# Supplementary material for: Gene expression in developing fibres of Upland cotton (Gossypium hirsutum L.) was massively altered by domestication
Source: BMC Biol. 2010 Nov 15;8:139. doi: 10.1186/1741-7007-8-139 (PMC2992495; doi:10.1186/1741-7007-8-139)
Supplement: Additional file 3 — Table S3. Cotton genes in each block of the transition matrix of Figure 4, along with Arabidopsis homologs and gene ontology annotations. [file 1741-7007-8-139-S3.XLS]

## Sheet: Table S3, All
Sort Id	Blk Id (corresponds to genes in the ith column, jth row of Fig. 4 from Rapp et al.)	Cotton ID	QLen	Best At Match	Arabidopsis annotation	bitscore	blast Eval
110	i1, j1	Cotton16_57166_01	887	At2g48075		29.6	2.6
42	i1, j1	Cotton16_32290_01	669	At3g63440	ATCKX6, CKX6, ATCKX7 | ATCKX6/ATCKX7/CKX6 (CYTOKININ OXIDASE/DEHYDROGENASE 6); cytokinin dehydrogenase	30	1.3
56	i1, j1	Cotton16_37866_01	539	At3g28960	amino acid transporter family protein	30	0.87
57	i1, j1	Cotton16_38227_01	620	At3g51060	SRS1, STY1 | STY1 (STYLISH 1)	30.4	0.85
58	i1, j1	Cotton16_38338_01	460	At1g64820	MATE efflux family protein	29.6	0.82
67	i1, j1	Cotton16_46044_01	614	At2g45010	similar to unknown [Hordeum vulgare subsp. vulgare] (GB:AAS58477.1); contains InterPro domain Protein of unknown function Cys-rich (InterPro:IPR006461)	31.6	0.38
55	i1, j1	Cotton16_37369_01	633	At5g10800	RNA recognition motif (RRM)-containing protein	32	0.3
9	i1, j1	Cotton16_04162_01	1010	At2g21060	ATGRP2B | ATGRP2B (GLYCINE-RICH PROTEIN 2B); nucleic acid binding	33.1	0.28
74	i1, j1	Cotton16_56053_01	513	At2g45470	AGP8, FLA8 | FLA8 (Arabinogalactan protein 8)	32.7	0.12
84	i1, j1	Cotton16_25416_01	618	At1g71710	inositol polyphosphate 5-phosphatase, putative	33.9	0.077
66	i1, j1	Cotton16_45704_01	549	At3g11290	similar to unnamed protein product [Vitis vinifera] (GB:CAO69032.1)	42.4	0.0002
64	i1, j1	Cotton16_43380_01	658	At2g02650	reverse transcriptase-related	43.9	8e-05
54	i1, j1	Cotton16_37362_01	573	At1g20780	armadillo/beta-catenin repeat protein-related / U-box domain-containing protein	48.1	3e-06
73	i1, j1	Cotton16_55505_01	737	At1g24020	MLP423 | MLP423 (MLP-LIKE PROTEIN 423)	52	4e-07
83	i1, j1	Cotton16_23075_01	759	At3g25270	nucleic acid binding	46.6	1e-07
85	i1, j1	Cotton16_41661_01	490	At3g29075	glycine-rich protein	54.3	4e-08
98	i1, j1	Cotton16_58098_01	560	At1g75250	myb family transcription factor	67.8	4e-12
40	i1, j1	Cotton16_31001_01	966	At3g53670	similar to hypothetical protein [Vitis vinifera] (GB:CAN77855.1)	70.1	2e-12
108	i1, j1	Cotton16_42666_01	676	At5g08000	E13L3 | E13L3 (GLUCAN ENDO-1,3-BETA-GLUCOSIDASE-LIKE PROTEIN 3)	97.4	7e-21
28	i1, j1	Cotton16_20834_01	507	At1g72690	similar to unknown protein [Arabidopsis thaliana] (TAIR:AT5G57000.1); similar to unnamed protein product [Vitis vinifera] (GB:CAO45662.1)	102	9e-23
25	i1, j1	Cotton16_19279_01	545	At1g10657	similar to hypothetical protein OsI_019565 [Oryza sativa (indica cultivar-group)] (GB:EAY98332.1); similar to Os05g0462000 [Oryza sativa (japonica cultivar-group)] (GB:NP_001055765.1); contains InterPro domain Conserved hypothetical protein CHP01589, pla	104	3e-23
62	i1, j1	Cotton16_40246_01	841	At5g43470	HRT, RCY1, RPP8 | RPP8 (RECOGNITION OF PERONOSPORA PARASITICA 8)	105	3e-23
72	i1, j1	Cotton16_53198_01	547	At1g26300	BSD domain-containing protein	108	2e-24
16	i1, j1	Cotton16_11313_01	1316	At4g29090	reverse transcriptase, putative / RNA-dependent DNA polymerase, putative	110	1e-24
44	i1, j1	Cotton16_32915_01	563	At4g38840	auxin-responsive protein, putative	109	1e-24
26	i1, j1	Cotton16_19612_01	469	At1g64750	ATDSS1(I) | ATDSS1(I)	110	4e-25
109	i1, j1	Cotton16_53765_01	710	At5g20540	ATBRXL4, BRX-LIKE4 | ATBRXL4/BRX-LIKE4 (BREVIS RADIX-LIKE 4)	113	1e-25
103	i1, j1	Cotton16_12406_01	933	At3g08770	LTP6 | LTP6 (Lipid transfer protein 6); lipid binding	115	5e-26
48	i1, j1	Cotton16_34864_01	767	At2g01060	myb family transcription factor	115	4e-26
76	i1, j1	Cotton16_57298_01	623	At2g16850	PIP3B, PIP2;8 | PIP2;8/PIP3B (plasma membrane intrinsic protein 2;8); water channel	115	3e-26
24	i1, j1	Cotton16_17107_01	688	At4g03560	TPC1, ATCCH1, FOU2, ATTPC1 | ATTPC1 (TWO-PORE CHANNEL 1); calcium channel/ voltage-gated calcium channel	116	1e-26
38	i1, j1	Cotton16_30901_01	1488	At1g61190	disease resistance protein (CC-NBS-LRR class), putative	125	7e-29
59	i1, j1	Cotton16_38497_01	528	At4g13940	EMB1395, MEE58, SAHH, SAHH1, HOG1 | HOG1 (HOMOLOGY-DEPENDENT GENE SILENCING 1)	132	2e-31
101	i1, j1	Cotton16_09812_01	790	At3g08490	similar to unknown [Populus trichocarpa] (GB:ABK92537.1)	132	2e-31
21	i1, j1	Cotton16_12897_01	669	AtCg01280	| hypothetical protein	134	6e-32
95	i1, j1	Cotton16_43947_01	901	At1g76070	similar to hypothetical protein [Vitis vinifera] (GB:CAN83887.1)	100	2e-33
15	i1, j1	Cotton16_10289_01	682	At1g28330	DRM1 | DRM1 (DORMANCY-ASSOCIATED PROTEIN 1)	139	1e-33
71	i1, j1	Cotton16_52464_01	763	At4g27310	zinc finger (B-box type) family protein	166	1e-41
43	i1, j1	Cotton16_32450_01	507	At5g27030	TPR3 | TPR3 (TOPLESS-RELATED 3)	167	4e-42
69	i1, j1	Cotton16_48988_01	700	At1g49890	similar to unknown protein [Arabidopsis thaliana] (TAIR:AT3G19570.2); similar to unnamed protein product [Vitis vinifera] (GB:CAO61461.1); contains InterPro domain Protein of unknown function DUF566 (InterPro:IPR007573)	167	4e-42
10	i1, j1	Cotton16_04262_01	637	At3g07880	Rho GDP-dissociation inhibitor family protein	169	9e-43
102	i1, j1	Cotton16_10024_01	681	At4g30480	tetratricopeptide repeat (TPR)-containing protein	171	5e-43
99	i1, j1	Cotton16_58321_01	840	At5g63020	disease resistance protein (CC-NBS-LRR class), putative	173	1e-43
2	i1, j1	Cotton16_00142_05	560	At3g17440	ATNPSN13, NPSN13 | NPSN13 (novel plant SNARE 13)	178	2e-45
91	i1, j1	Cotton16_23477_01	790	At2g19950	A fluorescently-tagged version of GC1 co-localizes with Golgi markers, and this localization appears to be replicated using the C-terminal (558-715 aa) portion of the protein.	179	2e-45
20	i1, j1	Cotton16_12835_01	925	At4g34000	ABF3, DPBF5 | ABF3/DPBF5 (ABSCISIC ACID RESPONSIVE ELEMENTS-BINDING FACTOR 3); DNA binding / protein binding / transcription activator/ transcription factor	147	7e-46
112	i1, j1	Cotton16_00001_876	672	At3g20820	leucine-rich repeat family protein	181	3e-46
96	i1, j1	Cotton16_48570_01	545	At4g25310	oxidoreductase, 2OG-Fe(II) oxygenase family protein	182	1e-46
65	i1, j1	Cotton16_44473_01	589	At5g17310	UTP--glucose-1-phosphate uridylyltransferase, putative / UDP-glucose pyrophosphorylase, putative / UGPase, putative	189	1e-48
14	i1, j1	Cotton16_09454_02	811	At1g03940	transferase family protein	191	4e-49
79	i1, j1	Cotton16_61925_01	763	At1g60995	protein [Petunia integrifolia subsp. inflata] (GB:AAQ09996.1); similar to unnamed protein product [Vitis vinifera] (GB:CAO24675.1); similar to hypothetical protein [Vitis vinifera] (GB:CAN83928.1); contains domain PTHR21650:SF4 (PTHR21650:SF4); contains	194	4e-50
70	i1, j1	Cotton16_49271_01	527	At2g24260	basic helix-loop-helix (bHLH) family protein	202	7e-53
90	i1, j1	Cotton16_18837_01	1066	At3g53990	universal stress protein (USP) family protein	214	9e-56
12	i1, j1	Cotton16_07851_01	737	At3g17020	universal stress protein (USP) family protein	221	5e-58
92	i1, j1	Cotton16_31955_01	1408	At1g24807	anthranilate synthase beta subunit, putative	152	1e-58
106	i1, j1	Cotton16_28901_01	695	At3g21690	MATE efflux family protein	226	1e-59
11	i1, j1	Cotton16_06314_01	955	At5g11330	monooxygenase family protein	236	2e-62
19	i1, j1	Cotton16_12241_01	1606	At1g57700	protein kinase family protein	254	1e-67
41	i1, j1	Cotton16_31946_01	594	At4g31130	contains InterPro domain Protein of unknown function DUF1218 (InterPro:IPR009606)	252	1e-67
51	i1, j1	Cotton16_35226_02	716	At1g78560	bile acid:sodium symporter family protein	257	5e-69
18	i1, j1	Cotton16_11985_01	679	At1g13950	EIF-5A | EIF-5A (eukaryotic translation initiation factor 5A-1); translation initiation factor	266	1e-71
34	i1, j1	Cotton16_29771_01	1688	At1g64080		271	9e-73
61	i1, j1	Cotton16_40189_01	800	At5g44520	ribose 5-phosphate isomerase-related	272	2e-73
37	i1, j1	Cotton16_30281_01	597	At1g11840	ATGLX1 | ATGLX1 (GLYOXALASE I HOMOLOG); lactoylglutathione lyase	278	2e-75
68	i1, j1	Cotton16_47359_01	836	At3g17000	UBC32 | UBC32 (UBIQUITIN-CONJUGATING ENZYME 32); ubiquitin-protein ligase	280	8e-76
75	i1, j1	Cotton16_56470_01	690	At3g13080	EST2, MRP3, ATMRP3 | ATMRP3 (Arabidopsis thaliana multidrug resistance-associated protein 3)	254	7e-76
80	i1, j1	Cotton16_01240_01	1118	At2g43680	IQD14 | IQD14; calmodulin binding	284	8e-77
117	i1, j1	Cotton16_39691_01	687	At2g28950	ATEXPA6 | ATEXPA6 (ARABIDOPSIS THALIANA EXPANSIN A6)	287	5e-78
111	i1, j1	Cotton16_58271_01	634	At1g28110	SCPL45 | SCPL45; serine carboxypeptidase	294	3e-80
118	i1, j1	Cotton16_60001_01	829	At5g20150	SPX (SYG1/Pho81/XPR1) domain-containing protein	299	2e-81
97	i1, j1	Cotton16_54898_01	818	At3g23640	HGL1 | HGL1 (HETEROGLYCAN GLUCOSIDASE 1)	308	3e-84
5	i1, j1	Cotton16_01465_01	1827	At1g58100	TCP family transcription factor, putative	311	8e-85
32	i1, j1	Cotton16_25350_01	1250	At3g01140	AtMYB106, MYB106 | MYB106 (myb domain protein 106); DNA binding / transcription factor	312	3e-85
23	i1, j1	Cotton16_14262_01	1207	At2g43090	aconitase C-terminal domain-containing protein	315	3e-86
29	i1, j1	Cotton16_22245_01	658	At1g67900	phototropic-responsive NPH3 family protein	335	2e-92
7	i1, j1	Cotton16_02077_01	976	At1g14685	BBR/BPC2, ATBPC2, BPC2 | BPC2 (BASIC PENTACYSTEINE 2)	342	2e-94
31	i1, j1	Cotton16_23959_01	690	At3g45640	MPK3, ATMPK3 | ATMPK3 (MITOGEN-ACTIVATED PROTEIN KINASE 3); MAP kinase/ kinase/ protein kinase	199	2e-94
17	i1, j1	Cotton16_11855_01	1088	At3g53620	ATPPA4 | ATPPA4 (ARABIDOPSIS THALIANA PYROPHOSPHORYLASE 4); inorganic diphosphatase/ pyrophosphatase	345	4e-95
46	i1, j1	Cotton16_33420_01	939	At3g49870	ATARLA1C | ATARLA1C (ADP-ribosylation factor-like A1C); GTP binding	347	8e-96
4	i1, j1	Cotton16_01430_02	1575	At3g56680	nucleic acid binding	350	2e-96
33	i1, j1	Cotton16_27821_01	1331	At2g19810	zinc finger (CCCH-type) family protein	353	1e-97
105	i1, j1	Cotton16_16455_01	849	At2g39700	ATEXPA4 | ATEXPA4 (ARABIDOPSIS THALIANA EXPANSIN A4)	361	1e-100
115	i1, j1	Cotton16_20949_01	1003	At5g20150	SPX (SYG1/Pho81/XPR1) domain-containing protein	363	1e-101
94	i1, j1	Cotton16_41112_01	847	At5g59840	Ras-related GTP-binding family protein	367	1e-102
87	i1, j1	Cotton16_05732_01	683	At5g65700	BAM1 | BAM1 (big apical meristem 1); ATP binding / kinase/ protein serine/threonine kinase	370	1e-103
60	i1, j1	Cotton16_39846_01	868	At5g45140	NRPC2 | NRPC2 (nuclear RNA polymerase C 2); DNA binding / DNA-directed RNA polymerase	351	1e-104
13	i1, j1	Cotton16_09034_01	1373	At1g07150	MAPKKK13 | MAPKKK13 (Mitogen-activated protein kinase kinase kinase 13); kinase	382	1e-106
35	i1, j1	Cotton16_30139_01	1197	At4g16360	5'-AMP-activated protein kinase beta-2 subunit, putative	384	1e-107
52	i1, j1	Cotton16_35258_01	1742	At4g00450	CRP | CRP (CRYPTIC PRECOCIOUS)	391	1e-109
30	i1, j1	Cotton16_22531_01	1054	At1g16700	ATMLO14 | ATMLO14 (ARABIDOPSIS THALIANA MILDEW RESISTANCE LOCUS O 14); NADH dehydrogenase (ubiquinone)	402	1e-112
78	i1, j1	Cotton16_58870_01	814	At1g14790	ATRDRP1, RDR1 | RDR1 (RNA-DEPENDENT RNA POLYMERASE 1); RNA-directed RNA polymerase/ nucleic acid binding	402	1e-112
82	i1, j1	Cotton16_09450_01	1280	At4g23490	fringe-related protein	403	1e-112
93	i1, j1	Cotton16_32416_01	1509	At1g59710	similar to unknown [Populus trichocarpa] (GB:ABK94560.1); contains InterPro domain Protein of unknown function DUF569 (InterPro:IPR007679); contains InterPro domain Actin-crosslinking proteins (InterPro:IPR008999)	404	1e-113
86	i1, j1	Cotton16_00001_322	1408	At3g22142	structural constituent of cell wall	408	1e-114
6	i1, j1	Cotton16_01535_01	1692	At5g20270	HHP1 | HHP1 (HEPTAHELICAL TRANSMEMBRANE PROTEIN1)	414	1e-115
45	i1, j1	Cotton16_33288_02	847	At3g55740	ATPROT2, ProT2 | ProT2 (PROLINE TRANSPORTER 2); amino acid transmembrane transporter	415	1e-116
8	i1, j1	Cotton16_02183_02	1266	At1g02840	ATSRP34, SRP34, SR1 | SR1 (splicing factor 2); RNA binding	419	1e-117
88	i1, j1	Cotton16_06604_01	1579	At4g38470	protein kinase family protein	362	1e-121
104	i1, j1	Cotton16_16326_01	1603	At4g37750	DRG, CKC, CKC1, ANT | ANT (AINTEGUMENTA); DNA binding / transcription factor	432	1e-121
116	i1, j1	Cotton16_30293_01	1171	At1g30130	alboglabra] (GB:CAA99112.1); contains InterPro domain Protein of unknown function DUF1365 (InterPro:IPR010775)	431	1e-121
50	i1, j1	Cotton16_35101_01	1582	At5g09450	pentatricopeptide (PPR) repeat-containing protein	479	1e-135
114	i1, j1	Cotton16_13281_01	1178	At4g00430	PIP1;4, PIP1E, TMP-C | TMP-C (PLASMA MEMBRANE INTRINSIC PROTEIN 1;4); water channel	506	1e-144
107	i1, j1	Cotton16_31058_01	929	At4g00430	PIP1;4, PIP1E, TMP-C | TMP-C (PLASMA MEMBRANE INTRINSIC PROTEIN 1;4); water channel	511	1e-145
36	i1, j1	Cotton16_30261_01	843	At4g33260	| CDC20.2; signal transducer	531	1e-151
3	i1, j1	Cotton16_00717_01	1107	At1g80070	EMB158, EMB33, EMB177, EMB14, SUS2 | SUS2 (ABNORMAL SUSPENSOR 2)	541	1e-154
81	i1, j1	Cotton16_01883_01	2071	At1g24490	ALB4 | ALB4 (ALBINA 4)	542	1e-154
1	i1, j1	Cotton16_00001_022	1297	At4g22880	TDS4, TT18, ANS, LDOX | LDOX (TANNIN DEFICIENT SEED 4)	559	1e-159
89	i1, j1	Cotton16_18527_01	1644	At1g32200	ACT1, ATS1 | ATS1 (ACYLTRANSFERASE 1)	568	1e-162
49	i1, j1	Cotton16_34865_01	1359	At1g10430	PP2A-2 | PP2A-2 (protein phosphatase 2a-2); protein serine/threonine phosphatase	608	1e-174
22	i1, j1	Cotton16_13825_01	2427	At2g40140	CZF1, ZFAR1 | CZF1/ZFAR1	670	0
47	i1, j1	Cotton16_34464_01	1934	At4g33270	| CDC20.1; signal transducer	787	0
100	i1, j1	Cotton16_08661_01	1655	At1g47670	amino acid transporter family protein	979	0
113	i1, j1	Cotton16_08423_01	1637	At1g44820	aminoacylase, putative / N-acyl-L-amino-acid amidohydrolase, putative	654	0
27	i1, j1	Cotton16_20133_01	684
39	i1, j1	Cotton16_30983_01	711
53	i1, j1	Cotton16_35345_01	1040
63	i1, j1	Cotton16_41613_01	739
77	i1, j1	Cotton16_58719_01	698
166	i1, j2	Cotton16_14698_01	921	At4g00750	dehydration-responsive family protein	29.6	2.7
242	i1, j2	Cotton16_14165_01	752	At4g37870	PCK1, PEPCK | PCK1/PEPCK (PHOSPHOENOLPYRUVATE CARBOXYKINASE 1); ATP binding / phosphoenolpyruvate carboxykinase (ATP)	29.6	2
229	i1, j2	Cotton16_61236_01	489	At1g06320		30	0.72
170	i1, j2	Cotton16_16704_01	582	At2g07050	CAS1 | CAS1 (CYCLOARTENOL SYNTHASE 1); cycloartenol synthase	30.8	0.58
137	i1, j2	Cotton16_05192_01	881	At1g55540	EMB1011 | EMB1011 (EMBRYO DEFECTIVE 1011)	32.3	0.39
222	i1, j2	Cotton16_45833_01	563	At3g28970	AAR3 | AAR3 (ANTIAUXIN-RESISTANT 3)	32.7	0.15
262	i1, j2	Cotton16_58035_01	750	At5g48920	hydroxyproline-rich glycoprotein family protein	33.9	0.11
234	i1, j2	Cotton16_46557_01	515	At4g30460	glycine-rich protein	34.3	0.042
146	i1, j2	Cotton16_08009_01	450	At1g05490	CHR31 | CHR31 (chromatin remodeling 31); ATP binding / DNA binding / helicase/ nucleic acid binding	33.9	0.041
153	i1, j2	Cotton16_09749_01	911	At1g48175	EMB2191 | EMB2191 (EMBRYO DEFECTIVE 2191); catalytic/ hydrolase/ zinc ion binding	36.2	0.028
252	i1, j2	Cotton16_43263_01	428	At3g19020	leucine-rich repeat family protein / extensin family protein	36.2	0.008
178	i1, j2	Cotton16_20138_01	721	At5g05800	similar to unnamed protein product [Vitis vinifera] (GB:CAO69032.1)	37.7	0.007
261	i1, j2	Cotton16_57321_01	570	At3g25270	nucleic acid binding	37.7	7e-06
256	i1, j2	Cotton16_17249_02	769	At2g18300	basic helix-loop-helix (bHLH) family protein	48.1	6e-06
128	i1, j2	Cotton16_00464_02	1011	At4g35110	contains InterPro domain Phospholipase-like, arabidopsis (InterPro:IPR007942)	53.5	2e-07
190	i1, j2	Cotton16_24761_01	797	At5g27541	unknown protein	55.1	5e-08
279	i1, j2	Cotton16_16411_01	882	At5g01075	beta-galactosidase	65.5	4e-11
154	i1, j2	Cotton16_10448_01	847	At4g27070	TSB2 | TSB2 (TRYPTOPHAN SYNTHASE BETA-SUBUNIT); tryptophan synthase	67	1e-11
266	i1, j2	Cotton16_00821_03	496	At3g26500	leucine-rich repeat family protein	67.4	4e-12
167	i1, j2	Cotton16_15629_01	847	At3g58570	DEAD box RNA helicase, putative	71.6	5e-13
139	i1, j2	Cotton16_05297_01	320	At5g14240	contains InterPro domain Phosducin (InterPro:IPR001200); contains InterPro domain Thioredoxin-like fold (InterPro:IPR012336); contains InterPro domain Thioredoxin fold (InterPro:IPR012335)	71.6	8e-14
155	i1, j2	Cotton16_11331_01	673	At5g20200	nucleoporin-related	80.1	1e-15
276	i1, j2	Cotton16_13992_02	551	At3g03520	phosphoesterase family protein	79.7	1e-15
203	i1, j2	Cotton16_32864_01	528	At1g28330	DRM1 | DRM1 (DORMANCY-ASSOCIATED PROTEIN 1)	80.5	5e-16
212	i1, j2	Cotton16_36314_02	667	At5g36930	disease resistance protein (TIR-NBS-LRR class), putative	63.2	4e-18
194	i1, j2	Cotton16_28748_01	590	At3g52090	| ATRPB13.6 (Arabidopsis thaliana RNA polymerase II 13.6 kDa subunit); DNA binding / DNA-directed RNA polymerase	95.1	3e-20
213	i1, j2	Cotton16_36377_02	756	At5g01910		100	1e-21
233	i1, j2	Cotton16_36757_01	824	At3g17860	JAZ3, JAI3, TIFY6B | JAI3/JAZ3/TIFY6B (JASMONATE-ZIM-DOMAIN PROTEIN 3)	101	5e-22
215	i1, j2	Cotton16_36702_02	555	At2g34090	MEE18 | MEE18 (maternal effect embryo arrest 18)	101	2e-22
216	i1, j2	Cotton16_37485_01	705	At5g19420	Ran GTPase binding / chromatin binding / zinc ion binding	102	2e-22
184	i1, j2	Cotton16_21715_01	696	At1g51200	zinc finger (AN1-like) family protein	108	2e-24
238	i1, j2	Cotton16_08979_01	669	At1g51950	IAA18 | IAA18 (indoleacetic acid-induced protein 18); transcription factor	112	3e-25
218	i1, j2	Cotton16_39958_01	541	At1g08970	HAP5C | HAP5C (HEME ACTIVATED PROTEIN 5C); DNA binding / transcription factor	112	1e-25
281	i1, j2	Cotton16_22542_01	1422	At2g35470		118	1e-26
144	i1, j2	Cotton16_07947_01	933	At1g30580	GTP binding	121	5e-28
200	i1, j2	Cotton16_32201_01	986	At5g44060	similar to unnamed protein product [Vitis vinifera] (GB:CAO40594.1)	122	3e-28
226	i1, j2	Cotton16_58089_01	657	At2g32500	similar to unnamed protein product [Vitis vinifera] (GB:CAO63710.1); contains InterPro domain Dimeric alpha-beta barrel (InterPro:IPR011008); contains InterPro domain Stress responsive alpha-beta barrel (InterPro:IPR013097)	122	2e-28
136	i1, j2	Cotton16_04833_01	1041	At2g25010	similar to unnamed protein product [Vitis vinifera] (GB:CAO41085.1); contains InterPro domain Protein of unknown function DUF1723 (InterPro:IPR013541)	97.4	4e-29
217	i1, j2	Cotton16_38048_01	351	At2g45820	DNA-binding protein, putative	122	4e-29
282	i1, j2	Cotton16_30434_01	628	At4g26200	ACS7 | ACS7 (1-Amino-cyclopropane-1-carboxylate synthase 7); 1-aminocyclopropane-1-carboxylate synthase	82.4	1e-30
286	i1, j2	Cotton16_42966_01	321	At5g57800	FLP1, YRE, CER3, WAX2 | CER3/FLP1/WAX2/YRE (ECERIFERUM 3); catalytic	133	2e-32
250	i1, j2	Cotton16_40768_01	501	At2g14910	similar to unnamed protein product [Vitis vinifera] (GB:CAO70864.1)	139	9e-34
287	i1, j2	Cotton16_43596_01	523	At3g03520	phosphoesterase family protein	139	7e-34
274	i1, j2	Cotton16_09652_01	705	At3g03520	phosphoesterase family protein	144	7e-35
125	i1, j2	Cotton16_00270_03	576	At1g78620	integral membrane family protein	144	4e-35
148	i1, j2	Cotton16_08144_01	933	At5g56600	PFN3, PRF3 | PFN3/PRF3 (PROFILIN 3); actin binding	146	2e-35
259	i1, j2	Cotton16_29595_01	504	At1g01620	PIP1;3, PIP1C, TMP-B | PIP1C (PLASMA MEMBRANE INTRINSIC PROTEIN 1;3); water channel	145	9e-36
211	i1, j2	Cotton16_36022_02	732	At3g21630	CERK1 | CERK1 (CHITIN ELICITOR RECEPTOR KINASE 1); kinase/ receptor signaling protein/ transmembrane receptor protein kinase	147	8e-36
269	i1, j2	Cotton16_02205_01	1168	At4g22860	similar to unnamed protein product [Vitis vinifera] (GB:CAO63610.1)	150	1e-36
151	i1, j2	Cotton16_09071_01	673	At3g58610	ketol-acid reductoisomerase	153	8e-38
191	i1, j2	Cotton16_24970_01	688	At2g25930	PYK20, ELF3 | ELF3 (EARLY FLOWERING 3)	160	6e-40
132	i1, j2	Cotton16_01143_01	590	At4g27460	CBS domain-containing protein	161	3e-40
260	i1, j2	Cotton16_37404_01	777	At5g13180	ANAC083 | ANAC083 (Arabidopsis NAC domain containing protein 83); transcription factor	164	5e-41
240	i1, j2	Cotton16_11140_01	552	At5g55160	SUMO 2, SUMO2, SUM2 | SUM2 (SMALL UBIQUITIN-LIKE MODIFIER 2)	167	4e-42
180	i1, j2	Cotton16_20444_01	815	At1g56200	EMB1303 | EMB1303 (EMBRYO DEFECTIVE 1303)	170	1e-42
255	i1, j2	Cotton16_16514_01	1226	At4g24150	AtGRF8 | AtGRF8 (GROWTH-REGULATING FACTOR 8)	171	1e-42
145	i1, j2	Cotton16_07977_01	643	At2g46225	ABIL1 | ABIL1 (ABI-1-LIKE 1)	173	9e-44
258	i1, j2	Cotton16_22065_01	940	At4g18550	lipase class 3 family protein	155	5e-44
251	i1, j2	Cotton16_40922_01	713	At3g23410	alcohol oxidase-related	179	1e-45
143	i1, j2	Cotton16_07739_01	672	At5g20500	glutaredoxin, putative	182	2e-46
156	i1, j2	Cotton16_11451_01	793	At5g27820	ribosomal protein L18 family protein	184	7e-47
275	i1, j2	Cotton16_09813_01	768	At4g11280	ACS6 (1-AMINOCYCLOPROPANE-1-CARBOXYLIC ACID (ACC) SYNTHASE 6)	184	5e-47
140	i1, j2	Cotton16_05393_01	675	At4g38680	CSDP2, GRP2 | CSDP2/GRP2 (COLD SHOCK DOMAIN PROTEIN 2, GLYCINE RICH PROTEIN 2); nucleic acid binding	187	6e-48
228	i1, j2	Cotton16_61008_01	576	At2g31380	STH | STH (salt tolerance homologue); transcription factor/ zinc ion binding	187	3e-48
165	i1, j2	Cotton16_14434_01	807	At1g63220	C2 domain-containing protein	192	2e-49
248	i1, j2	Cotton16_32772_01	782	At4g31920	ARR10 | ARR10 (ARABIDOPSIS RESPONSE REGULATOR 10); transcription factor/ two-component response regulator	193	1e-49
270	i1, j2	Cotton16_03559_01	488	At4g11280	ACS6 (1-AMINOCYCLOPROPANE-1-CARBOXYLIC ACID (ACC) SYNTHASE 6)	193	5e-50
193	i1, j2	Cotton16_28481_01	1011	At5g46070	GTP binding / GTPase	195	4e-50
227	i1, j2	Cotton16_59614_01	683	At2g22240	inositol-3-phosphate synthase isozyme 2 / myo-inositol-1-phosphate synthase 2 / MI-1-P synthase 2 / IPS 2	194	4e-50
224	i1, j2	Cotton16_54228_01	819	At3g60450	similar to unnamed protein product [Vitis vinifera] (GB:CAO70569.1); contains InterPro domain Phosphoglycerate mutase (InterPro:IPR013078); contains InterPro domain PRIB5 (InterPro:IPR012398)	195	2e-50
210	i1, j2	Cotton16_35702_01	1536	At3g50370	similar to hypothetical protein [Vitis vinifera] (GB:CAN81687.1)	199	5e-51
182	i1, j2	Cotton16_20795_01	1072	At5g35550	AtMYB123, MYB123, TT2 | TT2 (TRANSPARENT TESTA 2); DNA binding / transcription factor	200	1e-51
160	i1, j2	Cotton16_12303_01	1181	At4g35785	transformer serine/arginine-rich ribonucleoprotein, putative	201	7e-52
231	i1, j2	Cotton16_02419_01	862	At5g14700	cinnamoyl-CoA reductase-related	208	3e-54
247	i1, j2	Cotton16_30605_01	682	At5g09870	CESA5 | CESA5 (CELLULOSE SYNTHASE 5); transferase, transferring glycosyl groups	211	3e-55
192	i1, j2	Cotton16_27931_01	897	At1g25280	AtTLP10 | AtTLP10 (TUBBY LIKE PROTEIN 10); phosphoric diester hydrolase/ transcription factor	213	1e-55
241	i1, j2	Cotton16_11721_01	667	At5g23400	disease resistance family protein / LRR family protein	216	1e-56
235	i1, j2	Cotton16_48385_01	680	At1g63980	D111/G-patch domain-containing protein	219	2e-57
135	i1, j2	Cotton16_03041_01	818	At5g47570		220	9e-58
158	i1, j2	Cotton16_12057_01	801	At5g13020	emsy N terminus domain-containing protein / ENT domain-containing protein	224	4e-59
177	i1, j2	Cotton16_19566_01	839	At4g26965	NADH:ubiquinone oxidoreductase family protein	205	4e-60
187	i1, j2	Cotton16_24109_01	543	At1g13250	GATL3 | GATL3 (Galacturonosyltransferase-like 3); polygalacturonate 4-alpha-galacturonosyltransferase/ transferase, transferring glycosyl groups / transferase, transferring hexosyl groups	228	2e-60
195	i1, j2	Cotton16_28751_01	897	At1g42480		231	6e-61
164	i1, j2	Cotton16_13836_01	1082	At3g61310	DNA-binding family protein	202	3e-61
273	i1, j2	Cotton16_05758_01	600	At1g01620	PIP1;3, PIP1C, TMP-B | PIP1C (PLASMA MEMBRANE INTRINSIC PROTEIN 1;3)	231	2e-61
267	i1, j2	Cotton16_01442_02	1174	At2g27380	ATEPR1 | ATEPR1 (Arabidopsis thaliana extensin proline-rich 1)	234	1e-61
285	i1, j2	Cotton16_40769_01	822	At1g74160	similar to unknown protein [Arabidopsis thaliana] (TAIR:AT1G18620.1); similar to unnamed protein product [Vitis vinifera] (GB:CAO49165.1)	233	8e-62
186	i1, j2	Cotton16_23109_01	1181	At2g30620		237	1e-62
243	i1, j2	Cotton16_15697_01	757	At5g54640	HTA1, RAT5 | HTA1/RAT5 (RESISTANT TO AGROBACTERIUM TRANSFORMATION 5); DNA binding	237	5e-63
225	i1, j2	Cotton16_57998_01	774	At2g45910	protein kinase family protein / U-box domain-containing protein	247	9e-66
265	i1, j2	Cotton16_00612_05	607	At1g68530	CER6, G2, POP1, CUT1 | CUT1 (CUTICULAR 1); acyltransferase/ catalytic	251	2e-67
183	i1, j2	Cotton16_21107_01	948	At4g02570	CUL1, AXR6, ATCUL1 | ATCUL1 (CULLIN 1)	253	1e-67
283	i1, j2	Cotton16_31537_01	802	At2g47440	DNAJ heat shock N-terminal domain-containing protein	266	1e-71
176	i1, j2	Cotton16_19238_01	674	At5g02230	haloacid dehalogenase-like hydrolase family protein	267	4e-72
209	i1, j2	Cotton16_35683_01	873	At5g07990	CYP75B1, D501, TT7 | TT7 (TRANSPARENT TESTA 7); flavonoid 3'-monooxygenase/ oxygen binding	271	5e-73
264	i1, j2	Cotton16_00612_03	743	At1g68530	CER6, G2, POP1, CUT1 | CUT1 (CUTICULAR 1); acyltransferase/ catalytic	281	3e-76
249	i1, j2	Cotton16_35886_01	684	At5g62670	AHA11 | AHA11 (ARABIDOPSIS H(+)-ATPASE 11); ATPase	282	1e-76
206	i1, j2	Cotton16_33735_01	1292	At3g04730	IAA16 | IAA16 (indoleacetic acid-induced protein 16); transcription factor	288	5e-78
244	i1, j2	Cotton16_24135_01	797	At3g44880	LLS1, PAO, ACD1 | ACD1 (ACCELERATED CELL DEATH 1)	290	9e-79
271	i1, j2	Cotton16_05296_01	1137	At1g66540	cytochrome P450, putative	277	5e-79
253	i1, j2	Cotton16_01670_01	1348	At1g47710	(ATSERPIN1); cysteine protease inhibitor/ serine-type endopeptidase inhibitor	292	3e-79
188	i1, j2	Cotton16_24450_01	826	At5g27030	TPR3 | TPR3 (TOPLESS-RELATED 3)	296	8e-81
173	i1, j2	Cotton16_18053_01	1161	At5g26880	tRNA/rRNA methyltransferase (SpoU) family protein	301	5e-82
221	i1, j2	Cotton16_44870_01	822	At1g54820	protein kinase family protein	304	4e-83
133	i1, j2	Cotton16_01314_01	855	AtMg01320	NAD2, NAD2B | encodes subunit of mitochondrial NAD(P)H dehydrogenase that is trans-spliced from two precursors, NAD2A and NAD2B.	308	4e-84
219	i1, j2	Cotton16_40700_01	876	At2g34050	contains InterPro domain ATP11; (InterPro:IPR010591)	313	7e-86
232	i1, j2	Cotton16_28698_01	891	At5g47840	AMK2 | AMK2 (ADENOSINE MONOPHOSPHATE KINASE); adenylate kinase	314	4e-86
174	i1, j2	Cotton16_18145_01	933	At3g24140	FMA | FMA (FAMA); DNA binding / transcription activator/ transcription factor	321	5e-88
157	i1, j2	Cotton16_11613_01	1024	At2g26660	SPX (SYG1/Pho81/XPR1) domain-containing protein	327	6e-90
150	i1, j2	Cotton16_08554_01	1163	At3g15450	similar to unknown [Populus trichocarpa] (GB:ABK93866.1); contains domain PTHR11772 (PTHR11772); contains domain G3DSA:3.60.20.10 (G3DSA:3.60.20.10); contains domain SSF56235 (SSF56235)	261	4e-90
163	i1, j2	Cotton16_13780_01	1276	At3g44110	ATJ, ATJ3 | ATJ3 (Arabidopsis thaliana DnaJ homologue 3)	337	1e-92
189	i1, j2	Cotton16_24673_01	1290	At4g16780	HAT4, ATHB2, ATHB-2 | ATHB-2 (ARABIDOPSIS THALIANA HOMEOBOX PROTEIN 2); DNA binding / transcription factor	337	1e-92
142	i1, j2	Cotton16_07583_01	1163	At2g25800	similar to unknown protein [Arabidopsis thaliana] (TAIR:AT2G20010.1); similar to unknown protein [Arabidopsis thaliana] (TAIR:AT2G33420.1); similar to unnamed protein product [Vitis vinifera] (GB:CAO65466.1); similar to unnamed protein product [Vitis vin	340	1e-93
284	i1, j2	Cotton16_36829_01	686	At5g48460	fimbrin-like protein, putative	342	2e-94
214	i1, j2	Cotton16_36404_01	777	At2g38410	VHS domain-containing protein / GAT domain-containing protein	345	2e-95
204	i1, j2	Cotton16_33116_01	1043	At3g11410	ATPP2CA, AHG3 | AHG3/ATPP2CA (ARABIDOPSIS THALIANA PROTEIN PHOSPHATASE 2CA); protein binding / protein serine/threonine phosphatase	335	2e-96
288	i1, j2	Cotton16_54160_01	740	At4g11280	ACS6 (1-AMINOCYCLOPROPANE-1-CARBOXYLIC ACID (ACC) SYNTHASE 6)	350	7e-97
134	i1, j2	Cotton16_02883_01	742	At4g27270	quinone reductase family protein	375	1e-104
124	i1, j2	Cotton16_00105_05	1276	At4g04020	FIB | FIB (FIBRILLIN); structural molecule	383	1e-106
159	i1, j2	Cotton16_12092_01	1319	At2g01290	ribose-5-phosphate isomerase	382	1e-106
278	i1, j2	Cotton16_15526_01	1020	At3g25040	ER lumen protein retaining receptor, putative / HDEL receptor, putative	382	1e-106
152	i1, j2	Cotton16_09738_01	1241	At1g59950	aldo/keto reductase, putative	390	1e-108
169	i1, j2	Cotton16_16695_01	833	At1g45688	similar to H0814G11.12 [Oryza sativa (indica cultivar-group)] (GB:CAJ86345.1); similar to CAA30379.1 protein [Oryza sativa] (GB:CAB53482.1)	390	1e-109
141	i1, j2	Cotton16_05422_01	781	At1g73590	ATPIN1, PIN1 | PIN1 (PIN-FORMED 1); transporter	398	1e-111
126	i1, j2	Cotton16_00277_02	1393	At1g60690	aldo/keto reductase family protein	401	1e-112
149	i1, j2	Cotton16_08387_01	1330	At5g47390	myb family transcription factor	402	1e-112
147	i1, j2	Cotton16_08068_01	1339	At5g15140	aldose 1-epimerase family protein	409	1e-114
168	i1, j2	Cotton16_15989_01	1084	At5g20060	phospholipase/carboxylesterase family protein	409	1e-114
201	i1, j2	Cotton16_32676_01	1435	At5g24310	ABIL3 | ABIL3 (ABL INTERACTOR-LIKE PROTEIN 3)	315	1e-115
123	i1, j2	Cotton16_00082_01	1836	At3g52120	SWAP (Suppressor-of-White-APricot)/surp domain-containing protein / D111/G-patch domain-containing protein	431	1e-121
223	i1, j2	Cotton16_49986_01	928	At3g16850	glycoside hydrolase family 28 protein / polygalacturonase (pectinase) family protein	432	1e-121
246	i1, j2	Cotton16_30295_01	1386	At3g10850	GLY2, GLX2-2 | GLX2-2 (GLYOXALASE 2-2); hydroxyacylglutathione hydrolase	431	1e-121
119	i1, j2	Cotton16_00001_258	1267	At3g51240	TT6, F3'H, F3H | F3H (TRANSPARENT TESTA 6); naringenin 3-dioxygenase	435	1e-122
254	i1, j2	Cotton16_12149_01	854	At2g24270	ALDH11A3 | ALDH11A3 (Aldehyde dehydrogenase 11A3); 3-chloroallyl aldehyde dehydrogenase/ glyceraldehyde-3-phosphate dehydrogenase (NADP+)	439	1e-123
277	i1, j2	Cotton16_15126_01	1225	At1g78300	GF14 OMEGA, GRF2 | GRF2 (GENERAL REGULATORY FACTOR 2); protein phosphorylated amino acid binding	444	1e-125
122	i1, j2	Cotton16_00081_03	1418	At1g04400	FHA, AT-PHH1, PHH1, CRY2 | CRY2 (CRYPTOCHROME 2)	451	1e-127
196	i1, j2	Cotton16_29166_01	917	At3g12580	HSP70 | HSP70 (heat shock protein 70); ATP binding	458	1e-129
257	i1, j2	Cotton16_17728_01	1873	At4g12310	CYP706A5 | CYP706A5 (cytochrome P450, family 706, subfamily A, polypeptide 5); oxygen binding	463	1e-130
181	i1, j2	Cotton16_20633_01	1036	At3g10410	SCPL49 | SCPL49 (serine carboxypeptidase-like 49); serine carboxypeptidase	469	1e-133
199	i1, j2	Cotton16_31840_01	1477	At3g11340	UDP-glucoronosyl/UDP-glucosyl transferase family protein	479	1e-135
175	i1, j2	Cotton16_18312_01	1956	At2g43680	IQD14 | IQD14; calmodulin binding	487	1e-137
208	i1, j2	Cotton16_35517_01	1401	At5g01390	DNAJ heat shock protein, putative	503	1e-142
245	i1, j2	Cotton16_27405_01	1232	At5g54520	WD-40 repeat family protein	381	1e-143
263	i1, j2	Cotton16_00001_305	1323	At1g21070	transporter-related	513	1e-145
138	i1, j2	Cotton16_05253_01	1284	At3g21110	ATPURC, PUR7, PURC | PUR7 (PURIN 7); phosphoribosylaminoimidazolesuccinocarboxamide synthase	522	1e-148
172	i1, j2	Cotton16_17203_01	1584	At3g50790	late embryogenesis abundant protein, putative / LEA protein, putative	527	1e-150
179	i1, j2	Cotton16_20390_01	2217	At3g13990	similar to unnamed protein product [Vitis vinifera] (GB:CAO45644.1); contains InterPro domain Protein of unknown function DUF1296 (InterPro:IPR009719)	553	1e-157
185	i1, j2	Cotton16_21765_01	1354	At5g48220	indole-3-glycerol phosphate synthase, putative	552	1e-157
237	i1, j2	Cotton16_06290_01	1433	At5g65700	BAM1 | BAM1 (big apical meristem 1); ATP binding / kinase/ protein serine/threonine kinase	553	1e-157
280	i1, j2	Cotton16_17700_01	1774	At3g52500	aspartyl protease family protein	561	1e-160
171	i1, j2	Cotton16_17081_01	1603	At1g28680	transferase family protein	570	1e-162
120	i1, j2	Cotton16_00027_02	1311	At5g13930	CHS, TT4, ATCHS | ATCHS/CHS/TT4 (CHALCONE SYNTHASE); naringenin-chalcone synthase	576	1e-164
130	i1, j2	Cotton16_00677_01	1832	At4g01070	GT72B1 | GT72B1; UDP-glucosyltransferase/ UDP-glycosyltransferase/ transferase, transferring glycosyl groups	593	1e-169
161	i1, j2	Cotton16_13292_01	1643	At1g08510	FATB | FATB (FATTY ACYL-ACP THIOESTERASES B); acyl carrier/ acyl-ACP thioesterase	600	1e-171
268	i1, j2	Cotton16_01661_01	1958	At3g18490	aspartyl protease family protein	603	1e-172
121	i1, j2	Cotton16_00075_01	1909	At1g54100	ALDH7B4 | ALDH7B4 (ALDEHYDE DEHYDROGENASE 7B4); 3-chloroallyl aldehyde dehydrogenase	868	0
127	i1, j2	Cotton16_00431_01	1461	At1g11860	aminomethyltransferase, putative	734	0
129	i1, j2	Cotton16_00496_01	1581	At3g02050	ATKUP3, ATKT4, KUP3 | KUP3 (K+ uptake permease 3); potassium ion transmembrane transporter	780	0
131	i1, j2	Cotton16_01063_02	2299	At5g58620	zinc finger (CCCH-type) family protein	665	0
162	i1, j2	Cotton16_13720_01	1892	At3g24430	HCF101 | HCF101 (HIGH-CHLOROPHYLL-FLUORESCENCE 101); ATP binding	833	0
198	i1, j2	Cotton16_30926_01	1466	At5g50000	protein kinase, putative	647	0
205	i1, j2	Cotton16_33615_01	1374	At1g12900	GAPA-2 | GAPA-2; glyceraldehyde-3-phosphate dehydrogenase	699	0
207	i1, j2	Cotton16_34918_01	2624	At4g30210	AR2, ATR2 | ATR2 (ARABIDOPSIS P450 REDUCTASE 2)	1121	0
230	i1, j2	Cotton16_00001_148	1592	At3g51240	TT6, F3'H, F3H | F3H (TRANSPARENT TESTA 6); naringenin 3-dioxygenase	630	0
236	i1, j2	Cotton16_01930_02	1428	At5g52560	ATUSP | ATUSP (ARABIDOPSIS THALIANA UDP-SUGAR PYROPHOSPHORYLASE); UTP-monosaccharide-1-phosphate uridylyltransferase/ UTP:arabinose-1-phosphate uridylyltransferase/ UTP:galactose-1-phosphate uridylyltransferase/ UTP:glucose-1-phosphate uridylyltransferase	694	0
239	i1, j2	Cotton16_10383_01	2100	At3g23920	BMY7, TR-BAMY, BAM1 | BAM1/BMY7/TR-BAMY (BETA-AMYLASE 1); beta-amylase	889	0
272	i1, j2	Cotton16_05686_01	1626	At4g01850	SAM-2, MAT2 | MAT2/SAM-2 (S-adenosylmethionine synthetase 2)	768	0
197	i1, j2	Cotton16_29565_02	614
202	i1, j2	Cotton16_32728_02	594
220	i1, j2	Cotton16_44287_01	496
377	i1, j3	Cotton16_44803_01	681	At1g11180	secretory carrier membrane protein (SCAMP) family protein	28.9	2.9
401	i1, j3	Cotton16_57594_01	850	At1g05380	similar to unnamed protein product [Vitis vinifera] (GB:CAO71166.1); contains InterPro domain Acyl-CoA N-acyltransferase (InterPro:IPR016181); contains InterPro domain Zinc finger, RING/FYVE/PHD-type (InterPro:IPR013083); contains InterPro domain Zinc fi	29.6	2.4
421	i1, j3	Cotton16_44447_01	412	At3g03050	KJK, ATCSLD3, CSLD3 | CSLD3 (CELLULOSE SYNTHASE-LIKE 3); cellulose synthase/ transferase, transferring glycosyl groups	27.7	2.4
368	i1, j3	Cotton16_39097_01	432	At4g30030	aspartyl protease family protein	28.5	1.6
386	i1, j3	Cotton16_50616_01	504	At2g36670	aspartyl protease family protein	29.3	1.3
402	i1, j3	Cotton16_58197_01	742	At1g16380	CHX1, ATCHX1 | ATCHX1 (CATION/H+ EXCHANGER 1); monovalent cation:proton antiporter	30.4	1.1
391	i1, j3	Cotton16_53271_01	706	At5g02030	HB-6, RPL, PNY, BLR, BLH9, VAN, LSN | LSN (LARSON); DNA binding / transcription factor	30.8	0.81
330	i1, j3	Cotton16_23978_01	868	At5g01280	similar to Os01g0141900 [Oryza sativa (japonica cultivar-group)] (GB:NP_001041987.1); similar to putative proteophosphoglycan [Oryza sativa (japonica cultivar-group)] (GB:BAD61066.1)	31.6	0.65
379	i1, j3	Cotton16_45058_01	722	At1g03840	MGP | MGP (MAGPIE); nucleic acid binding / zinc ion binding	31.2	0.65
420	i1, j3	Cotton16_35290_02	610	At4g10560	MEE53 | MEE53 (maternal effect embryo arrest 53); protein binding / zinc ion binding	30.8	0.64
344	i1, j3	Cotton16_31960_01	807	At5g01400	ESP4 | ESP4 (ENHANCED SILENCING PHENOTYPE 4); binding	31.6	0.59
422	i1, j3	Cotton16_44760_01	568	At5g48920	hydroxyproline-rich glycoprotein family protein	30.8	0.56
352	i1, j3	Cotton16_33696_01	592	At1g66200	ATGSR2 | ATGSR2 (Arabidopsis thaliana glutamine synthase clone R2); glutamate-ammonia ligase	31.2	0.46
363	i1, j3	Cotton16_36490_01	668	At5g40600	similar to hypothetical protein [Vitis vinifera] (GB:CAN82033.1); similar to unnamed protein product [Vitis vinifera] (GB:CAO14664.1)	31.6	0.44
433	i1, j3	Cotton16_05168_01	673	At1g78080	| RAP2.4 (related to AP2 4); DNA binding / transcription factor	31.6	0.44
384	i1, j3	Cotton16_49298_01	487	At3g02590	delta 7-sterol-C5-desaturase, putative	31.2	0.32
360	i1, j3	Cotton16_35867_01	736	At3g29410	terpene synthase/cyclase family protein	32.3	0.3
387	i1, j3	Cotton16_51163_01	831	At5g03730	SIS1, CTR1 | CTR1 (CONSTITUTIVE TRIPLE RESPONSE 1); kinase/ protein serine/threonine/tyrosine kinase	33.1	0.21
399	i1, j3	Cotton16_57489_01	508	At5g51850	similar to unnamed protein product [Vitis vinifera] (GB:CAO17701.1)	32.7	0.12
416	i1, j3	Cotton16_23813_01	503	At1g28020	pentatricopeptide (PPR) repeat-containing protein	32.7	0.12
441	i1, j3	Cotton16_21949_01	590	At3g18610	ATRANGAP1 | ATRANGAP1 (RAN GTPASE-ACTIVATING PROTEIN 1); nucleic acid binding	35	0.032
438	i1, j3	Cotton16_14120_01	535	At1g73710	pentatricopeptide (PPR) repeat-containing protein	35.8	0.015
373	i1, j3	Cotton16_44270_01	923	At1g25290	rhomboid family protein	39.7	0.003
395	i1, j3	Cotton16_56067_01	628	At1g02110	proline-rich family protein	40	0.001
301	i1, j3	Cotton16_03679_01	1468	At1g69523	UbiE/COQ5 methyltransferase family protein	42.7	0.0006
434	i1, j3	Cotton16_06298_01	777	At2g31820	ankyrin repeat family protein	45.8	3e-05
318	i1, j3	Cotton16_12848_01	794	At1g08910	EMB3001 | EMB3001 (EMBRYO DEFECTIVE 3001); zinc ion binding	46.6	2e-05
375	i1, j3	Cotton16_44709_01	668	At1g34070	similar to Putative retroelement [Oryza sativa (japonica cultivar-group)] (GB:AAM74347.1); similar to Putative retroelement [Oryza sativa (japonica cultivar-group)] (GB:AAN34944.1); similar to retrotransposon protein, putative, unclassified [Oryza sativa	38.9	2e-05
413	i1, j3	Cotton16_05951_01	608	At3g25270	nucleic acid binding	46.6	1e-05
407	i1, j3	Cotton16_61396_01	673	At2g01400	unknown protein	47.4	8e-06
489	i1, j3	Cotton16_09238_01	354	At2g29250	lectin protein kinase, putative	48.1	9e-07
341	i1, j3	Cotton16_30538_01	609	At3g28970	AAR3 | AAR3 (ANTIAUXIN-RESISTANT 3)	52.4	2e-07
427	i1, j3	Cotton16_50877_01	384	At5g53330	contains InterPro domain Ubiquitin-associated/translation elongation factor EF1B, N-terminal, eukaryote (InterPro:IPR015940)	50.8	2e-07
516	i1, j3	Cotton16_43635_01	471	At3g17860	JAZ3, JAI3, TIFY6B | JAI3/JAZ3/TIFY6B (JASMONATE-ZIM-DOMAIN PROTEIN 3)	55.8	1e-08
423	i1, j3	Cotton16_45102_01	639	At4g30580	EMB1995, ATS2 | ATS2 (EMBRYO DEFECTIVE 1995); 1-acylglycerol-3-phosphate O-acyltransferase/ acyltransferase	54.7	9e-09
296	i1, j3	Cotton16_01983_02	838	At2g42040	contains InterPro domain WRC (InterPro:IPR014977)	61.6	6e-10
370	i1, j3	Cotton16_40316_01	400	At4g24290	similar to unnamed protein product [Vitis vinifera] (GB:CAO46862.1); similar to unnamed protein product [Vitis vinifera] (GB:CAO71620.1); similar to Membrane attack complex component/perforin/complement C9 [Medicago truncatula] (GB:ABE79564.1); contains	62.8	6e-11
298	i1, j3	Cotton16_02380_01	663	At3g14470	disease resistance protein (NBS-LRR class), putative	65.5	3e-11
364	i1, j3	Cotton16_37071_02	472	At4g12690	similar to unnamed protein product [Vitis vinifera] (GB:CAO41124.1); contains InterPro domain Protein of unknown function DUF868, plant (InterPro:IPR008586)	64.3	3e-11
513	i1, j3	Cotton16_38117_01	570	At3g17860	JAZ3, JAI3, TIFY6B | JAI3/JAZ3/TIFY6B (JASMONATE-ZIM-DOMAIN PROTEIN 3)	69.3	1e-12
365	i1, j3	Cotton16_37111_02	658	At3g16830	TPR2 | TPR2 (TOPLESS-RELATED 2)	77	9e-15
343	i1, j3	Cotton16_31956_01	232	At4g15140		77.4	2e-15
357	i1, j3	Cotton16_34400_01	569	At2g32240	similar to unknown protein [Arabidopsis thaliana] (TAIR:AT1G05320.3); similar to unknown protein [Arabidopsis thaliana] (TAIR:AT1G05320.2); similar to unnamed protein product [Vitis vinifera] (GB:CAO63724.1); contains domain PD023692 (PD023692); contains	78.6	2e-15
313	i1, j3	Cotton16_11452_01	658	At2g41430	LSR1, CID1, ERD15 | ERD15 (EARLY RESPONSIVE TO DEHYDRATION 15)	82.8	2e-16
521	i1, j3	Cotton16_55331_01	763	At2g34990	zinc finger (C3HC4-type RING finger) family protein	84.7	5e-17
403	i1, j3	Cotton16_58849_01	758	At3g61110	ARS27A | ARS27A (ARABIDOPSIS RIBOSOMAL PROTEIN S27); structural constituent of ribosome	88.6	4e-18
380	i1, j3	Cotton16_45366_01	663	At2g28410		89.7	1e-18
400	i1, j3	Cotton16_57491_01	541	At5g20030	agenet domain-containing protein	90.1	7e-19
518	i1, j3	Cotton16_48741_01	339	At5g35735	auxin-responsive family protein	89	5e-19
501	i1, j3	Cotton16_16545_01	616	At5g48485	DIR1 | DIR1 (DEFECTIVE IN INDUCED RESISTANCE 1); lipid binding	91.3	4e-19
297	i1, j3	Cotton16_02210_01	606	At5g47180	vesicle-associated membrane family protein / VAMP family protein	97.4	6e-21
339	i1, j3	Cotton16_29062_01	474	At2g37120	DNA-binding S1FA family protein	74.3	6e-21
358	i1, j3	Cotton16_34448_01	712	At1g20440	RD17, COR47 | COR47 (cold regulated 47)	75.9	5e-21
369	i1, j3	Cotton16_39505_01	896	At2g20820		103	2e-22
425	i1, j3	Cotton16_48042_01	590	At5g20230	BCB, ATBCB | ATBCB (ARABIDOPSIS BLUE-COPPER-BINDING PROTEIN); copper ion binding	105	2e-23
321	i1, j3	Cotton16_16363_02	725	At4g29100	ethylene-responsive family protein	108	3e-24
452	i1, j3	Cotton16_58826_01	572	At1g15750	WSIP1, TPL | TPL/WSIP1 (WUS-INTERACTING PROTEIN 1)	110	4e-25
361	i1, j3	Cotton16_36349_01	642	At3g27560	ATN, ATN1 | ATN1; kinase/ protein serine/threonine/tyrosine kinase	115	2e-26
351	i1, j3	Cotton16_33536_01	851	At2g32710	ACK2, ICK7, KRP4 | KRP4 (KIP-RELATED PROTEIN 4)	117	7e-27
355	i1, j3	Cotton16_34283_01	538	At5g23960	terpene synthase/cyclase family protein	117	4e-27
383	i1, j3	Cotton16_49045_01	753	At3g20770	EIN3 | EIN3 (ETHYLENE-INSENSITIVE3); transcription factor	120	1e-27
337	i1, j3	Cotton16_27892_01	679	At4g17880	basic helix-loop-helix (bHLH) family protein	122	2e-28
512	i1, j3	Cotton16_36064_02	586	At1g68530	CER6, G2, POP1, CUT1 | CUT1 (CUTICULAR 1); acyltransferase/ catalytic	128	2e-30
381	i1, j3	Cotton16_45830_01	593	At3g59840		129	1e-30
312	i1, j3	Cotton16_10441_02	507	At4g10955	lipase class 3 family protein	130	5e-31
492	i1, j3	Cotton16_11218_01	687	At5g20190	binding	131	4e-31
497	i1, j3	Cotton16_13658_01	814	At5g43940	ADH2 | ADH2 (ALCOHOL DEHYDROGENASE 2); formaldehyde dehydrogenase (glutathione)	76.6	2e-31
500	i1, j3	Cotton16_16369_01	1176	At4g08685	SAH7 | SAH7	133	2e-31
346	i1, j3	Cotton16_32185_01	1104	At4g13350	human Rev interacting-like protein-related / hRIP protein-related	134	1e-31
487	i1, j3	Cotton16_05834_01	531	At3g26935	zinc finger (DHHC type) family protein	132	1e-31
451	i1, j3	Cotton16_55947_01	660	At3g24840	SEC14 cytosolic factor, putative / phosphoglyceride transfer protein, putative	134	4e-32
303	i1, j3	Cotton16_05411_01	576	At1g28490	ATSYP61, OSM1, SYP61 | SYP61 (SYNTAXIN OF PLANTS 61)	134	3e-32
405	i1, j3	Cotton16_60626_01	541	At2g26660	SPX (SYG1/Pho81/XPR1) domain-containing protein	135	2e-32
406	i1, j3	Cotton16_60639_01	628	At3g62840	similar to small nuclear ribonucleoprotein D2, putative / snRNP core protein D2, putative / Sm protein D2, putative [Arabidopsis thaliana] (TAIR:AT2G47640.2); similar to unknown [Picea sitchensis] (GB:ABK21523.1); contains InterPro domain Like-Sm ribonuc	137	4e-33
372	i1, j3	Cotton16_43027_01	679	At2g24550	similar to unknown [Populus trichocarpa x Populus deltoides] (GB:ABK96563.1)	140	7e-34
389	i1, j3	Cotton16_51981_01	526	At5g01320	pyruvate decarboxylase, putative	142	1e-34
356	i1, j3	Cotton16_34398_01	738	At1g14060	similar to unnamed protein product [Vitis vinifera] (GB:CAO61574.1); similar to hypothetical protein [Vitis vinifera] (GB:CAN80057.1); contains InterPro domain GCK (InterPro:IPR012891)	144	7e-35
449	i1, j3	Cotton16_39216_01	613	At5g64040	PSAN | PSAN (photosystem I reaction center subunit PSI-N); calmodulin binding	85.5	4e-35
393	i1, j3	Cotton16_53811_01	505	At4g25720	glutamine cyclotransferase family protein	144	3e-35
453	i1, j3	Cotton16_58983_01	604	At4g39090	RD19A, RD19 | RD19 (RESPONSIVE TO DEHYDRATION 19); cysteine-type peptidase	144	3e-35
388	i1, j3	Cotton16_51794_01	661	At3g26782	binding	148	3e-36
331	i1, j3	Cotton16_24773_01	648	At1g26270	phosphatidylinositol 3- and 4-kinase family protein	149	2e-36
305	i1, j3	Cotton16_06569_01	766	At2g30270	similar to unnamed protein product [Vitis vinifera] (GB:CAO21348.1); contains InterPro domain Protein of unknown function DUF567 (InterPro:IPR007612)	155	2e-38
353	i1, j3	Cotton16_34043_01	829	At5g41620	similar to unnamed protein product [Vitis vinifera] (GB:CAO65868.1)	157	7e-39
336	i1, j3	Cotton16_27590_01	687	At2g35795	DNAJ heat shock N-terminal domain-containing protein	160	8e-40
320	i1, j3	Cotton16_16197_01	932	At1g32810	protein binding / zinc ion binding	164	7e-41
515	i1, j3	Cotton16_42765_01	544	At1g52250	dynein light chain type 1 family protein	163	7e-41
412	i1, j3	Cotton16_04580_01	837	At5g63420	EMB2746 | EMB2746 (EMBRYO DEFECTIVE 2746); catalytic	164	5e-41
463	i1, j3	Cotton16_41328_01	514	At5g20630	GLP3A, GLP3B, GLP3 | GLP3 (GERMIN-LIKE PROTEIN 3); manganese ion binding / metal ion binding / nutrient reservoir	164	3e-41
517	i1, j3	Cotton16_44201_01	675	At3g48760	zinc finger (DHHC type) family protein	165	3e-41
340	i1, j3	Cotton16_29976_01	1209	At3g07470	similar to unnamed protein product [Vitis vinifera] (GB:CAO17046.1); similar to hypothetical protein [Vitis vinifera] (GB:CAN74376.1); contains InterPro domain Protein of unknown function DUF538 (InterPro:IPR007493)	167	1e-41
488	i1, j3	Cotton16_06255_01	631	At4g08685	SAH7 | SAH7	167	6e-42
374	i1, j3	Cotton16_44589_01	605	At3g03210		170	5e-43
446	i1, j3	Cotton16_36251_02	736	At5g40280	ATFTB, WIG, ERA1 | ERA1 (ENHANCED RESPONSE TO ABA 1); protein farnesyltransferase	173	8e-44
476	i1, j3	Cotton16_00382_02	769	At4g08685	SAH7 | SAH7	177	8e-45
404	i1, j3	Cotton16_60454_01	786	At4g10070	KH domain-containing protein	179	2e-45
519	i1, j3	Cotton16_54189_01	721	At4g08685	SAH7 | SAH7	179	1e-45
477	i1, j3	Cotton16_00382_03	773	At4g08685	SAH7 | SAH7	181	6e-46
311	i1, j3	Cotton16_09649_01	701	At2g36250	ATFTSZ2-1, FTSZ2-1 | FTSZ2-1 (FtsZ homolog 2-1); structural molecule	183	7e-47
485	i1, j3	Cotton16_03002_01	659	At5g20630	GLP3A, GLP3B, GLP3 | GLP3 (GERMIN-LIKE PROTEIN 3); manganese ion binding / metal ion binding / nutrient reservoir	184	3e-47
408	i1, j3	Cotton16_61447_01	804	At3g12630	zinc finger (AN1-like) family protein	185	2e-47
520	i1, j3	Cotton16_55325_01	705	At3g25500	FH1, AHF1, AFH1 | AFH1 (FORMIN HOMOLOGY 1); actin binding	185	2e-47
382	i1, j3	Cotton16_48899_01	726	At3g54470	uridine 5'-monophosphate synthase / UMP synthase (PYRE-F) (UMPS)	187	4e-48
445	i1, j3	Cotton16_32642_01	528	At5g46060	similar to unnamed protein product [Vitis vinifera] (GB:CAO66386.1); contains InterPro domain Protein of unknown function DUF599 (InterPro:IPR006747)	188	1e-48
323	i1, j3	Cotton16_19345_01	918	At1g09460	glucan endo-1,3-beta-glucosidase-related	193	1e-49
490	i1, j3	Cotton16_10310_01	570	At2g45820	DNA-binding protein, putative	192	1e-49
335	i1, j3	Cotton16_26866_01	870	At5g66320	zinc finger (GATA type) family protein	194	6e-50
461	i1, j3	Cotton16_14285_01	756	At3g45850	kinesin motor protein-related	199	2e-51
398	i1, j3	Cotton16_57266_01	561	At4g11270	transducin family protein / WD-40 repeat family protein	136	1e-51
366	i1, j3	Cotton16_37904_01	783	At4g09730	DEAD/DEAH box helicase, putative	200	9e-52
443	i1, j3	Cotton16_28519_01	880	At3g53990	universal stress protein (USP) family protein	201	5e-52
440	i1, j3	Cotton16_20025_01	795	At5g60340	maoC-like dehydratase domain-containing protein	201	3e-52
414	i1, j3	Cotton16_08805_01	1277	At2g42200	squamosa promoter-binding protein-like 9 (SPL9)	206	3e-53
455	i1, j3	Cotton16_00592_02	1291	At2g45680	TCP family transcription factor, putative	208	5e-54
299	i1, j3	Cotton16_02995_01	988	At5g59530	2-oxoglutarate-dependent dioxygenase, putative	208	4e-54
480	i1, j3	Cotton16_00749_01	572	At1g64760	glycosyl hydrolase family 17 protein	191	4e-54
466	i1, j3	Cotton16_58284_01	744	At5g65470	similar to unnamed protein product [Vitis vinifera] (GB:CAO61608.1); similar to unknown [Populus trichocarpa] (GB:ABK95421.1); similar to hypothetical protein [Vitis vinifera] (GB:CAN78778.1); contains InterPro domain Protein of unknown function DUF246,	210	8e-55
378	i1, j3	Cotton16_44979_01	702	At2g40110	yippee family protein	210	6e-55
450	i1, j3	Cotton16_54998_01	641	At2g35035	URED | URED (urease accessory protein D); nickel ion binding	214	4e-56
483	i1, j3	Cotton16_02360_01	1093	At1g09000	MAPKKK1, ANP1 | ANP1 (NPK1-RELATED PROTEIN KINASE 1S); kinase	215	3e-56
474	i1, j3	Cotton16_00326_02	1127	At5g20190	binding	216	2e-56
350	i1, j3	Cotton16_33436_01	764	At2g47700	zinc finger (C3HC4-type RING finger) family protein	216	1e-56
435	i1, j3	Cotton16_07242_01	1192	At5g09360	LAC14 | LAC14 (laccase 14); copper ion binding / oxidoreductase	218	6e-57
436	i1, j3	Cotton16_08205_01	844	At2g42200	squamosa promoter-binding protein-like 9 (SPL9)	218	3e-57
491	i1, j3	Cotton16_10346_01	684	At5g20630	GLP3A, GLP3B, GLP3 | GLP3 (GERMIN-LIKE PROTEIN 3); manganese ion binding / metal ion binding / nutrient reservoir	221	4e-58
415	i1, j3	Cotton16_19975_01	987	At4g02530	chloroplast thylakoid lumen protein	222	3e-58
294	i1, j3	Cotton16_00621_01	754	At1g75630	AVA-P4 | AVA-P4 (vacuolar H+-pumping ATPase 16 kDa proteolipid subunit 4); ATPase	223	9e-59
472	i1, j3	Cotton16_00275_01	861	At3g61260	DNA-binding family protein / remorin family protein	223	9e-59
468	i1, j3	Cotton16_00001_307	763	At3g61260	DNA-binding family protein / remorin family protein	225	2e-59
392	i1, j3	Cotton16_53348_01	716	At3g66654	peptidyl-prolyl cis-trans isomerase cyclophilin-type family protein	231	2e-61
460	i1, j3	Cotton16_12915_01	1129	At1g08080	carbonic anhydrase family protein	234	9e-62
473	i1, j3	Cotton16_00326_01	886	At5g20190	binding	234	4e-62
347	i1, j3	Cotton16_32429_01	767	At5g30495	similar to unnamed protein product [Vitis vinifera] (GB:CAO70928.1); contains InterPro domain Fcf2 pre-rRNA processing (InterPro:IPR014810)	238	3e-63
510	i1, j3	Cotton16_34806_01	931	At1g69690	TCP family transcription factor, putative	241	6e-64
304	i1, j3	Cotton16_05616_01	668	At1g54220	dihydrolipoamide S-acetyltransferase, putative	241	3e-64
348	i1, j3	Cotton16_32923_01	974	At3g14680	CYP72A14 | CYP72A14 (cytochrome P450, family 72, subfamily A, polypeptide 14); oxygen binding	243	1e-64
502	i1, j3	Cotton16_20016_01	810	At1g23900	GAMMA-ADR, GAMMA-ADAPTIN 1 | GAMMA-ADAPTIN 1; clathrin binding	243	1e-64
462	i1, j3	Cotton16_21443_02	655	At3g62010	metal ion binding / oxidoreductase	244	2e-65
295	i1, j3	Cotton16_01749_01	1022	At5g23960	terpene synthase/cyclase family protein	246	1e-65
322	i1, j3	Cotton16_17178_01	980	At5g06060	tropinone reductase, putative / tropine dehydrogenase, putative	187	1e-67
431	i1, j3	Cotton16_01361_02	645	At1g07890	MEE6, CS1, APX1 | APX1 (ASCORBATE PEROXIDASE 1)	259	7e-70
390	i1, j3	Cotton16_52554_01	606	At1g11545	xyloglucan:xyloglucosyl transferase, putative / xyloglucan endotransglycosylase, putative / endo-xyloglucan transferase, putative	264	3e-71
493	i1, j3	Cotton16_11334_01	890	At3g08960	protein transporter	265	2e-71
362	i1, j3	Cotton16_36448_02	509	At1g31340	NEDD8, ATRUB1, RUB1 | RUB1 (RELATED TO UBIQUITIN 1)	265	1e-71
349	i1, j3	Cotton16_33183_01	1235	At2g25970	KH domain-containing protein	268	7e-72
442	i1, j3	Cotton16_22166_01	999	At5g14920	gibberellin-regulated family protein	270	1e-72
419	i1, j3	Cotton16_33586_01	839	At3g30390	amino acid transporter family protein	272	2e-73
465	i1, j3	Cotton16_54508_01	653	At1g30360	ERD4 | ERD4 (EARLY-RESPONSIVE TO DEHYDRATION 4)	272	1e-73
293	i1, j3	Cotton16_00257_01	1427	At1g59640	BPE, BPEUB, BPEP, ZCW32 | ZCW32 (BIGPETAL, BIGPETALUB); DNA binding / transcription factor	275	5e-74
300	i1, j3	Cotton16_03390_01	897	At1g27750	nucleic acid binding	278	3e-75
437	i1, j3	Cotton16_09987_01	876	At3g52960	peroxiredoxin type 2, putative	281	4e-76
506	i1, j3	Cotton16_28645_01	1083	At1g13340	similar to unknown [Carica papaya] (GB:ABS01355.1); contains InterPro domain Protein of unknown function DUF292, eukaryotic (InterPro:IPR005061)	283	1e-76
315	i1, j3	Cotton16_12062_01	1129	At1g27170	ATP binding / protein binding / transmembrane receptor	285	5e-77
319	i1, j3	Cotton16_15137_01	938	At4g22740	glycine-rich protein	288	3e-78
342	i1, j3	Cotton16_31909_01	641	At3g12290	tetrahydrofolate dehydrogenase/cyclohydrolase, putative	290	4e-79
338	i1, j3	Cotton16_27972_01	930	At5g62460	zinc finger (C3HC4-type RING finger) family protein	293	1e-79
454	i1, j3	Cotton16_59143_01	821	At1g01770	similar to unnamed protein product [Vitis vinifera] (GB:CAO39542.1); similar to hypothetical protein OsI_024980 [Oryza sativa (indica cultivar-group)] (GB:EAZ03748.1); contains InterPro domain Protein of unknown function DUF1446 (InterPro:IPR010839)	302	2e-82
329	i1, j3	Cotton16_23676_01	1132	At4g30480	tetratricopeptide repeat (TPR)-containing protein	303	1e-82
444	i1, j3	Cotton16_30100_02	827	At3g13340	WD-40 repeat family protein	303	1e-82
385	i1, j3	Cotton16_49896_01	710	At4g01995	similar to Os05g0131100 [Oryza sativa (japonica cultivar-group)] (GB:NP_001054553.1); similar to unknown [Picea sitchensis] (GB:ABK22858.1)	303	5e-83
316	i1, j3	Cotton16_12137_01	1343	At3g27010	PCF1, AT-TCP20 | AT-TCP20 (ARABIDOPSIS THALIANA TEOSINTE BRANCHED 1, CYCLOIDEA, PCF (TCP)-DOMAIN FAMILY PROTEIN 20); transcription factor	308	6e-84
302	i1, j3	Cotton16_04159_01	980	At5g22000	RHF2A, CIC7E11 | CIC7E11; protein binding / zinc ion binding	310	7e-85
448	i1, j3	Cotton16_37039_01	825	At3g22142	structural constituent of cell wall	310	7e-85
397	i1, j3	Cotton16_56954_01	700	At3g15350	glycosyltransferase family 14 protein / core-2/I-branching enzyme family protein	315	1e-86
371	i1, j3	Cotton16_42730_01	896	At1g54820	protein kinase family protein	321	3e-88
328	i1, j3	Cotton16_23290_01	695	At3g14420	(S)-2-hydroxy-acid oxidase, peroxisomal, putative / glycolate oxidase, putative / short chain alpha-hydroxy acid oxidase, putative	322	1e-88
470	i1, j3	Cotton16_00025_14	649	At2g30520	RPT2 | RPT2 (ROOT PHOTOTROPISM 2); protein binding	322	1e-88
457	i1, j3	Cotton16_01470_01	1312	At1g52280	AtRABG3d | AtRABG3d (Arabidopsis Rab GTPase homolog G3d); GTP binding	327	4e-90
522	i1, j3	Cotton16_58790_01	798	At1g15520	PDR12, ATPDR12 | ATPDR12/PDR12 (PLEIOTROPIC DRUG RESISTANCE 12); ATPase, coupled to transmembrane movement of substances	330	8e-91
494	i1, j3	Cotton16_12066_01	719	At5g57330	aldose 1-epimerase family protein	334	4e-92
498	i1, j3	Cotton16_14451_01	848	At5g09810	ACT2/7, ACT7 | ACT7 (actin 7)	335	2e-92
409	i1, j3	Cotton16_62134_01	792	At5g63400	ADK1 | ADK1 (ADENYLATE KINASE 1); adenylate kinase	337	6e-93
345	i1, j3	Cotton16_32164_01	913	At5g65490	contains InterPro domain SGT1 (InterPro:IPR010770)	342	2e-94
326	i1, j3	Cotton16_21234_01	926	At1g02080	transcriptional regulator-related	342	1e-94
503	i1, j3	Cotton16_20555_01	1118	At5g59440	ZEU1 | thymidylate kinase family protein	343	1e-94
359	i1, j3	Cotton16_35291_01	1073	At1g47740	similar to unnamed protein product [Vitis vinifera] (GB:CAO61202.1); contains InterPro domain Protein of unknown function DUF862, eukaryotic (InterPro:IPR008580)	344	5e-95
314	i1, j3	Cotton16_12058_01	816	At3g54470	uridine 5'-monophosphate synthase / UMP synthase (PYRE-F) (UMPS)	344	3e-95
428	i1, j3	Cotton16_53210_01	884	At4g33180	hydrolase, alpha/beta fold family protein	345	2e-95
504	i1, j3	Cotton16_24527_01	1420	At5g03040	IQD2 | IQD2 (IQ-domain 2); calmodulin binding	350	2e-96
291	i1, j3	Cotton16_00045_07	1358	At3g28920	ATHB34 | ATHB34 (ARABIDOPSIS THALIANA HOMEOBOX PROTEIN 34); DNA binding / transcription factor	354	6e-98
367	i1, j3	Cotton16_38700_01	838	At1g04945	contains InterPro domain Zinc finger, HIT-type (InterPro:IPR007529)	354	3e-98
306	i1, j3	Cotton16_07456_01	1324	At2g19810	zinc finger (CCCH-type) family protein	356	2e-98
308	i1, j3	Cotton16_08158_01	1092	At4g14710	ATARD2 | ATARD2; metal ion binding	363	1e-101
310	i1, j3	Cotton16_09477_01	922	At1g71340	glycerophosphoryl diester phosphodiesterase family protein	364	1e-101
411	i1, j3	Cotton16_02513_01	1014	At4g13010	oxidoreductase, zinc-binding dehydrogenase family protein	364	1e-101
458	i1, j3	Cotton16_01470_03	827	At1g52280	AtRABG3d | AtRABG3d (Arabidopsis Rab GTPase homolog G3d); GTP binding	345	1e-101
447	i1, j3	Cotton16_36537_01	876	At4g36010	pathogenesis-related thaumatin family protein	369	1e-102
484	i1, j3	Cotton16_02755_01	1039	At1g12570	glucose-methanol-choline (GMC) oxidoreductase family protein	367	1e-102
486	i1, j3	Cotton16_04149_01	995	At2g45510	CYP704A2 | CYP704A2 (cytochrome P450, family 704, subfamily A, polypeptide 2); oxygen binding	367	1e-102
289	i1, j3	Cotton16_00001_041	820	At1g32900	starch synthase, putative	371	1e-103
514	i1, j3	Cotton16_39623_01	872	At2g30520	RPT2 | RPT2 (ROOT PHOTOTROPISM 2); protein binding	330	1e-103
439	i1, j3	Cotton16_16459_01	806	At5g63620	oxidoreductase, zinc-binding dehydrogenase family protein	377	1e-105
459	i1, j3	Cotton16_03190_01	1610	At5g46250	RNA recognition motif (RRM)-containing protein	380	1e-105
376	i1, j3	Cotton16_44723_01	918	At3g22810	similar to unknown protein [Arabidopsis thaliana] (TAIR:AT4G14740.2); similar to unnamed protein product [Vitis vinifera] (GB:CAO71221.1); contains InterPro domain Pleckstrin-like, plant (InterPro:IPR013666); contains InterPro domain Protein of unknown f	380	1e-106
507	i1, j3	Cotton16_29026_01	1001	At5g22360	VAMP714, ATVAMP714 | ATVAMP714 (Vesicle-associated membrane protein 714)	387	1e-108
417	i1, j3	Cotton16_23953_01	990	At5g21070		394	1e-110
394	i1, j3	Cotton16_55933_01	844	At2g07180	protein kinase, putative	396	1e-111
464	i1, j3	Cotton16_42385_01	800	At2g26890	KAM2, GRV2 | GRV2 (KATAMARI2); binding / heat shock protein binding	404	1e-112
475	i1, j3	Cotton16_00350_03	1418	At4g15545	similar to unnamed protein product [Vitis vinifera] (GB:CAO71054.1); contains InterPro domain Paired amphipathic helix; (InterPro:IPR003822)	402	1e-112
496	i1, j3	Cotton16_13422_01	1435	At1g31300	similar to unknown protein [Arabidopsis thaliana] (TAIR:AT4G19645.1); similar to unnamed protein product [Vitis vinifera] (GB:CAO70221.1); contains InterPro domain TRAM, LAG1 and CLN8 homology; (InterPro:IPR006634); contains InterPro domain Protein of un	283	1e-114
307	i1, j3	Cotton16_08142_01	1069	At3g58730	(VACUOLAR ATP SYNTHASE SUBUNIT D); ATPase, coupled to transmembrane movement of substances / hydrogen ion transporting ATPase, rotational mechanism	421	1e-118
429	i1, j3	Cotton16_00148_02	1404	At4g02590	UNE12 | UNE12 (unfertilized embryo sac 12); DNA binding	421	1e-118
432	i1, j3	Cotton16_03145_02	636	At1g08420	kelch repeat-containing protein / serine/threonine phosphoesterase family protein	423	1e-119
467	i1, j3	Cotton16_00001_104	1157	At4g37470	hydrolase, alpha/beta fold family protein	434	1e-122
505	i1, j3	Cotton16_27678_01	1678	At4g37370	CYP81D8 | CYP81D8 (cytochrome P450, family 81, subfamily D, polypeptide 8); oxygen binding	455	1e-128
469	i1, j3	Cotton16_00001_433	1115	At4g37470	hydrolase, alpha/beta fold family protein	458	1e-129
333	i1, j3	Cotton16_25452_01	1493	At4g34710	SPE2, ADC2 | ADC2 (ARGININE DECARBOXYLASE 2)	464	1e-131
479	i1, j3	Cotton16_00612_01	1193	At1g68530	CER6, G2, POP1, CUT1 | CUT1 (CUTICULAR 1); acyltransferase/ catalytic	467	1e-132
424	i1, j3	Cotton16_45790_01	756	At1g79570	protein kinase family protein	481	1e-136
317	i1, j3	Cotton16_12812_01	1215	At2g04570	GDSL-motif lipase/hydrolase family protein	488	1e-138
410	i1, j3	Cotton16_01960_01	1331	At3g04940	ATCYSD1 | ATCYSD1 (Arabidopsis thaliana cysteine synthase D1); cysteine synthase	495	1e-140
334	i1, j3	Cotton16_26448_01	1416	At2g25280	contains InterPro domain Protein of unknown function DUF52 (InterPro:IPR002737)	497	1e-141
324	i1, j3	Cotton16_19817_01	1377	At1g65060	4CL3 | 4CL3 (4-coumarate:CoA ligase 3); 4-coumarate-CoA ligase	534	1e-152
481	i1, j3	Cotton16_01036_02	1162	At2g19880	ceramide glucosyltransferase, putative	535	1e-152
325	i1, j3	Cotton16_20082_01	1162	At1g13560	AAPT1 | AAPT1 (AMINOALCOHOLPHOSPHOTRANSFERASE 1); phosphatidyltransferase	568	1e-162
309	i1, j3	Cotton16_09181_01	1487	At2g43750	ACS1, CPACS1, ATCS-B, OASB | OASB (O-ACETYLSERINE (THIOL) LYASE B); cysteine synthase	575	1e-164
354	i1, j3	Cotton16_34250_01	1326	At1g06570	HPD, PDS1 | PDS1 (PHYTOENE DESATURATION 1)	582	1e-166
508	i1, j3	Cotton16_29573_01	922	At5g23860	TUB8 | TUB8 (tubulin beta-8)	596	1e-171
495	i1, j3	Cotton16_12728_01	1812	At3g44610	protein kinase family protein	608	1e-174
290	i1, j3	Cotton16_00001_193	2072	At1g32900	starch synthase, putative	789	0
292	i1, j3	Cotton16_00086_05	1788	At1g50010	TUA2 | TUA2 (tubulin alpha-2 chain)	640	0
327	i1, j3	Cotton16_21455_01	1561	At3g45640	MPK3, ATMPK3 | ATMPK3 (MITOGEN-ACTIVATED PROTEIN KINASE 3); MAP kinase/ kinase/ protein kinase	661	0
430	i1, j3	Cotton16_00761_01	1668	At1g45000	26S proteasome regulatory complex subunit p42D, putative	737	0
456	i1, j3	Cotton16_01406_01	1736	At2g38110	ATGPAT6, GPAT6 | ATGPAT6/GPAT6 (GLYCEROL-3-PHOSPHATE ACYLTRANSFERASE 6); 1-acylglycerol-3-phosphate O-acyltransferase/ acyltransferase	809	0
471	i1, j3	Cotton16_00063_05	1982	At5g43760	beta-ketoacyl-CoA synthase, putative	825	0
478	i1, j3	Cotton16_00414_02	1604	At5g23860	TUB8 | TUB8 (tubulin beta-8)	886	0
482	i1, j3	Cotton16_02179_01	2082	At1g76160	SKS5 | SKS5 (SKU5 Similar 5); copper ion binding / oxidoreductase	929	0
499	i1, j3	Cotton16_15910_01	1638	At5g23860	TUB8 | TUB8 (tubulin beta-8)	886	0
509	i1, j3	Cotton16_30020_01	1996	At1g12570	glucose-methanol-choline (GMC) oxidoreductase family protein	758	0
511	i1, j3	Cotton16_36064_01	1901	At1g68530	CER6, G2, POP1, CUT1 | CUT1 (CUTICULAR 1); acyltransferase/ catalytic	882	0
332	i1, j3	Cotton16_25141_01	705
396	i1, j3	Cotton16_56473_01	508
418	i1, j3	Cotton16_30610_01	867
426	i1, j3	Cotton16_48186_01	634
539	i1, j4	Cotton16_12776_01	519	At5g01400	ESP4 | ESP4 (ENHANCED SILENCING PHENOTYPE 4); binding	32.3	0.16
573	i1, j4	Cotton16_37116_01	318	At5g67470	formin homology 2 domain-containing protein / FH2 domain-containing protein	34.3	0.014
543	i1, j4	Cotton16_19688_01	963	At5g18370	disease resistance protein (TIR-NBS-LRR class), putative	38.1	0.008
553	i1, j4	Cotton16_27830_01	1087	At3g09510	nucleic acid binding	52.8	4e-07
547	i1, j4	Cotton16_23892_01	973	At4g29090	reverse transcriptase, putative / RNA-dependent DNA polymerase, putative	56.6	2e-08
537	i1, j4	Cotton16_12457_01	432	At1g29530	similar to unknown protein [Arabidopsis thaliana] (TAIR:AT2G34310.2); similar to unknown protein [Arabidopsis thaliana] (TAIR:AT2G34310.3)	56.2	7e-09
541	i1, j4	Cotton16_16342_01	639	At2g31980	cysteine proteinase inhibitor-related	82.8	2e-16
574	i1, j4	Cotton16_44399_01	482	At2g45180	protease inhibitor/seed storage/lipid transfer protein (LTP) family protein	119	1e-27
549	i1, j4	Cotton16_25254_01	732	At3g03150	similar to seed specific protein Bn15D1B [Brassica napus] (GB:AAP37967.1)	122	3e-28
559	i1, j4	Cotton16_50454_01	569	At2g35630	GEM1, MOR1 | MOR1 (MICROTUBULE ORGANIZATION 1)	125	2e-29
546	i1, j4	Cotton16_23297_01	775	At5g16380	similar to unnamed protein product [Vitis vinifera] (GB:CAO22944.1); contains InterPro domain Protein of unknown function DUF538 (InterPro:IPR007493)	147	7e-36
528	i1, j4	Cotton16_03910_01	631	At4g04890	PDF2 | PDF2 (PROTODERMAL FACTOR2); DNA binding / transcription factor	160	7e-40
554	i1, j4	Cotton16_29203_01	631	At5g46750	AGD8 | AGD8 (ARF-GAP DOMAIN 8); DNA binding	168	3e-42
532	i1, j4	Cotton16_07122_01	839	At5g47690	binding	169	1e-42
533	i1, j4	Cotton16_08326_01	671	At4g20030	RNA recognition motif (RRM)-containing protein	169	1e-42
527	i1, j4	Cotton16_02825_01	724	At1g23440	pyrrolidone-carboxylate peptidase family protein	184	5e-47
560	i1, j4	Cotton16_08878_01	960	At5g62360	invertase/pectin methylesterase inhibitor family protein	198	5e-51
544	i1, j4	Cotton16_21815_01	801	At2g33040	ATP synthase gamma chain, mitochondrial (ATPC)	200	9e-52
529	i1, j4	Cotton16_04271_01	1053	At1g17520	DNA-binding protein, putative	214	7e-56
558	i1, j4	Cotton16_35152_01	607	At4g26240	contains InterPro domain MFS general substrate transporter (InterPro:IPR016196)	218	3e-57
552	i1, j4	Cotton16_27523_01	800	At5g63220	contains InterPro domain Protein of unknown function DUF410 (InterPro:IPR007317)	234	6e-62
564	i1, j4	Cotton16_01162_01	906	At4g39900		235	2e-62
566	i1, j4	Cotton16_12807_01	917	At2g14910	similar to unnamed protein product [Vitis vinifera] (GB:CAO70864.1)	235	2e-62
531	i1, j4	Cotton16_06208_01	965	At5g45680	FK506-binding protein 1 (FKBP13)	243	1e-64
550	i1, j4	Cotton16_25920_01	1655	At1g04540	C2 domain-containing protein	257	1e-68
571	i1, j4	Cotton16_33899_01	1196	At1g05260	RCI3A, RCI3 | RCI3 (RARE COLD INDUCIBLE GENE 3); peroxidase	265	4e-71
557	i1, j4	Cotton16_33908_01	986	At5g06940	leucine-rich repeat family protein	269	2e-72
556	i1, j4	Cotton16_33640_01	742	At1g18680	HNH endonuclease domain-containing protein	273	1e-73
567	i1, j4	Cotton16_15682_01	656	At5g42190	ASK2, SKP1B | ASK2 (ARABIDOPSIS SKP1-LIKE 2); ubiquitin-protein ligase	273	8e-74
565	i1, j4	Cotton16_01708_02	1031	At2g30575	GAUT5, LGT5 | GAUT5/LGT5 (Galacturonosyltransferase 5); polygalacturonate 4-alpha-galacturonosyltransferase/ transferase, transferring glycosyl groups	276	1e-74
555	i1, j4	Cotton16_31761_01	1980	At5g44180	homeobox transcription factor, putative	293	3e-79
542	i1, j4	Cotton16_16521_01	836	At1g11840	ATGLX1 | ATGLX1 (GLYOXALASE I HOMOLOG); lactoylglutathione lyase	318	2e-87
563	i1, j4	Cotton16_00484_02	1202	At5g47800	phototropic-responsive NPH3 family protein	323	1e-88
536	i1, j4	Cotton16_12101_01	997	At5g63530	ATFP3 | ATFP3 (Arabidopsis thaliana farnesylated protein 3); metal ion binding	328	2e-90
551	i1, j4	Cotton16_27301_01	2157	At2g37440	endonuclease/exonuclease/phosphatase family protein	333	3e-91
540	i1, j4	Cotton16_13381_01	1219	At5g56750	Ndr family protein	371	1e-103
570	i1, j4	Cotton16_32491_01	1196	At3g33520	ARP6, SUF3, ESD1, ATARP6 | ATARP6; structural constituent of cytoskeleton	370	1e-103
562	i1, j4	Cotton16_00009_03	788	At3g21280	UBP7 | UBP7 (UBIQUITIN-SPECIFIC PROTEASE 7); ubiquitin-specific protease	386	1e-108
523	i1, j4	Cotton16_00783_01	1197	At3g09740	ATSYP71, SYP71 | SYP71 (SYNTAXIN OF PLANTS 71)	404	1e-113
548	i1, j4	Cotton16_25080_01	1031	At3g03220	ATEXPA13 | ATEXPA13 (ARABIDOPSIS THALIANA EXPANSIN A13)	444	1e-125
545	i1, j4	Cotton16_23151_01	1026	At3g14270	phosphatidylinositol-4-phosphate 5-kinase family protein	449	1e-126
525	i1, j4	Cotton16_01425_02	1177	At1g35720	OXY5, ATOXY5, ANNAT1 | ANNAT1 (ANNEXIN ARABIDOPSIS 1); calcium ion binding / calcium-dependent phospholipid binding	467	1e-132
534	i1, j4	Cotton16_08720_01	1257	At3g52390	tatD-related deoxyribonuclease family protein	478	1e-135
568	i1, j4	Cotton16_23116_01	1220	At5g37690	GDSL-motif lipase/hydrolase family protein	339	1e-139
572	i1, j4	Cotton16_36094_01	1420	At5g66330	leucine-rich repeat family protein	538	1e-153
535	i1, j4	Cotton16_09042_01	1263	At3g63410	VTE3, APG1 | APG1 (ALBINO OR PALE GREEN MUTANT 1); methyltransferase	563	1e-160
538	i1, j4	Cotton16_12604_01	2117	At2g20020	similar to unnamed protein product [Vitis vinifera] (GB:CAO65472.1); contains InterPro domain CRS1/YhbY (InterPro:IPR001890)	615	1e-176
524	i1, j4	Cotton16_01115_01	1477	At5g47750	protein kinase, putative	764	0
526	i1, j4	Cotton16_02667_01	3606	At2g32730	26S proteasome regulatory subunit, putative	1674	0
530	i1, j4	Cotton16_05537_01	2004	At1g71410	protein kinase family protein	483	0
561	i1, j4	Cotton16_00003_38	1713	At5g35630	GLN2, ATGSL1, GS2 | GS2 (GLUTAMINE SYNTHETASE 2)	747	0
569	i1, j4	Cotton16_26578_01	1500	At1g80660	AHA9 | AHA9 (Arabidopsis H(+)-ATPase 9); hydrogen-exporting ATPase, phosphorylative mechanism	721	0
627	i1, j5	Cotton16_35821_01	685	At4g00370	ANTR2 | ANTR2 (anion transporter 2); organic anion transmembrane transporter	28.9	2.9
654	i1, j5	Cotton16_20265_01	764	At4g30440	GAE1 | GAE1 (UDP-D-GLUCURONATE 4-EPIMERASE 1); UDP-glucuronate 4-epimerase/ catalytic	29.3	2.7
589	i1, j5	Cotton16_02894_01	1155	At5g01320	pyruvate decarboxylase, putative	31.2	1.3
677	i1, j5	Cotton16_37593_01	568	At5g13380	auxin-responsive GH3 family protein	29.6	1.3
631	i1, j5	Cotton16_38740_01	872	At1g03390	transferase family protein	32.7	0.3
620	i1, j5	Cotton16_33210_01	997	At3g52110	similar to Os03g0174200 [Oryza sativa (japonica cultivar-group)] (GB:NP_001049125.1)	34.3	0.12
619	i1, j5	Cotton16_33147_02	516	At3g49600	UBP26 | UBP26 (ubiquitin-specific protease 26); ubiquitin-specific protease	33.1	0.094
616	i1, j5	Cotton16_31561_01	750	At5g15780	pollen Ole e 1 allergen and extensin family protein	34.7	0.062
630	i1, j5	Cotton16_37604_01	483	At3g22142	structural constituent of cell wall	35.4	0.017
660	i1, j5	Cotton16_50863_01	348	At5g54310	AGD5 | AGD5 (ARF-GAP DOMAIN 5); DNA binding	46.6	3e-06
683	i1, j5	Cotton16_58568_01	658	At5g25610	RD22 | RD22 (RESPONSIVE TO DESSICATION 22)	35.8	8e-07
596	i1, j5	Cotton16_09108_01	835	At3g48190	ATATM, ATM | ATM (ATAXIA-TELANGIECTASIA MUTATED)	55.1	5e-08
681	i1, j5	Cotton16_52904_01	677	At1g53820	zinc finger (C3HC4-type RING finger) family protein	65.9	2e-11
600	i1, j5	Cotton16_16851_01	1108	At3g07230	wound-responsive protein-related	77.4	1e-14
658	i1, j5	Cotton16_49825_01	491	At3g45230	hydroxyproline-rich glycoprotein family protein	57	1e-14
639	i1, j5	Cotton16_62255_01	533	At3g01680	similar to unnamed protein product [Vitis vinifera] (GB:CAO14653.1); similar to unnamed protein product [Vitis vinifera] (GB:CAO14657.1); similar to unnamed protein product [Vitis vinifera] (GB:CAO14661.1); contains domain PTHR13871:SF2 (PTHR13871:SF2);	86.7	8e-18
635	i1, j5	Cotton16_59837_01	669	At5g12250	TUB6 | TUB6 (BETA-6 TUBULIN)	89.4	2e-18
655	i1, j5	Cotton16_24650_01	534	At3g45230	hydroxyproline-rich glycoprotein family protein	89	2e-18
647	i1, j5	Cotton16_00041_09	686	At1g22730	MA3 domain-containing protein	93.2	1e-19
586	i1, j5	Cotton16_02044_02	602	At4g12730	FLA2 | FLA2	107	4e-24
579	i1, j5	Cotton16_00298_03	706	At1g45207	remorin family protein	117	5e-27
659	i1, j5	Cotton16_50760_01	497	At5g06560	similar to unknown protein [Arabidopsis thaliana] (TAIR:AT3G11850.2); similar to unnamed protein product [Vitis vinifera] (GB:CAO39886.1); contains InterPro domain Protein of unknown function DUF593 (InterPro:IPR007656)	124	4e-29
643	i1, j5	Cotton16_15621_01	323	At4g32940	GAMMAVPE, GAMMA-VPE | GAMMA-VPE (Vacuolar processing enzyme gamma); cysteine-type endopeptidase	125	6e-30
612	i1, j5	Cotton16_29961_02	755	At5g53180	polypyrimidine tract-binding protein, putative / heterogeneous nuclear ribonucleoprotein, putative	131	4e-31
662	i1, j5	Cotton16_00001_404	658	At4g26850	VTC2 | VTC2 (VITAMIN C DEFECTIVE 2)	131	3e-32
581	i1, j5	Cotton16_01441_03	505	At1g04430	dehydration-responsive protein-related	140	3e-34
632	i1, j5	Cotton16_44097_01	650	At1g26270	phosphatidylinositol 3- and 4-kinase family protein	149	2e-36
594	i1, j5	Cotton16_05722_01	696	At5g48670	FEM111, AGL80 | AGL80/FEM111 (AGAMOUS-LIKE80); DNA binding / transcription factor	154	6e-38
682	i1, j5	Cotton16_56477_01	684	At2g27380	ATEPR1 | ATEPR1 (Arabidopsis thaliana extensin proline-rich 1)	161	4e-40
614	i1, j5	Cotton16_30832_01	811	At4g20350		171	4e-43
623	i1, j5	Cotton16_33818_01	684	At1g65340	CYP96A3 | CYP96A3 (cytochrome P450, family 96, subfamily A, polypeptide 3); oxygen binding	172	1e-43
599	i1, j5	Cotton16_16164_01	702	At5g44070	ARA8, ATPCS1, PCS1, CAD1 | CAD1 (CADMIUM SENSITIVE 1)	175	2e-44
610	i1, j5	Cotton16_26478_01	540	At3g61110	ARS27A | ARS27A (ARABIDOPSIS RIBOSOMAL PROTEIN S27); structural constituent of ribosome	177	3e-45
609	i1, j5	Cotton16_25867_01	821	At2g28600	ATP binding / ATP-dependent helicase/ nucleic acid binding	181	4e-46
605	i1, j5	Cotton16_22534_01	665	At1g63220	C2 domain-containing protein	182	1e-46
651	i1, j5	Cotton16_09240_01	786	At4g03550	GSL05, ATGSL5, PMR4, GSL5, ATGSL05 | ATGSL05 (GLUCAN SYNTHASE-LIKE 5); 1,3-beta-glucan synthase/ transferase, transferring glycosyl groups	187	6e-48
618	i1, j5	Cotton16_32170_01	475	At2g36530	LOS2 | LOS2 (Low expression of osmotically responsive genes 1); phosphopyruvate hydratase	189	9e-49
638	i1, j5	Cotton16_37352_01	503	At2g42810	PAPP5, PP5 | PAPP5/PP5 (PROTEIN PHOSPHATASE 5); phosphoprotein phosphatase/ protein binding	197	4e-51
680	i1, j5	Cotton16_51129_01	590	At1g67690	peptidase M3 family protein / thimet oligopeptidase family protein	177	7e-53
633	i1, j5	Cotton16_47669_01	570	At1g75510	transcription initiation factor IIF beta subunit (TFIIF-beta) family protein	204	3e-53
595	i1, j5	Cotton16_06379_01	880	At5g19860	similar to unnamed protein product [Vitis vinifera] (GB:CAO23444.1); contains InterPro domain Protein of unknown function DUF538 (InterPro:IPR007493)	209	2e-54
629	i1, j5	Cotton16_36590_02	633	At3g60320	DNA binding	211	4e-55
672	i1, j5	Cotton16_24470_02	752	At1g05960	binding	221	5e-58
613	i1, j5	Cotton16_30183_01	1261	At1g69030	similar to hypothetical protein [Vitis vinifera] (GB:CAN73547.1); contains InterPro domain BSD (InterPro:IPR005607)	222	3e-58
634	i1, j5	Cotton16_59181_01	733	At3g11670	DGD1 | DGD1 (DIGALACTOSYL DIACYLGLYCEROL DEFICIENT 1); galactolipid galactosyltransferase	223	9e-59
628	i1, j5	Cotton16_36442_01	777	At3g14130	(S)-2-hydroxy-acid oxidase, peroxisomal, putative / glycolate oxidase, putative / short chain alpha-hydroxy acid oxidase, putative	150	3e-59
602	i1, j5	Cotton16_20270_01	954	At1g13280	AOC4 | AOC4 (ALLENE OXIDE CYCLASE 4)	232	3e-61
649	i1, j5	Cotton16_06367_01	688	At1g66150	TMK1 | TMK1 (TRANSMEMBRANE KINASE 1)	242	2e-64
591	i1, j5	Cotton16_03650_01	1034	At3g61690	nucleotidyltransferase	244	8e-65
640	i1, j5	Cotton16_00358_05	902	At4g35580	no apical meristem (NAM) family protein	245	3e-65
607	i1, j5	Cotton16_23448_01	705	At3g57090	BIGYIN | BIGYIN; binding	246	1e-65
583	i1, j5	Cotton16_01730_02	1453	At4g18390	TCP family transcription factor, putative	253	3e-67
671	i1, j5	Cotton16_22195_01	835	At5g59440	ZEU1 | thymidylate kinase family protein	254	3e-68
667	i1, j5	Cotton16_03408_01	1343	At5g60850	OBP4 | OBP4 (OBF BINDING PROTEIN 4); DNA binding / transcription factor	256	2e-68
642	i1, j5	Cotton16_04195_01	782	At3g22142	structural constituent of cell wall	261	3e-70
592	i1, j5	Cotton16_04095_01	851	At3g46940	deoxyuridine 5'-triphosphate nucleotidohydrolase family	269	1e-72
578	i1, j5	Cotton16_00189_03	631	At5g02960	40S ribosomal protein S23 (RPS23B)	272	1e-73
611	i1, j5	Cotton16_27634_01	740	At2g42590	GF14 MU, GRF9 | GRF9 (GENERAL REGULATORY FACTOR 9); protein phosphorylated amino acid binding	273	1e-73
624	i1, j5	Cotton16_34700_01	716	At3g53260	PAL2 | PAL2 (phenylalanine ammonia-lyase 2); phenylalanine ammonia-lyase	273	6e-74
597	i1, j5	Cotton16_09502_01	1117	At5g11810	similar to predicted protein [Physcomitrella patens subsp. patens] (GB:EDQ79019.1)	275	3e-74
598	i1, j5	Cotton16_13953_01	1260	At1g01800	short-chain dehydrogenase/reductase (SDR) family protein	178	1e-77
608	i1, j5	Cotton16_25738_01	1429	At2g32240	similar to unknown protein [Arabidopsis thaliana] (TAIR:AT1G05320.3); similar to unknown protein [Arabidopsis thaliana] (TAIR:AT1G05320.2); similar to unnamed protein product [Vitis vinifera] (GB:CAO63724.1); contains domain PD023692 (PD023692); contains	290	2e-78
679	i1, j5	Cotton16_46322_01	586	At2g17040	ANAC036 | ANAC036 (Arabidopsis NAC domain containing protein 36); transcription factor	293	5e-80
604	i1, j5	Cotton16_22432_01	832	At3g27890	NQR | NQR (NADPH:QUINONE OXIDOREDUCTASE); FMN reductase	296	8e-81
636	i1, j5	Cotton16_14885_01	761	At3g43810	CAM7 | CAM7 (CALMODULIN 7); calcium ion binding	296	7e-81
673	i1, j5	Cotton16_28042_01	759	At3g57880	C2 domain-containing protein	311	3e-85
648	i1, j5	Cotton16_05944_01	1290	At4g38710	glycine-rich protein	312	2e-85
674	i1, j5	Cotton16_31524_01	1606	At1g13340	similar to unknown [Carica papaya] (GB:ABS01355.1); contains InterPro domain Protein of unknown function DUF292, eukaryotic (InterPro:IPR005061)	313	1e-85
588	i1, j5	Cotton16_02823_01	952	At4g11280	ACS6 (1-AMINOCYCLOPROPANE-1-CARBOXYLIC ACID (ACC) SYNTHASE 6)	315	3e-86
675	i1, j5	Cotton16_33105_01	760	At5g59440	ZEU1 | thymidylate kinase family protein	317	5e-87
582	i1, j5	Cotton16_01651_01	780	At5g39040	ATTAP2 | ATTAP2 (Arabidopsis thaliana transporter associated with antigen processing protein 2); ATPase, coupled to transmembrane movement of substances	322	2e-88
656	i1, j5	Cotton16_26803_01	946	At2g01820	leucine-rich repeat protein kinase, putative	340	6e-94
668	i1, j5	Cotton16_05985_01	1086	At5g59440	ZEU1 | thymidylate kinase family protein	343	8e-95
575	i1, j5	Cotton16_00001_355	936	At4g12300	CYP706A4 | CYP706A4 (cytochrome P450, family 706, subfamily A, polypeptide 4); oxygen binding	345	2e-95
676	i1, j5	Cotton16_35119_01	1277	At1g03060	WD-40 repeat family protein / beige-related	335	2e-95
663	i1, j5	Cotton16_00256_02	1209	At3g11050	ATFER2 | ATFER2 (FERRITIN 2); ferric iron binding	346	1e-95
665	i1, j5	Cotton16_00557_01	898	At5g48520	patens] (GB:EDQ81727.1); similar to Os06g0186500 [Oryza sativa (japonica cultivar-group)] (GB:NP_001057010.1); contains domain PTHR19378 (PTHR19378)	353	1e-97
678	i1, j5	Cotton16_41804_01	834	At2g14960	| GH3.1	355	2e-98
593	i1, j5	Cotton16_04300_01	1072	At3g04500	RNA recognition motif (RRM)-containing protein	366	1e-101
670	i1, j5	Cotton16_13717_01	929	At1g51940	protein kinase family protein / peptidoglycan-binding LysM domain-containing protein	369	1e-102
622	i1, j5	Cotton16_33577_01	818	At5g48760	60S ribosomal protein L13A (RPL13aD)	382	1e-106
666	i1, j5	Cotton16_02774_01	804	At4g27880	seven in absentia (SINA) family protein	388	1e-108
617	i1, j5	Cotton16_32036_01	1446	At5g47390	myb family transcription factor	395	1e-110
621	i1, j5	Cotton16_33376_01	1068	At1g01225	NC domain-containing protein-related	401	1e-112
645	i1, j5	Cotton16_26899_01	1301	At3g03330	short-chain dehydrogenase/reductase (SDR) family protein	403	1e-112
603	i1, j5	Cotton16_22133_01	1305	At5g27710		407	1e-114
652	i1, j5	Cotton16_14174_01	1406	At3g03800	ATSYP131, SYP131 | SYP131 (syntaxin 131); SNAP receptor	407	1e-114
644	i1, j5	Cotton16_21760_01	1297	At2g39340	SAC3/GANP family protein	413	1e-115
650	i1, j5	Cotton16_07611_01	1240	At5g08080	ATSYP132, SYP132 | SYP132 (syntaxin 132); SNAP receptor	424	1e-119
580	i1, j5	Cotton16_00482_03	1435	At1g04520	33 kDa secretory protein-related	436	1e-122
606	i1, j5	Cotton16_22738_01	1235	At2g03090	ATEXPA15 | ATEXPA15 (ARABIDOPSIS THALIANA EXPANSIN A15)	460	1e-130
577	i1, j5	Cotton16_00044_03	1081	At4g09980	EMB1691 | EMB1691 (EMBRYO DEFECTIVE 1691); S-adenosylmethionine-dependent methyltransferase	474	1e-134
637	i1, j5	Cotton16_31137_02	799	At5g10240	ASN3 | ASN3 (ASPARAGINE SYNTHETASE 3); asparagine synthase (glutamine-hydrolyzing)	483	1e-137
646	i1, j5	Cotton16_00001_294	1587	At4g17890	AGD8 | AGD8 (ARF-GAP DOMAIN 8); DNA binding	511	1e-145
669	i1, j5	Cotton16_08703_01	1943	At5g65160	tetratricopeptide repeat (TPR)-containing protein	514	1e-146
626	i1, j5	Cotton16_35103_01	1140	At1g79750	ATNADP-ME4 | ATNADP-ME4 (NADP-MALIC ENZYME 4); malate dehydrogenase (oxaloacetate-decarboxylating) (NADP+)/ malic enzyme/ oxidoreductase, acting on NADH or NADPH, NAD or NADP as acceptor	527	1e-150
601	i1, j5	Cotton16_17073_01	1590	At5g48470		379	1e-157
653	i1, j5	Cotton16_18473_01	1184	At1g15520	PDR12, ATPDR12 | ATPDR12/PDR12 (PLEIOTROPIC DRUG RESISTANCE 12); ATPase, coupled to transmembrane movement of substances	557	1e-159
625	i1, j5	Cotton16_35012_01	1336	At2g15790	CYP40, SQN | SQN (SQUINT)	561	1e-160
587	i1, j5	Cotton16_02399_01	1656	At2g25970	KH domain-containing protein	575	1e-164
590	i1, j5	Cotton16_03639_01	2203	At5g62000	ARF1-BP, HSS, ARF2 | ARF2 (AUXIN RESPONSE FACTOR 2)	602	1e-172
576	i1, j5	Cotton16_00042_05	1515	At1g13440	GAPC-2 | GAPC-2; glyceraldehyde-3-phosphate dehydrogenase	607	1e-174
657	i1, j5	Cotton16_34639_01	1679	At5g04040	SDP1 | SDP1 (SUGAR-DEPENDENT1); triacylglycerol lipase	609	1e-174
584	i1, j5	Cotton16_01993_01	1773	At2g30490	ATC4H, C4H, CYP73A5 | ATC4H/C4H/CYP73A5 (CINNAMATE 4-HYDROXYLASE, CINNAMATE-4-HYDROXYLASE); trans-cinnamate 4-monooxygenase	894	0
615	i1, j5	Cotton16_31542_01	1430	At3g13670	protein kinase family protein	744	0
641	i1, j5	Cotton16_01790_01	1931	At3g14310	ATPME3 | ATPME3 (Arabidopsis thaliana pectin methylesterase 3)	728	0
664	i1, j5	Cotton16_00401_03	1881	At5g58380	PKS2, CIPK10 | CIPK10 (CBL-INTERACTING PROTEIN KINASE 10); kinase	655	0
585	i1, j5	Cotton16_02025_02	742
661	i1, j5	Cotton16_56858_01	647
721	i1, j6	Cotton16_51484_01	546	At5g23720	PHS1 | PHS1 (PROPYZAMIDE-HYPERSENSITIVE 1); protein tyrosine/serine/threonine phosphatase	30.4	0.68
715	i1, j6	Cotton16_26936_01	555	At1g17630	pentatricopeptide (PPR) repeat-containing protein	31.2	0.41
694	i1, j6	Cotton16_14522_01	609	At5g10800	RNA recognition motif (RRM)-containing protein	32	0.29
717	i1, j6	Cotton16_40559_01	664	At3g09510	nucleic acid binding	47.4	8e-06
695	i1, j6	Cotton16_15370_01	801	At1g03060	WD-40 repeat family protein / beige-related	50.1	2e-06
711	i1, j6	Cotton16_59838_01	641	At4g13395	DVL10, RTFL12 | DVL10/RTFL12 (ROTUNDIFOLIA LIKE 12)	62.8	2e-10
710	i1, j6	Cotton16_59049_01	438	At1g75290	isoflavone reductase, putative	46.6	2e-13
705	i1, j6	Cotton16_32695_01	1095	At5g52870	similar to unnamed protein product [Vitis vinifera] (GB:CAO65893.1)	94.7	3e-21
708	i1, j6	Cotton16_49699_01	429	At5g54160	OMT1, ATOMT1 | ATOMT1 (O-METHYLTRANSFERASE 1)	102	7e-23
703	i1, j6	Cotton16_29626_01	771	At1g03080	kinase interacting family protein	120	1e-27
713	i1, j6	Cotton16_62300_01	378	At4g15800	RALFL33 | RALFL33 (RALF-LIKE 33)	131	1e-31
720	i1, j6	Cotton16_28091_01	869	At5g44210	ERF9, ATERF9, ATERF-9 | ATERF-9/ATERF9/ERF9 (ERF domain protein 9); DNA binding / transcription factor/ transcription repressor	134	7e-32
712	i1, j6	Cotton16_60065_01	918	At5g56600	PFN3, PRF3 | PFN3/PRF3 (PROFILIN 3)	151	5e-37
689	i1, j6	Cotton16_08115_01	621	At2g25310	carbohydrate binding	157	6e-39
699	i1, j6	Cotton16_23673_01	705	At4g37660	ribosomal protein L12 family protein	173	1e-43
690	i1, j6	Cotton16_08119_01	863	At3g55160	similar to hypothetical protein [Vitis vinifera] (GB:CAN72934.1); similar to unknown [Oryza sativa (japonica cultivar-group)] (GB:AAO72654.1); contains InterPro domain HEAT (InterPro:IPR000357)	214	4e-56
697	i1, j6	Cotton16_21757_01	705	At5g49730	ATFRO6, FRO6 | ATFRO6/FRO6 (FERRIC REDUCTION OXIDASE 6); ferric-chelate reductase/ oxidoreductase	217	6e-57
696	i1, j6	Cotton16_21587_01	957	At1g32260	similar to unnamed protein product [Vitis vinifera] (GB:CAO63339.1)	224	8e-59
686	i1, j6	Cotton16_03545_01	700	At3g06035	similar to unknown [Populus trichocarpa] (GB:ABK94712.1)	236	7e-63
684	i1, j6	Cotton16_00103_05	1391	At2g23910	cinnamoyl-CoA reductase-related	259	4e-69
709	i1, j6	Cotton16_53221_01	539	At2g25800	similar to unknown protein [Arabidopsis thaliana] (TAIR:AT2G20010.1); similar to unknown protein [Arabidopsis thaliana] (TAIR:AT2G33420.1); similar to unnamed protein product [Vitis vinifera] (GB:CAO65466.1); similar to unnamed protein product [Vitis vin	262	8e-71
687	i1, j6	Cotton16_03982_01	1638	At1g72670	IQD8 | IQD8 (IQ-domain 8); calmodulin binding	237	4e-79
719	i1, j6	Cotton16_08338_01	852	At1g03400	2-oxoglutarate-dependent dioxygenase, putative	295	3e-80
706	i1, j6	Cotton16_40888_01	815	At1g56700	pyrrolidone-carboxylate peptidase family protein	313	1e-85
698	i1, j6	Cotton16_21847_01	1057	At2g47760	ALG3 family protein	285	9e-86
692	i1, j6	Cotton16_10640_01	893	At2g18990	TXND9 | TXND9 (THIOREDOXIN DOMAIN-CONTAINING PROTEIN 9 HOMOLOG)	318	2e-87
707	i1, j6	Cotton16_40919_01	841	At5g27030	TPR3 | TPR3 (TOPLESS-RELATED 3)	323	1e-88
688	i1, j6	Cotton16_08092_01	2309	At1g19870	IQD32 | IQD32 (IQ-domain 32); calmodulin binding	326	3e-89
704	i1, j6	Cotton16_29729_01	933	At2g45770	FRD4, CPFTSY | CPFTSY (ferric reductase deficient 4); GTP binding	334	5e-92
701	i1, j6	Cotton16_27979_01	1002	At1g04910	similar to unnamed protein product [Vitis vinifera] (GB:CAO65766.1); similar to Plant protein family protein, expressed [Oryza sativa (japonica cultivar-group)] (GB:ABA93715.2); similar to unnamed protein product [Vitis vinifera] (GB:CAO50088.1); contain	368	1e-102
716	i1, j6	Cotton16_32907_01	883	At1g55020	LOX1 | LOX1 (Lipoxygenase 1); lipoxygenase	400	1e-112
718	i1, j6	Cotton16_06023_01	800	At4g16340	SPK1 | SPK1 (SPIKE1); GTP binding / GTPase binding / binding / guanyl-nucleotide exchange factor	436	1e-123
693	i1, j6	Cotton16_10779_01	1170	At1g16080		469	1e-132
691	i1, j6	Cotton16_09947_01	971	At2g30490	ATC4H, C4H, CYP73A5 | ATC4H/C4H/CYP73A5 (CINNAMATE 4-HYDROXYLASE, CINNAMATE-4-HYDROXYLASE); trans-cinnamate 4-monooxygenase	473	1e-134
714	i1, j6	Cotton16_06010_01	1246	At5g51570	band 7 family protein	484	1e-137
685	i1, j6	Cotton16_01012_02	1408	At1g02100	leucine carboxyl methyltransferase family protein	266	1e-141
700	i1, j6	Cotton16_27625_01	1708	At3g14810	mechanosensitive ion channel domain-containing protein / MS ion channel domain-containing protein	743	0
702	i1, j6	Cotton16_28832_01	2399	At2g28840	ankyrin repeat family protein	644	0
728	i1, j7	Cotton16_19808_01	379	At1g68845	unknown protein	28.1	1.5
737	i1, j7	Cotton16_11400_01	584	At1g04650	similar to hypothetical protein [Vitis vinifera] (GB:CAN72207.1)	30.4	0.77
738	i1, j7	Cotton16_50614_01	623	At1g28360	ERF12, ATERF12 | ATERF12/ERF12 (ERF domain protein 12); DNA binding / transcription factor/ transcription repressor	31.2	0.51
741	i1, j7	Cotton16_46995_01	897	At2g24590	splicing factor, putative	38.1	0.007
724	i1, j7	Cotton16_05079_01	587	At5g51840		57	8e-09
740	i1, j7	Cotton16_37117_02	646	At1g78020	senescence-associated protein-related	102	2e-22
731	i1, j7	Cotton16_29639_01	518	At5g09380	DNA-directed RNA polymerase III RPC4 family protein	130	4e-31
727	i1, j7	Cotton16_11998_01	838	At5g62390	ATBAG7 | ATBAG7 (ARABIDOPSIS THALIANA BCL-2-ASSOCIATED ATHANOGENE 7); calmodulin binding	164	8e-41
722	i1, j7	Cotton16_01568_01	1312	At3g01470	ATHB1, HD-ZIP-1, HAT5, ATHB-1 | ATHB-1 (Homeobox-leucine zipper protein HAT5); transcription factor	174	1e-43
723	i1, j7	Cotton16_03911_01	587	At3g12180	cornichon family protein	184	3e-47
735	i1, j7	Cotton16_48913_01	647	At5g12380	annexin, putative	197	4e-51
734	i1, j7	Cotton16_36700_01	813	At5g63380	4-coumarate--CoA ligase family protein / 4-coumaroyl-CoA synthase family protein	200	7e-52
725	i1, j7	Cotton16_07786_01	639	At4g34700	complex 1 family protein / LVR family protein	206	7e-54
730	i1, j7	Cotton16_24976_01	697	At3g04240	SEC | SEC (SECRET AGENT); transferase, transferring glycosyl groups	256	1e-68
736	i1, j7	Cotton16_62009_01	769	At3g50830	ATCOR413-PM2 | COR413-PM2 (cold regulated 413 plasma membrane 2)	268	2e-72
739	i1, j7	Cotton16_07205_01	782	At5g64740	CESA6, IXR2, E112, PRC1 | CESA6 (CELLULOSE SYNTHASE 6); transferase, transferring glycosyl groups	318	2e-87
726	i1, j7	Cotton16_09003_01	930	At5g16140	peptidyl-tRNA hydrolase family protein	342	1e-94
733	i1, j7	Cotton16_36501_01	848	At4g22880	TDS4, TT18, ANS, LDOX | LDOX (TANNIN DEFICIENT SEED 4)	258	4e-99
729	i1, j7	Cotton16_22737_01	1351	At2g43840	UDP-glucoronosyl/UDP-glucosyl transferase family protein	415	1e-116
732	i1, j7	Cotton16_35443_01	1417	At1g22170	phosphoglycerate/bisphosphoglycerate mutase family protein	446	1e-125
772	i1, j8	Cotton16_57064_01	754	AtCg01130	| hypothetical protein	30.4	1.2
796	i1, j8	Cotton16_39103_01	397	At2g40150	similar to unnamed protein product [Vitis vinifera] (GB:CAO41384.1); contains InterPro domain Protein of unknown function DUF231, plant (InterPro:IPR004253)	29.3	0.74
774	i1, j8	Cotton16_59217_01	515	At1g04430	dehydration-responsive protein-related	30.8	0.47
768	i1, j8	Cotton16_50085_01	532	At2g29410	ATMTPB1, MTPB1 | MTPB1; efflux transmembrane transporter/ zinc ion transmembrane transporter	31.2	0.38
766	i1, j8	Cotton16_47876_01	848	At2g19650	DC1 domain-containing protein	33.5	0.17
799	i1, j8	Cotton16_15285_01	560	At3g09770	zinc finger (C3HC4-type RING finger) family protein	35.4	0.022
773	i1, j8	Cotton16_58549_01	715	At2g27340	similar to N-acetylglucosaminyl-phosphatidylinositol de-N-acetylase-related [Arabidopsis thaliana] (TAIR:AT3G58130.2); similar to predicted protein [Physcomitrella patens subsp. patens] (GB:EDQ57647.1); similar to Os04g0678800 [Oryza sativa (japonica cul	41.6	0.0005
793	i1, j8	Cotton16_30761_01	1614	At4g29090	reverse transcriptase, putative / RNA-dependent DNA polymerase, putative	67.8	8e-13
760	i1, j8	Cotton16_34964_01	462	At1g02560	NCLPP1, NCLPP5, CLPP5 | CLPP5 (NUCLEAR ENCODED CLP PROTEASE 1); endopeptidase Clp	72.4	1e-13
783	i1, j8	Cotton16_29870_01	1006	At5g13520	peptidase M1 family protein	76.6	2e-14
764	i1, j8	Cotton16_46584_01	495	At5g57070	hydroxyproline-rich glycoprotein family protein	82.8	1e-16
769	i1, j8	Cotton16_50263_01	326	At1g04970	lipid-binding serum glycoprotein family protein	80.9	1e-16
776	i1, j8	Cotton16_62055_01	762	At5g57390	AIL5 | AIL5 (AINTEGUMENTA-LIKE 5); DNA binding / transcription factor	91.3	6e-19
748	i1, j8	Cotton16_02172_02	636	At3g20770	EIN3 | EIN3 (ETHYLENE-INSENSITIVE3); transcription factor	95.5	2e-20
770	i1, j8	Cotton16_54257_01	464	At3g02040	SRG3 | SRG3 (SENESCENCE-RELATED GENE 3); glycerophosphodiester phosphodiesterase	104	2e-23
745	i1, j8	Cotton16_01063_01	1193	At2g40140	CZF1, ZFAR1 | CZF1/ZFAR1	143	2e-34
779	i1, j8	Cotton16_06207_01	788	At1g04660	glycine-rich protein	148	3e-36
762	i1, j8	Cotton16_38174_01	861	At1g28330	DRM1 | DRM1 (DORMANCY-ASSOCIATED PROTEIN 1)	151	4e-37
755	i1, j8	Cotton16_15165_01	1159	At1g72150	PATL1 | PATL1 (PATELLIN 1); transporter	153	2e-37
761	i1, j8	Cotton16_36017_01	643	At3g01390	AVMA10, VMA10 | VMA10 (VACUOLAR MEMBRANE ATPASE 10)	163	9e-41
781	i1, j8	Cotton16_26999_01	796	At1g32690	similar to hypothetical protein [Vitis vinifera] (GB:CAN63850.1)	169	2e-42
747	i1, j8	Cotton16_01886_01	1658	At1g79280	NUA | NUA (NUCLEAR PORE ANCHOR)	176	3e-44
786	i1, j8	Cotton16_37193_01	828	At4g28640	IAA11 | IAA11 (indoleacetic acid-induced protein 11)	175	3e-44
758	i1, j8	Cotton16_23956_01	636	At3g07390	AIR12 | AIR12 (Auxin-Induced in Root cultures 12); extracellular matrix structural constituent	180	7e-46
757	i1, j8	Cotton16_22324_01	987	At5g28300	trihelix DNA-binding protein, putative	188	5e-48
798	i1, j8	Cotton16_57645_01	379	At3g03080	NADP-dependent oxidoreductase, putative	154	8e-50
765	i1, j8	Cotton16_46596_01	582	At5g67500	porin, putative	193	7e-50
789	i1, j8	Cotton16_12798_01	838	At1g12440	zinc finger (AN1-like) family protein	203	9e-53
775	i1, j8	Cotton16_62045_01	678	At5g10940	transducin family protein / WD-40 repeat family protein	203	7e-53
780	i1, j8	Cotton16_10898_01	804	AtCg00270	PSBD | PSII D2 protein	225	2e-59
791	i1, j8	Cotton16_14866_01	820	At1g29390	COR314-TM2 | COR314-TM2 (cold regulated 314 thylakoid membrane 2)	227	7e-60
759	i1, j8	Cotton16_26877_01	681	At4g05440	EDA35 | EDA35 (embryo sac development arrest 35)	241	4e-64
744	i1, j8	Cotton16_00848_01	717	At5g22480	zinc finger (ZPR1-type) family protein	253	1e-67
792	i1, j8	Cotton16_26996_01	679	At2g39980	transferase family protein	253	6e-68
763	i1, j8	Cotton16_46305_01	641	At3g01140	AtMYB106, MYB106 | MYB106 (myb domain protein 106); DNA binding / transcription factor	256	6e-69
784	i1, j8	Cotton16_30107_02	730	At3g05420	ACBP4 | ACBP4 (ACYL-COA BINDING PROTEIN 4); acyl-CoA binding	257	6e-69
777	i1, j8	Cotton16_62063_01	705	At3g16050	A37 | A37 (PYRIDOXINE BIOSYNTHESIS 1.2); protein heterodimerization	269	1e-72
795	i1, j8	Cotton16_36450_01	710	At2g41760	contains domain PTHR13035 (PTHR13035)	270	8e-73
785	i1, j8	Cotton16_32501_01	636	At2g03120	signal peptide peptidase family protein	276	7e-75
756	i1, j8	Cotton16_20588_01	845	At2g23940	similar to unnamed protein product [Vitis vinifera] (GB:CAO22157.1); contains InterPro domain Protein of unknown function DUF788 (InterPro:IPR008506)	281	5e-76
752	i1, j8	Cotton16_06265_01	679	At1g31340	NEDD8, ATRUB1, RUB1 | RUB1 (RELATED TO UBIQUITIN 1)	296	1e-80
754	i1, j8	Cotton16_11628_01	817	At3g56100	IMK3, MRLK | MRLK (MERISTEMATIC RECEPTOR-LIKE KINASE); ATP binding / protein serine/threonine kinase	310	7e-85
767	i1, j8	Cotton16_49804_01	856	At4g10010	protein kinase family protein	313	8e-86
746	i1, j8	Cotton16_01762_02	2121	At2g37260	ATWRKY44, WRKY44, TTG2 | TTG2 (TRANSPARENT TESTA GLABRA 2); transcription factor	363	1e-100
794	i1, j8	Cotton16_31498_01	1291	At1g48460	similar to unknown protein [Arabidopsis thaliana] (TAIR:AT5G63040.1); similar to unnamed protein product [Vitis vinifera] (GB:CAO61244.1)	374	1e-104
797	i1, j8	Cotton16_55929_01	746	At3g18950	transducin family protein / WD-40 repeat family protein	375	1e-104
771	i1, j8	Cotton16_54416_01	813	At3g13080	EST2, MRP3, ATMRP3 | ATMRP3 (Arabidopsis thaliana multidrug resistance-associated protein 3)	376	1e-105
750	i1, j8	Cotton16_02934_01	1102	At5g57560	XTH22, TCH4 | TCH4 (TOUCH 4); hydrolase, acting on glycosyl bonds / xyloglucan:xyloglucosyl transferase	395	1e-119
782	i1, j8	Cotton16_29541_01	1083	At4g02500	ATXT2 | ATXT2; UDP-xylosyltransferase/ transferase/ transferase, transferring glycosyl groups	492	1e-139
749	i1, j8	Cotton16_02415_01	1840	At1g32190	similar to unnamed protein product [Vitis vinifera] (GB:CAO63335.1); contains InterPro domain Alpha/beta hydrolase fold-1 (InterPro:IPR000073)	523	1e-148
788	i1, j8	Cotton16_12658_01	1458	At2g39210	nodulin family protein	583	1e-167
753	i1, j8	Cotton16_07463_01	1319	At5g12250	TUB6 | TUB6 (BETA-6 TUBULIN)	624	1e-179
743	i1, j8	Cotton16_00840_02	1506	At1g59580	MPK2, ATMPK2 | ATMPK2 (MITOGEN-ACTIVATED PROTEIN KINASE HOMOLOG 2); MAP kinase/ kinase	677	0
751	i1, j8	Cotton16_05078_01	1192	At3g03050	KJK, ATCSLD3, CSLD3 | CSLD3 (CELLULOSE SYNTHASE-LIKE 3); cellulose synthase/ transferase, transferring glycosyl groups	642	0
778	i1, j8	Cotton16_02150_01	1820	At1g55020	LOX1 | LOX1 (Lipoxygenase 1); lipoxygenase	837	0
787	i1, j8	Cotton16_05453_01	1233	At2g38080	IRX12, LAC4 | IRX12/LAC4 (laccase 4); copper ion binding / oxidoreductase	639	0
742	i1, j8	Cotton16_00688_01	705
790	i1, j8	Cotton16_14732_01	437
827	i2, j1	Cotton16_14944_01	2668	At1g80490	TPR1 | TPR1 (TOPLESS-RELATED 1)	31.6	2.6
832	i2, j1	Cotton16_02880_01	494	At2g44470	glycosyl hydrolase family 1 protein	28.9	1.6
857	i2, j1	Cotton16_17172_01	550	At3g60920	beige/BEACH domain-containing protein	30	0.9
856	i2, j1	Cotton16_15536_01	545	At3g60920	beige/BEACH domain-containing protein	30	0.89
821	i2, j1	Cotton16_45686_01	763	At1g44191	DNA binding / ligand-dependent nuclear receptor	29.6	0.077
818	i2, j1	Cotton16_39311_01	867	At4g31580	SRZ22, RSZP22, SRZ-22 | SRZ-22 (SERINE/ARGININE-RICH 22)	37.7	0.009
820	i2, j1	Cotton16_43963_01	705	At5g08200	peptidoglycan-binding LysM domain-containing protein	39.3	0.002
830	i2, j1	Cotton16_59533_01	545	At3g25270	nucleic acid binding	39.7	0.0003
850	i2, j1	Cotton16_51088_01	620	At2g27140	heat shock family protein	60.1	1e-09
843	i2, j1	Cotton16_49265_01	701	At3g27280	ATPHB4 | ATPHB4 (PROHIBITIN 4)	74.3	6e-14
802	i2, j1	Cotton16_07994_01	525	At5g10530	lectin protein kinase, putative	80.1	7e-16
824	i2, j1	Cotton16_49742_01	583	At1g09250	transcription factor	80.9	3e-17
826	i2, j1	Cotton16_51784_01	489	At5g64440	ATFAAH | ATFAAH (ARABIDOPSIS THALIANA FATTY ACID AMIDE HYDROLASE); N-(long-chain-acyl)ethanolamine deacylase/ amidase	77.4	2e-19
829	i2, j1	Cotton16_49230_01	476	At5g66760	SDH1-1 | SDH1-1 (Succinate dehydrogenase 1-1)	107	3e-24
841	i2, j1	Cotton16_40526_01	683	At5g66020	IBS2, ATSAC1B | ATSAC1B/IBS2 (IMPAIRED IN BABA-INDUCED STERILITY 2); phosphoinositide 5-phosphatase	109	1e-24
814	i2, j1	Cotton16_29748_01	822	At2g37390	heavy-metal-associated domain-containing protein	119	3e-27
862	i2, j1	Cotton16_44495_01	487	At4g34940	armadillo/beta-catenin repeat family protein	119	9e-28
801	i2, j1	Cotton16_06594_01	453	At2g24020	similar to unknown [Picea sitchensis] (GB:ABK26000.1); similar to Os02g0180200 [Oryza sativa (japonica cultivar-group)] (GB:NP_001046090.1); contains InterPro domain Conserved hypothetical protein CHP00103 (InterPro:IPR004401)	119	6e-28
811	i2, j1	Cotton16_28984_01	668	At3g10985	WI12, ATWI-12, SAG20 | SAG20 (WOUND-INDUCED PROTEIN 12)	123	8e-29
828	i2, j1	Cotton16_38558_01	824	At2g36050	ATOFP15, OFP15 | ATOFP15/OFP15 (Arabidopsis thaliana ovate family protein 15)	89.7	2e-30
816	i2, j1	Cotton16_32205_02	690	At3g25910	zinc ion binding	138	3e-33
835	i2, j1	Cotton16_15009_01	747	At1g80170	polygalacturonase, putative / pectinase, putative	143	9e-35
809	i2, j1	Cotton16_23425_01	937	At4g17330	ATG2484-1 | ATG2484-1 (Arabidopsis thaliana G2484-1 protein); RNA binding	146	2e-35
852	i2, j1	Cotton16_00002_012	618	At4g39090	RD19A, RD19 | RD19 (RESPONSIVE TO DEHYDRATION 19); cysteine-type peptidase	148	2e-36
853	i2, j1	Cotton16_00002_079	658	At4g39090	RD19A, RD19 | RD19 (RESPONSIVE TO DEHYDRATION 19); cysteine-type peptidase	150	5e-37
859	i2, j1	Cotton16_27709_01	546	At3g47800	aldose 1-epimerase family protein	164	3e-41
858	i2, j1	Cotton16_26343_02	637	At5g25460	similar to unknown [Ricinus communis] (GB:CAB02653.1); contains InterPro domain Protein of unknown function DUF642 (InterPro:IPR006946)	172	1e-43
807	i2, j1	Cotton16_21657_01	900	At4g17010	similar to hypothetical protein OsI_007158 [Oryza sativa (indica cultivar-group)] (GB:EAY85925.1)	175	3e-44
846	i2, j1	Cotton16_23230_01	761	At4g02260	AT-RSH1, RSH1 | RSH1 (RELA-SPOT HOMOLOG); catalytic	180	9e-46
838	i2, j1	Cotton16_33857_01	964	At2g12550	ubiquitin-associated (UBA)/TS-N domain-containing protein	181	6e-46
849	i2, j1	Cotton16_43816_01	861	At3g20570	plastocyanin-like domain-containing protein	183	1e-46
812	i2, j1	Cotton16_29258_01	1057	At5g66440	similar to hypothetical protein [Thellungiella halophila] (GB:ABB45849.1)	186	2e-47
847	i2, j1	Cotton16_25615_01	644	At4g39090	RD19A, RD19 | RD19 (RESPONSIVE TO DEHYDRATION 19); cysteine-type peptidase	189	1e-48
861	i2, j1	Cotton16_40065_01	641	At4g39090	RD19A, RD19 | RD19 (RESPONSIVE TO DEHYDRATION 19); cysteine-type peptidase	194	4e-50
819	i2, j1	Cotton16_42272_01	704	At4g33985	similar to unnamed protein product [Vitis vinifera] (GB:CAO71847.1); contains InterPro domain Protein of unknown function DUF1685 (InterPro:IPR012881)	199	1e-51
851	i2, j1	Cotton16_61771_01	673	At5g43860	ATCLH2 | ATCLH2 (Chlorophyll-chlorophyllido hydrolase 2)	206	1e-53
800	i2, j1	Cotton16_03495_01	723	At1g61350	armadillo/beta-catenin repeat family protein	231	3e-61
844	i2, j1	Cotton16_62395_01	684	At4g28550	RabGAP/TBC domain-containing protein	234	3e-62
823	i2, j1	Cotton16_45907_01	586	At5g46050	ATPTR3, PTR3 | ATPTR3/PTR3 (PEPTIDE TRANSPORTER PROTEIN 3); transporter	235	2e-62
815	i2, j1	Cotton16_29933_01	681	At3g13080	EST2, MRP3, ATMRP3 | ATMRP3 (Arabidopsis thaliana multidrug resistance-associated protein 3)	237	4e-63
822	i2, j1	Cotton16_45906_01	824	At5g07670	F-box family protein	239	1e-63
805	i2, j1	Cotton16_11076_01	812	At4g36660	similar to unnamed protein product [Vitis vinifera] (GB:CAO22870.1); contains InterPro domain Protein of unknown function DUF1195 (InterPro:IPR010608)	242	2e-64
855	i2, j1	Cotton16_14527_01	540	At2g37790	aldo/keto reductase family protein	248	2e-66
842	i2, j1	Cotton16_47255_01	530	At4g11820	HMGS, EMB2778, MVA1 | MVA1 (HYDROXYMETHYLGLUTARYL-COA SYNTHASE)	238	1e-67
803	i2, j1	Cotton16_08830_01	714	At3g51670	SEC14 cytosolic factor family protein / phosphoglyceride transfer family protein	254	4e-68
804	i2, j1	Cotton16_09633_01	876	At3g12480	transcription factor, putative	254	4e-68
845	i2, j1	Cotton16_07306_01	1107	At1g03940	transferase family protein	274	8e-74
837	i2, j1	Cotton16_28531_01	759	At1g65980	TPX1 | TPX1 (THIOREDOXIN-DEPENDENT PEROXIDASE 1); antioxidant	280	9e-76
833	i2, j1	Cotton16_03958_01	1365	At4g08980	F-box family protein (FBW2)	294	8e-80
813	i2, j1	Cotton16_29292_01	698	At1g05010	ACO4, EAT1, EFE | EFE (ETHYLENE FORMING ENZYME)	204	7e-85
839	i2, j1	Cotton16_34701_02	837	At1g07530	scarecrow-like transcription factor 14 (SCL14)	311	4e-85
825	i2, j1	Cotton16_50184_01	819	At5g02540	short-chain dehydrogenase/reductase (SDR) family protein	314	1e-92
817	i2, j1	Cotton16_32562_01	965	At1g28960	ATNUDT15 | ATNUDT15 (ARABIDOPSIS THALIANA NUDIX HYDROLASE HOMOLOG 15); hydrolase	337	5e-93
840	i2, j1	Cotton16_37103_01	717	At2g16430	PAP10, ATPAP10 | ATPAP10/PAP10; acid phosphatase/ protein serine/threonine phosphatase	327	3e-95
863	i2, j1	Cotton16_55083_01	798	At4g01870	tolB protein-related	358	1e-102
808	i2, j1	Cotton16_22162_01	837	At5g11330	monooxygenase family protein	276	1e-103
806	i2, j1	Cotton16_17877_01	1110	At3g44110	ATJ, ATJ3 | ATJ3 (Arabidopsis thaliana DnaJ homologue 3)	399	1e-111
860	i2, j1	Cotton16_28812_01	1006	At2g27190	ATPAP1, PAP12, ATPAP12, PAP1 | PAP1 (PURPLE ACID PHOSPHATASE 1); acid phosphatase/ protein serine/threonine phosphatase	481	1e-136
834	i2, j1	Cotton16_06031_01	1416	At3g11340	UDP-glucoronosyl/UDP-glucosyl transferase family protein	501	1e-142
836	i2, j1	Cotton16_17271_01	1151	At4g01870	tolB protein-related	504	1e-143
810	i2, j1	Cotton16_28729_01	1146	At1g69440	ZIP, AGO7 | AGO7 (ARGONAUTE7); nucleic acid binding	543	1e-154
848	i2, j1	Cotton16_28127_01	1474	At5g11420	similar to unknown [Ricinus communis] (GB:CAB02653.1); contains InterPro domain Protein of unknown function DUF642 (InterPro:IPR006946); contains InterPro domain Galactose-binding like (InterPro:IPR008979)	557	1e-159
854	i2, j1	Cotton16_10890_01	1699	At2g06050	OPR3 | OPR3 (OPDA-REDUCTASE 3)	603	1e-172
831	i2, j1	Cotton16_00001_351	1133	At5g49360	ATBXL1, BXL1 | BXL1 (BETA-XYLOSIDASE 1); hydrolase, hydrolyzing O-glycosyl compounds	605	1e-173
923	i2, j2	Cotton16_19047_01	389	At5g16020	stress protein-related	28.1	1.6
919	i2, j2	Cotton16_55351_01	754	At1g24560	similar to hypothetical protein [Vitis vinifera] (GB:CAN66327.1)	30	1.5
894	i2, j2	Cotton16_24965_01	764	At3g44805	contains InterPro domain MATH (InterPro:IPR002083)	31.2	0.71
908	i2, j2	Cotton16_36269_01	604	At5g24480	beta-galactosidase	30.8	0.63
906	i2, j2	Cotton16_35664_01	811	At4g02570	CUL1, AXR6, ATCUL1 | ATCUL1 (CULLIN 1)	32	0.45
934	i2, j2	Cotton16_22836_01	1207	At4g04650	similar to putative AP endonuclease/reverse transcriptase [Brassica napus] (GB:AAM82604.1); contains InterPro domain RNA-directed DNA polymerase (reverse transcriptase), related (InterPro:IPR015706)	33.9	0.21
920	i2, j2	Cotton16_60375_01	641	At5g49840	ATP-dependent Clp protease ATP-binding subunit ClpX, putative	33.1	0.14
937	i2, j2	Cotton16_40780_01	685	At3g09510	nucleic acid binding	41.2	0.0006
905	i2, j2	Cotton16_34583_01	719	At5g16680	PHD finger family protein	48.1	5e-06
953	i2, j2	Cotton16_36396_01	503	At3g13840	scarecrow transcription factor family protein	57	6e-09
896	i2, j2	Cotton16_27141_01	758	At1g75500	nodulin MtN21 family protein	62.8	2e-10
957	i2, j2	Cotton16_45279_01	730	At5g04890	RTM2 | RTM2 (RESTRICTED TEV MOVEMENT 2)	76.6	1e-14
958	i2, j2	Cotton16_50865_01	769	At5g04890	RTM2 | RTM2 (RESTRICTED TEV MOVEMENT 2)	79	3e-15
918	i2, j2	Cotton16_51286_01	504	At4g27840	similar to unnamed protein product [Vitis vinifera] (GB:CAO48644.1); contains InterPro domain Longin-like; (InterPro:IPR011012)	79.7	8e-16
909	i2, j2	Cotton16_38172_01	860	At3g16080	60S ribosomal protein L37 (RPL37C)	87.8	8e-18
878	i2, j2	Cotton16_10605_02	604	At1g16500	similar to unnamed protein product [Vitis vinifera] (GB:CAO47911.1)	92.4	2e-19
938	i2, j2	Cotton16_60727_01	566	At1g49320	BURP domain-containing protein	95.1	2e-20
889	i2, j2	Cotton16_19251_01	1006	At1g13360	similar to unknown [Populus trichocarpa] (GB:ABK92948.1)	101	6e-22
899	i2, j2	Cotton16_29157_01	735	At2g27285	similar to hypothetical protein [Vitis vinifera] (GB:CAN79937.1)	104	5e-23
959	i2, j2	Cotton16_54776_01	522	At5g24530	oxidoreductase, 2OG-Fe(II) oxygenase family protein	104	3e-23
933	i2, j2	Cotton16_19871_01	930	At2g42200	squamosa promoter-binding protein-like 9 (SPL9)	106	2e-23
973	i2, j2	Cotton16_41787_01	511	At5g61820	contains InterPro domain Stress up-regulated Nod 19 (InterPro:IPR011692)	105	1e-23
915	i2, j2	Cotton16_47460_01	776	At5g53440	similar to hypothetical protein [Vitis vinifera] (GB:CAN70975.1)	110	1e-24
892	i2, j2	Cotton16_24423_01	680	At2g28105	contains InterPro domain Nucleic acid-binding, OB-fold-like (InterPro:IPR016027)	111	3e-25
968	i2, j2	Cotton16_21807_01	875	At1g17860	trypsin and protease inhibitor family protein / Kunitz family protein	114	1e-25
901	i2, j2	Cotton16_31248_01	537	At5g03280	EIN2, PIR2, CKR1, ERA3, ORE3, ORE2 | EIN2 (ETHYLENE INSENSITIVE 2); transporter	114	3e-26
910	i2, j2	Cotton16_38300_01	772	At1g12710	ATPP2-A12 | ATPP2-A12 (PHLOEM PROTEIN 2-A12); carbohydrate binding	115	2e-26
940	i2, j2	Cotton16_04146_01	681	At1g68810	basic helix-loop-helix (bHLH) family protein	117	8e-27
970	i2, j2	Cotton16_24734_01	641	At2g38540	LTP1, ATLTP1, LP1 | LP1 (nonspecific lipid transfer protein 1)	123	8e-29
966	i2, j2	Cotton16_11352_01	672	At2g38540	LTP1, ATLTP1, LP1 | LP1 (nonspecific lipid transfer protein 1)	125	2e-29
974	i2, j2	Cotton16_44116_01	836	At5g60900	RLK1 | RLK1 (RECEPTOR-LIKE PROTEIN KINASE 1); carbohydrate binding / kinase	126	2e-29
976	i2, j2	Cotton16_55452_01	416	At4g16563	aspartyl protease family protein	130	4e-31
941	i2, j2	Cotton16_05090_01	985	At4g28840	similar to unnamed protein product [Vitis vinifera] (GB:CAO65485.1)	134	1e-31
924	i2, j2	Cotton16_51661_01	370	At1g55670	PSAG | PSAG	132	3e-32
977	i2, j2	Cotton16_57877_01	737	At1g64760	glycosyl hydrolase family 17 protein	140	8e-34
887	i2, j2	Cotton16_18188_01	1131	At4g30410	transcription factor	144	8e-35
975	i2, j2	Cotton16_47694_01	655	At4g35750	Rho-GTPase-activating protein-related	148	3e-36
866	i2, j2	Cotton16_00001_747	702	At5g55120	VTC5 | VTC5; galactose-1-phosphate guanylyltransferase (GDP)	109	7e-37
874	i2, j2	Cotton16_04116_01	1088	At5g64080	protease inhibitor/seed storage/lipid transfer protein (LTP) family protein	154	1e-37
944	i2, j2	Cotton16_11446_01	1230	At3g02150	TCP13, TFPD, PTF1 | PTF1 (PLASTID TRANSCRIPTION FACTOR 1); transcription factor	159	4e-39
884	i2, j2	Cotton16_15995_01	732	At2g26710	BAS1, CYP734A1 | BAS1/CYP734A1 (PHYB ACTIVATION TAGGED SUPPRESSOR 1); oxygen binding / steroid hydroxylase	169	2e-42
893	i2, j2	Cotton16_24918_01	698	At4g26570	CBL3 | ATCBL3 (CALCINEURIN B-LIKE 3)	176	1e-44
900	i2, j2	Cotton16_29801_01	820	At1g77810	galactosyltransferase family protein	178	4e-45
955	i2, j2	Cotton16_43936_01	451	At4g25240	SKS1 | SKS1 (SKU5 SIMILAR 1); copper ion binding	180	4e-46
902	i2, j2	Cotton16_31401_01	732	At2g23970	defense-related protein, putative	184	5e-47
949	i2, j2	Cotton16_25201_01	542	At2g29500	kDa class I small heat shock protein (HSP17.6B-CI)	191	3e-49
888	i2, j2	Cotton16_19172_01	908	AtMg00580	NAD4 | NADH dehydrogenase subunit 4	197	6e-51
948	i2, j2	Cotton16_19335_01	983	At4g10110	RNA recognition motif (RRM)-containing protein	198	4e-51
914	i2, j2	Cotton16_45014_01	562	At3g22370	ATAOX1A, AOX1A | AOX1A (alternative oxidase 1A); alternative oxidase	202	1e-52
917	i2, j2	Cotton16_50728_01	669	At5g10940	transducin family protein / WD-40 repeat family protein	204	5e-53
963	i2, j2	Cotton16_06798_02	689	At1g67070	DIN9 | DIN9 (DARK INDUCIBLE 9); mannose-6-phosphate isomerase	208	2e-54
876	i2, j2	Cotton16_07542_01	853	At1g22450	ATCOX6B2, COX6B | COX6B (CYTOCHROME C OXIDASE 6B); cytochrome-c oxidase	211	6e-55
904	i2, j2	Cotton16_34437_01	1117	At4g01995	similar to Os05g0131100 [Oryza sativa (japonica cultivar-group)] (GB:NP_001054553.1); similar to unknown [Picea sitchensis] (GB:ABK22858.1)	181	2e-55
912	i2, j2	Cotton16_39877_01	734	At4g00300	fringe-related protein	219	1e-57
886	i2, j2	Cotton16_17842_01	1648	At5g64370	BETA-UP | BETA-UP (BETA-UREIDOPROPIONASE); beta-ureidopropionase	158	2e-59
890	i2, j2	Cotton16_20237_01	1232	At2g26920	ubiquitin-associated (UBA)/TS-N domain-containing protein	228	8e-60
865	i2, j2	Cotton16_00001_452	2129	At3g16500	IAA26, PAP1 | PAP1 (PHYTOCHROME-ASSOCIATED PROTEIN 1); transcription factor	233	3e-61
870	i2, j2	Cotton16_01417_02	1073	At2g24100	similar to unnamed protein product [Vitis vinifera] (GB:CAO66612.1)	238	6e-63
875	i2, j2	Cotton16_04977_01	644	At1g08845	structural constituent of ribosome	241	3e-64
971	i2, j2	Cotton16_26985_01	705	At2g29500	kDa class I small heat shock protein (HSP17.6B-CI)	241	2e-64
969	i2, j2	Cotton16_23384_01	910	At2g29500	kDa class I small heat shock protein (HSP17.6B-CI)	245	3e-65
962	i2, j2	Cotton16_01622_01	613	At1g21410	SKP2A | SKP2A; protein binding	248	2e-66
927	i2, j2	Cotton16_01466_02	658	At3g61790	seven in absentia (SINA) family protein	253	9e-68
871	i2, j2	Cotton16_02161_02	748	At1g77120	ADH, ATADH, ADH1 | ADH1 (ALCOHOL DEHYDROGENASE 1)	253	8e-68
881	i2, j2	Cotton16_12025_01	1503	At4g10500	oxidoreductase, 2OG-Fe(II) oxygenase family protein	255	6e-68
945	i2, j2	Cotton16_13894_01	924	At4g25200	| ATHSP23.6-MITO (MITOCHONDRION-LOCALIZED SMALL HEAT SHOCK PROTEIN 23.6)	258	4e-69
931	i2, j2	Cotton16_17241_01	840	At1g14730	similar to ACYB-1 (Arabidopsis cytochrome b561 -1), carbon-monoxide oxygenase [Arabidopsis thaliana] (TAIR:AT5G38630.1); similar to cytochrome [Mesembryanthemum crystallinum] (GB:AAD11424.1); contains InterPro domain Cytochrome b561 / ferric reductase tr	264	4e-71
869	i2, j2	Cotton16_01333_01	1020	At5g66320	zinc finger (GATA type) family protein	271	6e-73
921	i2, j2	Cotton16_61792_01	757	At4g16780	HAT4, ATHB2, ATHB-2 | ATHB-2 (ARABIDOPSIS THALIANA HOMEOBOX PROTEIN 2); DNA binding / transcription factor	275	2e-74
877	i2, j2	Cotton16_09063_01	917	At1g08970	HAP5C | HAP5C (HEME ACTIVATED PROTEIN 5C); DNA binding / transcription factor	283	1e-76
916	i2, j2	Cotton16_49936_01	736	At5g03080	phosphatidic acid phosphatase-related / PAP2-related	282	1e-76
935	i2, j2	Cotton16_24617_01	981	At2g35410	33 kDa ribonucleoprotein, chloroplast, putative / RNA-binding protein cp33, putative	283	1e-76
885	i2, j2	Cotton16_16008_01	900	At4g36750	quinone reductase family protein	284	4e-77
930	i2, j2	Cotton16_13210_01	1127	At3g49530	ANAC062 | ANAC062 (Arabidopsis NAC domain containing protein 62); transcription factor	292	3e-79
954	i2, j2	Cotton16_36456_01	718	At4g25130	peptide methionine sulfoxide reductase, putative	224	7e-80
880	i2, j2	Cotton16_11196_01	844	At2g27430	binding	225	4e-80
964	i2, j2	Cotton16_10626_01	673	At4g35750	Rho-GTPase-activating protein-related	302	1e-82
956	i2, j2	Cotton16_44746_01	873	At4g25240	SKS1 | SKS1 (SKU5 SIMILAR 1); copper ion binding	270	1e-83
972	i2, j2	Cotton16_28333_01	2043	At2g29970	heat shock protein-related	307	1e-83
882	i2, j2	Cotton16_13528_01	803	At1g17370	UBP1B | UBP1B (OLIGOURIDYLATE BINDING PROTEIN 1B)	306	7e-84
907	i2, j2	Cotton16_35965_01	1036	At1g08110	lactoylglutathione lyase, putative / glyoxalase I, putative	321	4e-88
913	i2, j2	Cotton16_41683_01	860	At4g22930	DHOASE, PYR4 | PYR4 (PYRIMIDIN 4); dihydroorotase	328	2e-90
961	i2, j2	Cotton16_00195_01	3155	At5g27870	pectinesterase family protein	335	1e-91
960	i2, j2	Cotton16_59655_01	792	At3g05620	pectinesterase family protein	345	1e-95
932	i2, j2	Cotton16_19286_01	1563	At1g75410	BLH3 | BLH3	348	5e-96
879	i2, j2	Cotton16_11016_01	899	At3g51370	protein phosphatase 2C, putative / PP2C, putative	353	6e-98
883	i2, j2	Cotton16_14277_01	1258	At1g08315	armadillo/beta-catenin repeat family protein	362	1e-100
936	i2, j2	Cotton16_33952_01	1087	At1g70170	MMP | MMP (MATRIX METALLOPROTEINASE); metalloendopeptidase	372	1e-103
951	i2, j2	Cotton16_29135_01	1359	At2g01290	ribose-5-phosphate isomerase	377	1e-105
943	i2, j2	Cotton16_06691_01	1222	At2g01290	ribose-5-phosphate isomerase	382	1e-106
928	i2, j2	Cotton16_05554_01	1034	At2g20900	diacylglycerol kinase, putative	403	1e-113
978	i2, j2	Cotton16_60994_01	880	At1g70520	protein kinase family protein	406	1e-114
873	i2, j2	Cotton16_03474_01	1425	At3g04470	similar to hypothetical protein OsI_009190 [Oryza sativa (indica cultivar-group)] (GB:EAY87957.1); similar to Os02g0810100 [Oryza sativa (japonica cultivar-group)] (GB:NP_001048467.1); similar to unnamed protein product [Vitis vinifera] (GB:CAO44660.1);	425	1e-119
903	i2, j2	Cotton16_32291_01	1432	At3g60340	palmitoyl protein thioesterase family protein	434	1e-122
925	i2, j2	Cotton16_00036_06	1515	At1g75800	pathogenesis-related thaumatin family protein	441	1e-124
911	i2, j2	Cotton16_39396_01	820	At4g08350	KOW domain-containing transcription factor family protein	442	1e-125
942	i2, j2	Cotton16_06561_01	1268	At1g66340	EIN1, ETR, ETR1 | ETR1 (ETHYLENE RESPONSE 1); two-component response regulator	447	1e-126
929	i2, j2	Cotton16_10980_01	1431	At2g22620	lyase	466	1e-131
895	i2, j2	Cotton16_26475_01	1200	At5g37510	EMB1467 | EMB1467 (EMBRYO DEFECTIVE 1467); NADH dehydrogenase	468	1e-132
898	i2, j2	Cotton16_28804_01	1454	At1g67830	ATFXG1 | ATFXG1 (ALPHA-FUCOSIDASE 1); alpha-L-fucosidase/ carboxylesterase	491	1e-139
965	i2, j2	Cotton16_10737_01	1258	At5g13290	protein kinase family protein	499	1e-141
939	i2, j2	Cotton16_00002_034	1408	At4g39090	RD19A, RD19 | RD19 (RESPONSIVE TO DEHYDRATION 19); cysteine-type peptidase	525	1e-149
950	i2, j2	Cotton16_27418_01	1409	At5g19530	ACL5 | ACL5 (ACAULIS 5)	527	1e-150
947	i2, j2	Cotton16_19259_01	1248	At4g16563	aspartyl protease family protein	535	1e-152
967	i2, j2	Cotton16_21290_01	1059	At3g14240	subtilase family protein	541	1e-154
922	i2, j2	Cotton16_15389_01	923	At5g58330	malate dehydrogenase (NADP), chloroplast, putative	558	1e-159
897	i2, j2	Cotton16_27210_01	1264	At1g02000	GAE2 | GAE2 (UDP-D-GLUCURONATE 4-EPIMERASE 2); catalytic	585	1e-167
891	i2, j2	Cotton16_20360_01	1651	At4g30210	AR2, ATR2 | ATR2 (ARABIDOPSIS P450 REDUCTASE 2)	623	1e-178
864	i2, j2	Cotton16_00001_030	2655	At4g26850	VTC2 | VTC2 (VITAMIN C DEFECTIVE 2)	640	0
867	i2, j2	Cotton16_00733_02	1490	At3g14420	(S)-2-hydroxy-acid oxidase, peroxisomal, putative / glycolate oxidase, putative / short chain alpha-hydroxy acid oxidase, putative	663	0
868	i2, j2	Cotton16_00811_01	1890	At5g07990	CYP75B1, D501, TT7 | TT7 (TRANSPARENT TESTA 7); flavonoid 3'-monooxygenase/ oxygen binding	695	0
872	i2, j2	Cotton16_02323_01	1991	At1g15750	WSIP1, TPL | TPL/WSIP1 (WUS-INTERACTING PROTEIN 1)	694	0
926	i2, j2	Cotton16_01193_02	2051	At2g16370	THY-1 | THY-1 (THYMIDYLATE SYNTHASE 1)	867	0
952	i2, j2	Cotton16_33649_01	1512	At3g02210	COBL1 | COBL1 (COBRA-LIKE PROTEIN 1 PRECURSOR)	775	0
946	i2, j2	Cotton16_17800_01	741
1064	i2, j3	Cotton16_36267_01	775	At3g08580	AAC1 | AAC1 (ADP/ATP CARRIER 1); binding	30	1.6
1020	i2, j3	Cotton16_14359_01	1175	At3g27510	protein binding / zinc ion binding	31.2	1.3
1063	i2, j3	Cotton16_35568_01	1100	At2g05430	similar to MATH domain containing protein [Brassica oleracea] (GB:ABD65138.1); contains domain PTHR10420 (PTHR10420); contains domain PTHR10420:SF29 (PTHR10420:SF29)	31.6	0.9
1170	i2, j3	Cotton16_27490_01	618	At2g01730	EDA26, ATCPSF73-II | ATCPSF73-II (CLEAVAGE AND POLYADENYLATION SPECIFICITY FACTOR 73 KDA SUBUNIT-II); catalytic/ protein binding	30.4	0.86
1104	i2, j3	Cotton16_62279_01	611	At1g31730	epsilon-adaptin, putative	30.4	0.84
1002	i2, j3	Cotton16_06980_01	629	At2g04940	scramblase-related	30.8	0.67
1067	i2, j3	Cotton16_36755_01	702	At1g53330	pentatricopeptide (PPR) repeat-containing protein	31.2	0.62
1092	i2, j3	Cotton16_49954_01	741	At2g28070	ABC transporter family protein	31.6	0.51
1037	i2, j3	Cotton16_21275_01	647	At4g10840	kinesin light chain-related	31.6	0.41
1068	i2, j3	Cotton16_37191_02	663	At1g24470	short-chain dehydrogenase/reductase (SDR) family protein	32	0.33
1087	i2, j3	Cotton16_46591_01	438	At4g36920	FLO2, FL1, AP2 | AP2 (APETALA 2); transcription factor	35	0.018
1006	i2, j3	Cotton16_08385_01	592	At1g67870	glycine-rich protein	38.5	0.003
1088	i2, j3	Cotton16_48398_01	501	At1g05065	CLE20 | CLE20 (CLAVATA3/ESR-RELATED 20); receptor binding	39.3	0.001
1146	i2, j3	Cotton16_17249_03	787	At2g18300	basic helix-loop-helix (bHLH) family protein	42	0.0004
1174	i2, j3	Cotton16_37930_01	643	At1g44191	DNA binding / ligand-dependent nuclear receptor	42	0.0003
1085	i2, j3	Cotton16_45542_01	328	At1g74170	protein binding	41.2	0.0001
1093	i2, j3	Cotton16_49979_01	412	At3g22960	PKP1, PKP-ALPHA | PKP-ALPHA/PKP1 (PLASTIDIAL PYRUVATE KINASE 1); pyruvate kinase	43.5	4e-05
995	i2, j3	Cotton16_02585_01	1265	At3g26855	similar to contains similarity to reverse trancriptase , related [Medicago truncatula] (GB:ABN07997.1); contains InterPro domain RNA-directed DNA polymerase (reverse transcriptase), related (InterPro:IPR015706)	47	2e-05
1121	i2, j3	Cotton16_03183_01	536	At1g04080	PRP39 | PRP39; binding	47	7e-06
1115	i2, j3	Cotton16_52695_01	579	At2g46770	EMB2301, ANAC043, NST1 | NST1 (NAC SECONDARY WALL THICKENING PROMOTING FACTOR1); transcription factor	47.8	5e-06
1151	i2, j3	Cotton16_47826_01	459	At3g62422	CPuORF3 | CPuORF3 (Conserved peptide upstream open reading frame 3)	47	5e-06
1117	i2, j3	Cotton16_00145_02	1020	At1g05870	similar to unknown protein [Arabidopsis thaliana] (TAIR:AT2G31560.2); similar to hypothetical protein [Vitis vinifera] (GB:CAN60580.1); contains InterPro domain Protein of unknown function DUF1685 (InterPro:IPR012881)	50.4	2e-06
1131	i2, j3	Cotton16_17012_01	915	At1g31930	XLG3 | XLG3 (EXTRA-LARGE GTP-BINDING PROTEIN 3); signal transducer	49.7	2e-06
1154	i2, j3	Cotton16_60726_01	451	At3g62422	CPuORF3 | CPuORF3 (Conserved peptide upstream open reading frame 3)	48.5	2e-06
1009	i2, j3	Cotton16_10268_02	827	At5g27330	similar to unnamed protein product [Vitis vinifera] (GB:CAO68600.1); contains InterPro domain Prefoldin (InterPro:IPR009053)	50.4	1e-06
1153	i2, j3	Cotton16_59193_01	577	At5g56480	protease inhibitor/seed storage/lipid transfer protein (LTP) family protein	56.2	1e-08
1123	i2, j3	Cotton16_09470_01	901	At3g25270	nucleic acid binding	58.5	5e-09
1059	i2, j3	Cotton16_34944_01	1460	At3g57062		45.1	3e-09
1103	i2, j3	Cotton16_59346_01	577	At2g30942	similar to unknown [Populus trichocarpa] (GB:ABK94174.1); similar to unknown [Populus trichocarpa] (GB:ABK94052.1)	58.5	3e-09
1058	i2, j3	Cotton16_33693_01	519	At5g11740	ATAGP15, AGP15 | AGP15 (ARABINOGALACTAN PROTEIN 15)	58.5	2e-09
1143	i2, j3	Cotton16_60670_01	401	At2g39500	similar to hypothetical protein OsJ_004838 [Oryza sativa (japonica cultivar-group)] (GB:EAZ15013.1)	57.8	2e-09
1076	i2, j3	Cotton16_41584_01	711	At3g01410	RNase H domain-containing protein	62	3e-10
1137	i2, j3	Cotton16_28023_01	1063	At4g27190	disease resistance protein (NBS-LRR class), putative	63.2	3e-10
1177	i2, j3	Cotton16_49955_01	865	At3g18810	protein kinase family protein	64.3	9e-11
1100	i2, j3	Cotton16_55462_01	672	At2g41180	sigA-binding protein-related	68.6	3e-12
1017	i2, j3	Cotton16_13495_01	669	At3g14470	disease resistance protein (NBS-LRR class), putative	70.5	9e-13
1163	i2, j3	Cotton16_11324_01	845	At1g76390	armadillo/beta-catenin repeat family protein / U-box domain-containing protein	73.9	1e-13
1024	i2, j3	Cotton16_18281_01	814	At4g26090	SYRINGAE 2)	76.6	2e-14
1025	i2, j3	Cotton16_18342_01	383	At5g10770	chloroplast nucleoid DNA-binding protein, putative	74.7	1e-14
1000	i2, j3	Cotton16_06220_01	882	At5g44510	disease resistance protein (TIR-NBS-LRR class), putative	79.7	2e-15
994	i2, j3	Cotton16_02073_02	714	At1g43580	contains domain PTHR21290 (PTHR21290)	80.1	1e-15
1150	i2, j3	Cotton16_39477_01	727	At3g62420	ATBZIP53 | ATBZIP53 (BASIC REGION/LEUCINE ZIPPER MOTIF 53); DNA binding / protein heterodimerization/ sequence-specific DNA binding / transcription factor	83.6	1e-16
1156	i2, j3	Cotton16_00494_02	629	At5g26040	HDA2 | HDA2 (histone deacetylase 2); histone deacetylase	88.2	4e-18
1179	i2, j3	Cotton16_58958_01	377	At1g07750	cupin family protein	87	3e-18
1056	i2, j3	Cotton16_33083_01	1041	At5g35840	PHYC | PHYC (PHYTOCHROME DEFECTIVE C)	97.4	1e-20
1140	i2, j3	Cotton16_45243_01	443	At5g47030	ATP synthase delta' chain, mitochondrial	95.1	1e-20
1057	i2, j3	Cotton16_33090_01	768	At5g60570	kelch repeat-containing F-box family protein	94.4	9e-21
1072	i2, j3	Cotton16_40338_01	794	At4g24240	ATWRKY7, WRKY7 | WRKY7 (WRKY DNA-binding protein 7); transcription factor	90.9	8e-24
1132	i2, j3	Cotton16_19797_01	531	At5g39090	transferase family protein	108	2e-24
1079	i2, j3	Cotton16_42319_01	696	At5g47010	UPF1, LBA1 | LBA1/UPF1 (LOW-LEVEL BETA-AMYLASE 1); RNA helicase	111	4e-25
1090	i2, j3	Cotton16_48617_01	418	At5g05690	CYP90A, CYP90, CBB3, DWF3, CYP90A1, CPD | CPD (CABBAGE 3); oxygen binding	110	4e-25
1023	i2, j3	Cotton16_18140_01	454	At2g38120	WAV5, PIR1, MAP1, AUX1 | AUX1 (AUXIN RESISTANT 1); amino acid transmembrane transporter/ transporter	112	9e-26
985	i2, j3	Cotton16_00093_04	1509	At1g24300	GYF domain-containing protein	115	7e-26
1094	i2, j3	Cotton16_49999_01	559	At2g46020	ATBRM, CHR2, BRM | ATBRM/BRM/CHR2 (ARABIDOPSIS THALIANA BRAHMA); ATP binding / DNA binding / helicase/ transcription regulator	115	2e-26
1080	i2, j3	Cotton16_42360_01	693	At1g18550	kinesin motor protein-related	117	6e-27
1096	i2, j3	Cotton16_51068_01	698	At1g69010	BIM2 | BIM2 (BES1-INTERACTING MYC-LIKE PROTEIN 2); DNA binding / transcription factor	119	2e-27
1011	i2, j3	Cotton16_11362_01	880	At4g25230	RIN2 | RIN2 (RPM1 INTERACTING PROTEIN 2); protein binding / zinc ion binding	120	1e-27
1167	i2, j3	Cotton16_20656_01	402	At5g35735	auxin-responsive family protein	125	1e-29
1142	i2, j3	Cotton16_59591_01	429	At1g51650	ATP synthase epsilon chain, mitochondrial	129	9e-31
1044	i2, j3	Cotton16_28310_01	619	At4g34590	ATBZIP11, ATB2, BZIP11, GBF6 | GBF6 (ARABIDOPSIS THALIANA BASIC LEUCINE-ZIPPER 11); DNA binding / protein heterodimerization/ transcription factor	130	8e-31
1152	i2, j3	Cotton16_53001_01	533	At4g11660	HSFB2B, AT-HSFB2B | AT-HSFB2B (Arabidopsis thaliana heat shock transcription factor B2B); transcription factor	129	8e-31
980	i2, j3	Cotton16_00028_09	885	At4g04750	carbohydrate transmembrane transporter/ sugar:hydrogen ion symporter	132	2e-31
1077	i2, j3	Cotton16_42077_01	701	At2g15580	zinc finger (C3HC4-type RING finger) family protein	135	3e-32
1022	i2, j3	Cotton16_17291_01	801	At4g08320	tetratricopeptide repeat (TPR)-containing protein	136	2e-32
1114	i2, j3	Cotton16_34996_02	589	At5g16890	exostosin family protein	136	1e-32
1071	i2, j3	Cotton16_39973_01	678	At5g22450	similar to unnamed protein product [Vitis vinifera] (GB:CAO48752.1)	122	3e-33
1178	i2, j3	Cotton16_55872_01	506	At5g52640	ATHS83, HSP81.1, HSP83, HSP81-1 | HSP81-1 (HEAT SHOCK PROTEIN 81-1); ATP binding / unfolded protein binding	138	2e-33
1070	i2, j3	Cotton16_39756_01	656	At4g15800	RALFL33 | RALFL33 (RALF-LIKE 33)	143	1e-34
997	i2, j3	Cotton16_03316_01	815	At1g68810	basic helix-loop-helix (bHLH) family protein	144	6e-35
1122	i2, j3	Cotton16_06262_01	677	At5g59200	pentatricopeptide (PPR) repeat-containing protein	144	5e-35
1089	i2, j3	Cotton16_48603_01	612	At3g10870	hydrolase, alpha/beta fold family protein	145	2e-35
1001	i2, j3	Cotton16_06372_01	915	At4g38100	threonine endopeptidase	150	8e-37
1171	i2, j3	Cotton16_28345_01	690	At1g31730	epsilon-adaptin, putative	152	2e-37
1038	i2, j3	Cotton16_21316_01	898	At5g55040	similar to unnamed protein product [Vitis vinifera] (GB:CAO38940.1); contains InterPro domain Bromodomain (InterPro:IPR001487)	153	1e-37
1049	i2, j3	Cotton16_30126_01	776	At5g09650	ATPPA6 | ATPPA6 (ARABIDOPSIS THALIANA PYROPHOSPHORYLASE 6); inorganic diphosphatase/ pyrophosphatase	153	1e-37
1053	i2, j3	Cotton16_31875_01	572	At5g58380	PKS2, CIPK10 | CIPK10 (CBL-INTERACTING PROTEIN KINASE 10); kinase	153	8e-38
1139	i2, j3	Cotton16_35739_01	832	At4g35470	leucine-rich repeat family protein	155	2e-38
1165	i2, j3	Cotton16_12912_01	679	At3g20395	protein binding / zinc ion binding	157	5e-39
1043	i2, j3	Cotton16_26098_01	569	At2g28200	nucleic acid binding / transcription factor/ zinc ion binding	158	2e-39
1126	i2, j3	Cotton16_10141_01	1094	At4g10970	similar to unknown protein [Oryza sativa (japonica cultivar-group)] (GB:BAD05314.1)	166	2e-41
1045	i2, j3	Cotton16_28547_01	599	At3g44190	pyridine nucleotide-disulphide oxidoreductase family protein	170	5e-43
1176	i2, j3	Cotton16_47888_01	622	At3g57810	OTU-like cysteine protease family protein	170	5e-43
1141	i2, j3	Cotton16_48986_01	482	At3g60850		171	3e-43
1005	i2, j3	Cotton16_07987_01	324	At2g16400	BLH7 | BLH7 (BELL1-LIKE HOMEODOMAIN 7); DNA binding / transcription factor	169	2e-43
1169	i2, j3	Cotton16_27132_01	796	At1g80490	TPR1 | TPR1 (TOPLESS-RELATED 1)	173	1e-43
1127	i2, j3	Cotton16_10224_01	626	At4g38470	protein kinase family protein	174	5e-44
1013	i2, j3	Cotton16_12523_01	528	At1g76860	small nuclear ribonucleoprotein, putative / snRNP, putative / Sm protein, putative	175	2e-44
1129	i2, j3	Cotton16_11776_01	678	At5g48385	similar to unknown [Populus trichocarpa] (GB:ABK94872.1); contains InterPro domain Frigida-like (InterPro:IPR012474)	184	5e-47
1078	i2, j3	Cotton16_42228_01	591	At5g12330	LRP1 | LRP1 (LATERAL ROOT PRIMORDIUM 1)	184	4e-47
1032	i2, j3	Cotton16_20447_01	1595	At1g70620	cyclin-related	186	3e-47
1073	i2, j3	Cotton16_40396_01	669	At1g73740	glycosyl transferase family 28 protein	186	1e-47
1007	i2, j3	Cotton16_08758_01	961	At2g27830	similar to hypothetical protein [Catharanthus roseus] (GB:CAC09928.1)	194	5e-50
989	i2, j3	Cotton16_00793_01	1496	At1g67230	LINC1 | LINC1 (LITTLE NUCLEI1)	196	2e-50
1084	i2, j3	Cotton16_45423_01	641	At5g17540	transferase family protein	196	1e-50
1113	i2, j3	Cotton16_26310_02	582	At3g20650	mRNA capping enzyme family protein	195	1e-50
1069	i2, j3	Cotton16_38588_01	896	At3g50120	similar to unknown protein [Arabidopsis thaliana] (TAIR:AT3G50130.1); similar to unknown protein [Arabidopsis thaliana] (TAIR:AT3G50170.1); similar to unnamed protein product [Vitis vinifera] (GB:CAO71911.1); similar to hypothetical protein [Vitis vinife	199	2e-51
1134	i2, j3	Cotton16_24094_01	898	At3g53990	universal stress protein (USP) family protein	200	8e-52
1175	i2, j3	Cotton16_41963_01	913	At2g33860	ARF3, ETT | ETT (ETTIN); transcription factor	202	3e-52
1035	i2, j3	Cotton16_20811_01	852	At4g24240	ATWRKY7, WRKY7 | WRKY7 (WRKY DNA-binding protein 7); transcription factor	205	3e-53
1097	i2, j3	Cotton16_52916_01	672	At1g19440	very-long-chain fatty acid condensing enzyme, putative	205	2e-53
1050	i2, j3	Cotton16_30322_01	603	At2g44530	ribose-phosphate pyrophosphokinase, putative / phosphoribosyl diphosphate synthetase, putative	209	1e-54
1081	i2, j3	Cotton16_45187_01	822	At3g02830	ZFN1 | ZFN1 (ZINC FINGER PROTEIN 1); nucleic acid binding	214	5e-56
1180	i2, j3	Cotton16_61332_01	812	At4g22740	glycine-rich protein	215	3e-56
1074	i2, j3	Cotton16_40850_01	552	At4g12080	DNA-binding family protein	216	5e-57
1018	i2, j3	Cotton16_13722_01	647	At3g18820	AtRABG3f, AtRab7B | AtRABG3f/AtRab7B (Arabidopsis Rab GTPase homolog G3f); GTP binding	220	6e-58
987	i2, j3	Cotton16_00487_01	642	At3g56290		221	4e-58
1098	i2, j3	Cotton16_54640_01	684	At3g13720	prenylated rab acceptor (PRA1) family protein	224	3e-59
1128	i2, j3	Cotton16_11087_01	844	At5g09360	LAC14 | LAC14 (laccase 14); copper ion binding / oxidoreductase	226	1e-59
1012	i2, j3	Cotton16_12327_01	787	At5g05710	pleckstrin homology (PH) domain-containing protein	231	5e-61
979	i2, j3	Cotton16_00001_186	629	At5g13930	CHS, TT4, ATCHS | ATCHS/CHS/TT4 (CHALCONE SYNTHASE); naringenin-chalcone synthase	232	2e-61
1046	i2, j3	Cotton16_29538_01	663	At2g20920		234	3e-62
1091	i2, j3	Cotton16_49213_01	595	At5g63200	tetratricopeptide repeat (TPR)-containing protein	234	3e-62
1027	i2, j3	Cotton16_18717_01	731	At3g28920	ATHB34 | ATHB34 (ARABIDOPSIS THALIANA HOMEOBOX PROTEIN 34); DNA binding / transcription factor	239	2e-63
1030	i2, j3	Cotton16_19249_01	726	At3g24420	hydrolase, alpha/beta fold family protein	238	2e-63
1173	i2, j3	Cotton16_37667_01	567	At1g59950	aldo/keto reductase, putative	239	1e-63
1060	i2, j3	Cotton16_35003_01	957	At4g15000	60S ribosomal protein L27 (RPL27C)	243	1e-64
1099	i2, j3	Cotton16_54879_01	494	At3g43810	CAM7 | CAM7 (CALMODULIN 7); calcium ion binding	242	7e-65
1101	i2, j3	Cotton16_57623_01	871	At5g64660	U-box domain-containing protein	246	1e-65
1075	i2, j3	Cotton16_41025_01	683	At2g45360	similar to unnamed protein product [Vitis vinifera] (GB:CAO24498.1); contains InterPro domain Protein of unknown function DUF1442 (InterPro:IPR009902)	247	5e-66
1036	i2, j3	Cotton16_21171_01	774	At2g35120	glycine cleavage system H protein, mitochondrial, putative	248	2e-66
1047	i2, j3	Cotton16_29621_01	1702	At5g67150	transferase family protein	251	1e-66
1010	i2, j3	Cotton16_10317_01	888	At1g60680	AGD2 | AGD2 (ARF-GAP DOMAIN 2); aldo-keto reductase	252	2e-67
1172	i2, j3	Cotton16_28657_01	750	At5g03040	IQD2 | IQD2 (IQ-domain 2); calmodulin binding	256	8e-69
1102	i2, j3	Cotton16_58341_01	747	At1g19800	TGD1 | TGD1 (TRIGALACTOSYLDIACYLGLYCEROL 1)	259	1e-69
1120	i2, j3	Cotton16_01931_01	1389	At2g25490	FBL6, EBF1 | EBF1 (EIN3-BINDING F BOX PROTEIN 1); ubiquitin-protein ligase	265	5e-71
1164	i2, j3	Cotton16_12685_02	700	At3g45780	NPH1, JK224, RPT1, PHOT1 | PHOT1 (phototropin 1); kinase	264	3e-71
1136	i2, j3	Cotton16_25394_01	857	At2g46800	ATMTP1, MTP1, ZAT1, ZAT | ATMTP1/MTP1/ZAT1 (ZINC TRANSPORTER OF ARABIDOPSIS THALIANA); zinc ion transmembrane transporter	270	1e-72
1159	i2, j3	Cotton16_05366_01	881	At4g24400	PKS11, CIPK8 | CIPK8 (CBL-INTERACTING PROTEIN KINASE 8); kinase	270	9e-73
999	i2, j3	Cotton16_06106_01	1102	At4g09040	RNA recognition motif (RRM)-containing protein	263	3e-73
1062	i2, j3	Cotton16_35502_01	669	At5g02960	40S ribosomal protein S23 (RPS23B)	271	2e-73
1065	i2, j3	Cotton16_36320_01	865	At5g61510	NADP-dependent oxidoreductase, putative	271	5e-74
1130	i2, j3	Cotton16_11910_01	1057	At4g37020	contains domain PTHR10967:SF2 (PTHR10967:SF2); contains domain PTHR10967 (PTHR10967)	277	9e-75
1109	i2, j3	Cotton16_10830_01	953	At3g43740	leucine-rich repeat family protein	277	6e-75
1004	i2, j3	Cotton16_07839_01	851	At1g08830	CSD1 | CSD1 (COPPER/ZINC SUPEROXIDE DISMUTASE 1)	278	2e-75
1133	i2, j3	Cotton16_23796_01	851	At1g72610	GLP1 | GLP1 (GERMIN-LIKE PROTEIN 1); manganese ion binding / metal ion binding / nutrient reservoir	279	2e-75
1158	i2, j3	Cotton16_01622_02	773	At1g77000	ATSKP2;2, SKP2B | ATSKP2;2/SKP2B (ARABIDOPSIS HOMOLOG OF HOMOLOG OF HUMAN SKP2 2); ubiquitin-protein ligase	280	9e-76
1061	i2, j3	Cotton16_35181_01	1158	At3g04730	IAA16 | IAA16 (indoleacetic acid-induced protein 16); transcription factor	285	5e-77
1008	i2, j3	Cotton16_09926_01	1851	At1g78080	| RAP2.4 (related to AP2 4); DNA binding / transcription factor	281	7e-78
990	i2, j3	Cotton16_01241_02	618	At1g06570	HPD, PDS1 | PDS1 (PHYTOENE DESATURATION 1)	287	3e-78
1019	i2, j3	Cotton16_14235_01	690	At5g61410	EMB2728, RPE | RPE (EMBRYO DEFECTIVE 2728); ribulose-phosphate 3-epimerase	289	1e-78
1086	i2, j3	Cotton16_46137_01	803	At1g78360	ATGSTU21 | ATGSTU21 (Arabidopsis thaliana Glutathione S-transferase (class tau) 21); glutathione transferase	157	3e-79
1016	i2, j3	Cotton16_13233_01	1108	At1g32320	ATMKK10 | ATMKK10 (Arabidopsis thaliana MAP kinase kinase 10); kinase	293	1e-79
1118	i2, j3	Cotton16_00194_03	740	At3g59970	MTHFR1 | MTHFR1 (METHYLENETETRAHYDROFOLATE REDUCTASE 1); methylenetetrahydrofolate reductase (NADPH)	300	6e-82
1066	i2, j3	Cotton16_36470_01	776	At2g16600	ROC3 | ROC3 (rotamase CyP 3); peptidyl-prolyl cis-trans isomerase	308	2e-84
1168	i2, j3	Cotton16_24540_01	872	At1g77000	ATSKP2;2, SKP2B | ATSKP2;2/SKP2B (ARABIDOPSIS HOMOLOG OF HOMOLOG OF HUMAN SKP2 2); ubiquitin-protein ligase	313	7e-86
996	i2, j3	Cotton16_03106_01	628	At4g09750	short-chain dehydrogenase/reductase (SDR) family protein	313	5e-86
1082	i2, j3	Cotton16_45231_01	596	At1g06820	CCR2, CRTISO | CRTISO (CAROTENOID ISOMERASE); carotenoid isomerase	320	4e-88
1029	i2, j3	Cotton16_19134_01	807	At1g78070	WD-40 repeat family protein	322	2e-88
1095	i2, j3	Cotton16_50586_01	623	At1g15740	leucine-rich repeat family protein	322	8e-89
1033	i2, j3	Cotton16_20707_01	1144	At1g16520	similar to unknown [Populus trichocarpa] (GB:ABK96045.1); contains InterPro domain Paired amphipathic helix; (InterPro:IPR003822)	325	3e-89
1083	i2, j3	Cotton16_45234_01	811	At4g38750	similar to unnamed protein product [Vitis vinifera] (GB:CAO47336.1)	326	9e-90
1031	i2, j3	Cotton16_19690_01	799	At1g68560	ATXYL1, XYL1 | ATXYL1/XYL1 (ALPHA-XYLOSIDASE 1); alpha-N-arabinofuranosidase/ hydrolase, hydrolyzing O-glycosyl compounds / xylan 1,4-beta-xylosidase	329	1e-90
1048	i2, j3	Cotton16_29705_01	1364	At1g25520	similar to unnamed protein product [Vitis vinifera] (GB:CAO42107.1); contains InterPro domain Protein of unknown function UPF0016; (InterPro:IPR001727)	340	1e-93
1021	i2, j3	Cotton16_15865_01	621	At1g59740	proton-dependent oligopeptide transport (POT) family protein	340	5e-94
1042	i2, j3	Cotton16_25700_01	727	At4g29160	| SNF7.1	341	2e-94
1111	i2, j3	Cotton16_17900_01	924	At4g29060	EMB2726 | EMB2726 (EMBRYO DEFECTIVE 2726); translation elongation factor	346	1e-95
1149	i2, j3	Cotton16_34651_01	999	At5g13200	GRAM domain-containing protein / ABA-responsive protein-related	290	2e-96
1051	i2, j3	Cotton16_30377_01	984	At4g27450	similar to unnamed protein product [Vitis vinifera] (GB:CAO39242.1); contains domain G3DSA:3.60.20.10 (G3DSA:3.60.20.10); contains domain SSF56235 (SSF56235)	351	3e-97
1040	i2, j3	Cotton16_22388_01	909	At5g65700	BAM1 | BAM1 (big apical meristem 1); ATP binding / kinase/ protein serine/threonine kinase	352	2e-97
1157	i2, j3	Cotton16_01487_02	831	At4g12730	FLA2 | FLA2	352	2e-97
988	i2, j3	Cotton16_00669_01	1506	At3g56680	nucleic acid binding	355	4e-98
1055	i2, j3	Cotton16_32784_01	1201	At4g33350	chloroplast inner membrane import protein Tic22, putative	359	2e-99
1107	i2, j3	Cotton16_03236_01	935	At4g35840	zinc finger (C3HC4-type RING finger) family protein	364	1e-101
1148	i2, j3	Cotton16_22672_01	1239	At4g14930	acid phosphatase survival protein SurE, putative	364	1e-101
1135	i2, j3	Cotton16_24147_01	1470	At1g12840	ATVHA-C, DET3 | DET3 (DE-ETIOLATED 3)	376	1e-104
1106	i2, j3	Cotton16_02407_01	1022	At1g75460	ATP-dependent protease La (LON) domain-containing protein	377	1e-105
1147	i2, j3	Cotton16_21517_01	955	At5g13200	GRAM domain-containing protein / ABA-responsive protein-related	377	1e-105
1014	i2, j3	Cotton16_12878_01	1121	At5g23140	NCLPP2, CLPP2 | CLPP2 (Clp protease proteolytic subunit 2); endopeptidase Clp	381	1e-106
1144	i2, j3	Cotton16_07386_01	1056	At1g67900	phototropic-responsive NPH3 family protein	385	1e-107
1110	i2, j3	Cotton16_16921_01	710	At4g29040	RPT2A | RPT2A (REGULATORY PARTICLE AAA-ATPASE 2A); ATPase	389	1e-108
1124	i2, j3	Cotton16_09843_01	1244	At3g19950	zinc finger (C3HC4-type RING finger) family protein	390	1e-109
1039	i2, j3	Cotton16_21860_01	1638	At2g40140	CZF1, ZFAR1 | CZF1/ZFAR1	392	1e-110
1160	i2, j3	Cotton16_06535_01	1668	At5g67090	subtilase family protein	397	1e-110
1026	i2, j3	Cotton16_18421_01	1714	At3g24740	similar to unnamed protein product [Vitis vinifera] (GB:CAO63812.1); contains InterPro domain Protein of unknown function DUF1644 (InterPro:IPR012866)	401	1e-112
1028	i2, j3	Cotton16_18864_01	1148	At2g27170	SMC3, TTN7 | TTN7 (TITAN7)	410	1e-115
1166	i2, j3	Cotton16_13414_01	689	At3g12580	HSP70 | HSP70 (heat shock protein 70); ATP binding	411	1e-115
1161	i2, j3	Cotton16_07832_01	764	At3g14420	(S)-2-hydroxy-acid oxidase, peroxisomal, putative / glycolate oxidase, putative / short chain alpha-hydroxy acid oxidase, putative	414	1e-116
1105	i2, j3	Cotton16_01109_02	833	At3g06580	GALK, GAL1 | GAL1 (GALACTOSE KINASE 1); ATP binding / galactokinase	425	1e-119
986	i2, j3	Cotton16_00117_04	1298	At1g02840	ATSRP34, SRP34, SR1 | SR1 (splicing factor 2); RNA binding	433	1e-121
998	i2, j3	Cotton16_05585_01	1051	At4g27450	similar to unnamed protein product [Vitis vinifera] (GB:CAO39242.1); contains domain G3DSA:3.60.20.10 (G3DSA:3.60.20.10); contains domain SSF56235 (SSF56235)	436	1e-122
1116	i2, j3	Cotton16_61343_01	765	At5g59740	UDP-galactose/UDP-glucose transporter-related	440	1e-124
992	i2, j3	Cotton16_01900_02	1050	At2g45720	armadillo/beta-catenin repeat family protein	353	1e-133
1145	i2, j3	Cotton16_10586_01	1426	At1g21890	nodulin MtN21 family protein	477	1e-135
1003	i2, j3	Cotton16_07723_01	1487	At5g49665	zinc finger (C3HC4-type RING finger) family protein	490	1e-138
1162	i2, j3	Cotton16_08807_01	1768	At5g67090	subtilase family protein	518	1e-147
983	i2, j3	Cotton16_00047_07	1059	At5g13930	CHS, TT4, ATCHS | ATCHS/CHS/TT4 (CHALCONE SYNTHASE); naringenin-chalcone synthase	528	1e-150
1125	i2, j3	Cotton16_10067_01	1222	At4g12070	protein binding	536	1e-152
1015	i2, j3	Cotton16_13005_01	1458	At1g03475	HEMF1, ATCPO-I, LIN2 | LIN2 (LESION INITIATION 2); coproporphyrinogen oxidase	563	1e-160
1119	i2, j3	Cotton16_01413_02	1351	At1g48420	D-CDES | D-CDES (D-CYSTEINE DESULFHYDRASE); 1-aminocyclopropane-1-carboxylate deaminase/ D-cysteine desulfhydrase/ catalytic	391	1e-161
1041	i2, j3	Cotton16_23027_01	1282	At4g22880	TDS4, TT18, ANS, LDOX | LDOX (TANNIN DEFICIENT SEED 4)	573	1e-164
1108	i2, j3	Cotton16_04419_01	952	At1g74310	HSP101, HOT1, ATHSP101 | ATHSP101 (HEAT SHOCK PROTEIN 101); ATP binding / ATPase	572	1e-164
984	i2, j3	Cotton16_00093_01	1249	At5g19670	exostosin family protein	405	1e-165
1138	i2, j3	Cotton16_29749_01	1310	At5g62090	similar to SEU1 protein [Antirrhinum majus] (GB:CAF18247.1)	603	1e-173
981	i2, j3	Cotton16_00030_01	1711	At3g44110	ATJ, ATJ3 | ATJ3 (Arabidopsis thaliana DnaJ homologue 3)	722	0
982	i2, j3	Cotton16_00047_06	1498	At5g13930	CHS, TT4, ATCHS | ATCHS/CHS/TT4 (CHALCONE SYNTHASE); naringenin-chalcone synthase	672	0
991	i2, j3	Cotton16_01859_01	1970	At3g29360	UDP-glucose 6-dehydrogenase, putative	905	0
993	i2, j3	Cotton16_01930_01	1492	At5g52560	ATUSP | ATUSP (ARABIDOPSIS THALIANA UDP-SUGAR PYROPHOSPHORYLASE); UTP-monosaccharide-1-phosphate uridylyltransferase/ UTP:arabinose-1-phosphate uridylyltransferase/ UTP:galactose-1-phosphate uridylyltransferase/ UTP:glucose-1-phosphate uridylyltransferase	744	0
1052	i2, j3	Cotton16_30536_01	1355	At4g08350	KOW domain-containing transcription factor family protein	640	0
1054	i2, j3	Cotton16_32339_01	2097	At3g54220	SGR1, SCR | SCR (SCARECROW); transcription factor	747	0
1112	i2, j3	Cotton16_25849_01	1436	At5g43810	PNH, ZLL | ZLL (ZWILLE)	666	0
1155	i2, j3	Cotton16_00234_03	1609	At5g14780	FDH | FDH (FORMATE DEHYDROGENASE); NAD binding / binding / catalytic/ cofactor binding / oxidoreductase, acting on the CH-OH group of donors, NAD or NADP as acceptor	658	0
1034	i2, j3	Cotton16_20807_01	925
1285	i2, j4	Cotton16_58349_01	805	At3g24880	DNA binding	29.6	2.2
1272	i2, j4	Cotton16_45772_01	771	At1g08080	carbonic anhydrase family protein	29.6	2.1
1207	i2, j4	Cotton16_07908_01	584	At3g16090	zinc finger (C3HC4-type RING finger) family protein	29.3	1.7
1275	i2, j4	Cotton16_48312_01	528	At4g00840	zinc ion binding	29.3	1.4
1339	i2, j4	Cotton16_54740_01	637	At3g26650	GAPA-1, GAPA | GAPA (GLYCERALDEHYDE 3-PHOSPHATE DEHYDROGENASE A SUBUNIT); glyceraldehyde-3-phosphate dehydrogenase	30	1.2
1228	i2, j4	Cotton16_18934_01	614	At4g12490	protease inhibitor/seed storage/lipid transfer protein (LTP) family protein	31.6	0.38
1295	i2, j4	Cotton16_52884_01	572	At3g58050	similar to unnamed protein product [Vitis vinifera] (GB:CAO23422.1); similar to hypothetical protein OsI_010342 [Oryza sativa (indica cultivar-group)] (GB:EAY89109.1); similar to Os03g0226600 [Oryza sativa (japonica cultivar-group)] (GB:NP_001049440.1)	31.6	0.33
1282	i2, j4	Cotton16_56721_01	418	At4g02120	CTP synthase, putative / UTP--ammonia ligase, putative	30.8	0.29
1325	i2, j4	Cotton16_58942_01	604	At4g13030	contains domain P-loop containing nucleoside triphosphate hydrolases (SSF52540)	33.5	0.097
1267	i2, j4	Cotton16_41350_01	582	At1g21580	hydroxyproline-rich glycoprotein family protein	33.5	0.09
1288	i2, j4	Cotton16_62290_01	514	At5g15140	aldose 1-epimerase family protein	33.5	0.071
1276	i2, j4	Cotton16_48450_01	442	At3g24080	KRR1 family protein	33.5	0.051
1279	i2, j4	Cotton16_50005_01	523	At2g24060	translation initiation factor 3 (IF-3) family protein	34.7	0.033
1313	i2, j4	Cotton16_52940_01	630	At1g44191	DNA binding / ligand-dependent nuclear receptor	35.4	0.027
1190	i2, j4	Cotton16_01264_04	612	At1g14710	hydroxyproline-rich glycoprotein family protein	39.7	0.001
1340	i2, j4	Cotton16_56096_01	874	At4g36860	zinc ion binding	40.8	0.001
1281	i2, j4	Cotton16_54194_01	694	At1g05490	CHR31 | CHR31 (chromatin remodeling 31); ATP binding / DNA binding / helicase/ nucleic acid binding	42.4	0.0003
1183	i2, j4	Cotton16_00133_01	599	At3g21320	similar to unnamed protein product [Vitis vinifera] (GB:CAO45746.1)	47.8	5e-06
1284	i2, j4	Cotton16_57419_01	436	At3g61310	DNA-binding family protein	53.5	5e-08
1221	i2, j4	Cotton16_13948_01	906	At1g13700	glucosamine/galactosamine-6-phosphate isomerase family protein	57.4	1e-08
1263	i2, j4	Cotton16_37526_01	672	At4g28710	ATXIH, XIH | XIH (Myosin-like protein XIH)	60.5	9e-10
1239	i2, j4	Cotton16_24378_01	513	At1g01380	ETC1 | ETC1 (ENHANCER OF TRY AND CPC 1); DNA binding / transcription factor	62.4	1e-10
1257	i2, j4	Cotton16_31858_01	823	At4g23650	CPK3, CDPK6 | CDPK6 (CALCIUM-DEPENDENT PROTEIN KINASE 6); calmodulin-dependent protein kinase/ kinase	63.9	1e-10
1322	i2, j4	Cotton16_25120_01	783	At2g15580	zinc finger (C3HC4-type RING finger) family protein	44.7	1e-10
1323	i2, j4	Cotton16_26380_01	1017	At5g51160	ankyrin repeat family protein	66.6	2e-11
1224	i2, j4	Cotton16_15414_01	701	At5g41980	similar to hypothetical protein [Vitis vinifera] (GB:CAN67849.1)	67	1e-11
1184	i2, j4	Cotton16_00444_01	1055	At3g51950	zinc finger (CCCH-type) family protein / RNA recognition motif (RRM)-containing protein	72	6e-13
1280	i2, j4	Cotton16_52487_01	415	At5g10360	EMB3010 | EMB3010 (EMBRYO DEFECTIVE 3010); structural constituent of ribosome	72.8	7e-14
1292	i2, j4	Cotton16_27202_01	381	At3g47670	pectinesterase inhibitor	77.4	2e-15
1270	i2, j4	Cotton16_43782_01	635	At5g61010	ATEXO70E2 | ATEXO70E2 (EXOCYST SUBUNIT EXO70 FAMILY PROTEIN E2); protein binding	80.1	1e-15
1220	i2, j4	Cotton16_12984_01	804	At2g44430	DNA-binding bromodomain-containing protein	80.9	8e-16
1315	i2, j4	Cotton16_09292_01	709	At3g47500	CDF3 | CDF3 (CYCLING DOF FACTOR 3); DNA binding / protein binding / transcription factor	83.6	1e-16
1287	i2, j4	Cotton16_58941_01	630	At5g01225	similar to hypothetical protein [Vitis vinifera] (GB:CAN62121.1)	87.4	6e-18
1286	i2, j4	Cotton16_58895_01	731	At2g36350	protein kinase, putative	89.7	2e-18
1234	i2, j4	Cotton16_21322_01	582	At1g72330	ALAAT2 | ALAAT2 (ALANINE AMINOTRANSFERASE 2); alanine transaminase	97.1	7e-21
1259	i2, j4	Cotton16_33287_01	632	At3g61250	AtMYB17 | AtMYB17 (myb domain protein 17); DNA binding / transcription factor	99	2e-21
1269	i2, j4	Cotton16_41466_01	710	At2g37540	short-chain dehydrogenase/reductase (SDR) family protein	102	2e-22
1274	i2, j4	Cotton16_47061_01	768	At5g43470	HRT, RCY1, RPP8 | RPP8 (RECOGNITION OF PERONOSPORA PARASITICA 8)	105	3e-23
1307	i2, j4	Cotton16_24280_01	888	At4g18140	similar to unnamed protein product [Vitis vinifera] (GB:CAO66897.1)	107	7e-24
1278	i2, j4	Cotton16_49439_01	687	At4g18020	PRR2, APRR2 | APRR2 (PSEUDO-RESPONSE REGULATOR 2); transcription factor	114	7e-26
1298	i2, j4	Cotton16_00610_01	545	At5g40740	similar to hypothetical protein [Vitis vinifera] (GB:CAN71406.1); similar to unnamed protein product [Vitis vinifera] (GB:CAO14622.1)	113	6e-26
1193	i2, j4	Cotton16_01898_03	770	At1g02065	SPL8 | SPL8 (SQUAMOSA PROMOTER BINDING PROTEIN-LIKE 8); DNA binding	92	1e-26
1238	i2, j4	Cotton16_23380_01	989	At5g25540	CID6 | CID6 (CTC-Interacting Domain 6); protein binding	118	6e-27
1185	i2, j4	Cotton16_00489_01	651	At3g13460	ECT2 | ECT2; protein binding	119	2e-27
1254	i2, j4	Cotton16_28490_01	1166	At5g20480	EFR | EFR (EF-TU RECEPTOR); ATP binding / kinase/ protein serine/threonine kinase	123	2e-28
1297	i2, j4	Cotton16_00467_03	594	At3g14630	CYP72A9 | CYP72A9 (cytochrome P450, family 72, subfamily A, polypeptide 9); oxygen binding	128	3e-30
1222	i2, j4	Cotton16_14876_01	639	At5g07990	CYP75B1, D501, TT7 | TT7 (TRANSPARENT TESTA 7); flavonoid 3'-monooxygenase/ oxygen binding	131	4e-31
1226	i2, j4	Cotton16_17161_01	1213	At4g26850	VTC2 | VTC2 (VITAMIN C DEFECTIVE 2)	134	5e-32
1186	i2, j4	Cotton16_00944_01	641	At1g06730	pfkB-type carbohydrate kinase family protein	139	2e-33
1231	i2, j4	Cotton16_20667_01	1049	At1g22640	ATMYB3, MYB3 | MYB3 (myb domain protein 3); DNA binding / transcription factor	117	8e-34
1319	i2, j4	Cotton16_15121_01	699	At1g68620	hydrolase	140	5e-34
1314	i2, j4	Cotton16_55202_01	380	At5g12380	annexin, putative	87.8	4e-34
1277	i2, j4	Cotton16_48691_01	565	At2g05940	protein kinase, putative	149	8e-37
1303	i2, j4	Cotton16_13877_01	576	At1g56340	CRT1 | CRT1 (CALRETICULIN 1); calcium ion binding	152	2e-37
1217	i2, j4	Cotton16_11521_01	822	At3g30530	ATBZIP42 | ATBZIP42 (ARABIDOPSIS THALIANA BASIC LEUCINE-ZIPPER); DNA binding / protein heterodimerization/ protein homodimerization/ transcription factor	157	6e-39
1331	i2, j4	Cotton16_14440_01	929	At3g21270	ADOF2 | ADOF2 (Arabidopsis dof zinc finger protein 2); DNA binding / transcription factor	159	2e-39
1335	i2, j4	Cotton16_30180_01	743	At3g51990	protein kinase family protein	163	1e-40
1317	i2, j4	Cotton16_12576_01	630	At2g28490	cupin family protein	166	1e-41
1336	i2, j4	Cotton16_34791_01	654	At3g60860	guanine nucleotide exchange family protein	166	1e-41
1246	i2, j4	Cotton16_26509_01	663	At1g04240	IAA3, SHY2 | SHY2 (SHORT HYPOCOTYL 2); transcription factor	169	2e-42
1338	i2, j4	Cotton16_49074_01	514	At5g66330	leucine-rich repeat family protein	168	2e-42
1255	i2, j4	Cotton16_29239_01	1673	At1g04300	similar to meprin and TRAF homology domain-containing protein / MATH domain-containing protein [Arabidopsis thaliana] (TAIR:AT5G43560.2); similar to unnamed protein product [Vitis vinifera] (GB:CAO71320.1); contains InterPro domain MATH (InterPro:IPR0020	172	7e-43
1227	i2, j4	Cotton16_18021_01	692	At4g02370	similar to unnamed protein product [Vitis vinifera] (GB:CAO40037.1); similar to hypothetical protein [Vitis vinifera] (GB:CAN69598.1); contains InterPro domain Protein of unknown function DUF538 (InterPro:IPR007493)	176	9e-45
1240	i2, j4	Cotton16_24435_01	908	At5g43820	pentatricopeptide (PPR) repeat-containing protein	177	6e-45
1208	i2, j4	Cotton16_08337_01	768	At2g15570	ATM3, ATHM3 | ATHM3 (ARABIDOPSIS THIOREDOXIN M-TYPE 3); thiol-disulfide exchange intermediate	183	9e-47
1289	i2, j4	Cotton16_09057_01	736	At4g33985	similar to unnamed protein product [Vitis vinifera] (GB:CAO71847.1); contains InterPro domain Protein of unknown function DUF1685 (InterPro:IPR012881)	185	3e-47
1196	i2, j4	Cotton16_02687_01	923	At5g64520	XRCC2 | XRCC2 (Arabidopsis thaliana homolog of XRCC2)	201	4e-52
1330	i2, j4	Cotton16_07677_01	812	At2g44300	lipid transfer protein-related	205	3e-53
1302	i2, j4	Cotton16_12230_01	604	At5g59970	histone H4	206	1e-53
1219	i2, j4	Cotton16_12960_01	832	At5g65490	contains InterPro domain SGT1 (InterPro:IPR010770)	207	8e-54
1204	i2, j4	Cotton16_05683_01	803	At3g22480	prefoldin-related KE2 family protein	210	7e-55
1249	i2, j4	Cotton16_27604_01	803	At1g74270	60S ribosomal protein L35a (RPL35aC)	219	1e-57
1253	i2, j4	Cotton16_28373_01	688	At4g31770	calcineurin-like phosphoesterase family protein	220	5e-58
1264	i2, j4	Cotton16_37685_01	756	At5g23960	terpene synthase/cyclase family protein	221	5e-58
1271	i2, j4	Cotton16_44811_01	708	At2g01290	ribose-5-phosphate isomerase	221	4e-58
1300	i2, j4	Cotton16_01863_01	808	At3g30775	AT-POX, ATPOX, ATPDH, PRO1, PRODH, ERD5 | ERD5 (EARLY RESPONSIVE TO DEHYDRATION 5); proline dehydrogenase	224	4e-59
1301	i2, j4	Cotton16_06358_01	1175	At4g00850	GIF3 | GIF3 (GRF1-INTERACTING FACTOR 3)	227	9e-60
1247	i2, j4	Cotton16_26812_01	1670	At3g02160	DNA binding	231	1e-60
1241	i2, j4	Cotton16_24515_01	1071	At5g43700	IAA4, ATAUX2-11 | ATAUX2-11 (indoleacetic acid-induced protein 4); transcription factor	231	6e-61
1268	i2, j4	Cotton16_41358_01	770	At3g66654	peptidyl-prolyl cis-trans isomerase cyclophilin-type family protein	141	5e-62
1265	i2, j4	Cotton16_38183_01	748	At4g03230	S-locus lectin protein kinase family protein	234	4e-62
1244	i2, j4	Cotton16_25260_01	1078	At1g71780		242	3e-64
1198	i2, j4	Cotton16_03262_01	734	At3g14440	ATNCED3, STO1, NCED3 | NCED3 (NINE-CIS-EPOXYCAROTENOID DIOXYGENASE3)	242	2e-64
1294	i2, j4	Cotton16_41050_01	628	At4g05000	vacuolar protein sorting-associated protein 28 family protein / VPS28 family protein	241	2e-64
1218	i2, j4	Cotton16_11530_01	721	At4g38510	(VACUOLAR ATP SYNTHASE SUBUNIT B2); hydrogen ion transporting ATP synthase, rotational mechanism	243	6e-65
1206	i2, j4	Cotton16_07050_01	734	At5g01430	Got1-like family protein	246	1e-65
1210	i2, j4	Cotton16_08698_01	728	At5g16250	similar to unnamed protein product [Vitis vinifera] (GB:CAO50168.1)	263	1e-70
1209	i2, j4	Cotton16_08358_01	1438	At2g33990	IQD9 | IQD9 (IQ-domain 9); calmodulin binding	266	3e-71
1341	i2, j4	Cotton16_58687_01	720	At1g53840	ATPME1 | ATPME1 (Arabidopsis thaliana pectin methylesterase 1); pectinesterase	268	3e-72
1199	i2, j4	Cotton16_04360_01	838	At2g01630	glycosyl hydrolase family 17 protein / beta-1,3-glucanase, putative	281	4e-76
1311	i2, j4	Cotton16_46847_01	766	At1g79600	ABC1 family protein	281	4e-76
1266	i2, j4	Cotton16_40840_01	863	At2g38360	prenylated rab acceptor (PRA1) family protein	287	5e-78
1215	i2, j4	Cotton16_10770_01	839	At4g30890	UBP24 | UBP24 (UBIQUITIN-SPECIFIC PROTEASE 24); ubiquitin-specific protease	291	4e-79
1245	i2, j4	Cotton16_25400_01	985	At2g15900	phox (PX) domain-containing protein	291	3e-79
1202	i2, j4	Cotton16_05400_01	1510	At3g12480	transcription factor, putative	293	1e-79
1258	i2, j4	Cotton16_32396_01	1087	At1g18590	sulfotransferase family protein	172	2e-80
1329	i2, j4	Cotton16_01731_01	924	At1g53840	ATPME1 | ATPME1 (Arabidopsis thaliana pectin methylesterase 1); pectinesterase	296	1e-80
1214	i2, j4	Cotton16_10665_01	1037	At2g23780	zinc finger (C3HC4-type RING finger) family protein	302	2e-82
1283	i2, j4	Cotton16_57015_01	711	At5g18430	GDSL-motif lipase/hydrolase family protein	306	1e-83
1187	i2, j4	Cotton16_01018_01	1468	At5g41990	ATWNK8, WNK8 | WNK8 (Arabidopsis WNK kinase 8); kinase	311	9e-85
1290	i2, j4	Cotton16_10968_01	794	At3g53260	PAL2 | PAL2 (phenylalanine ammonia-lyase 2); phenylalanine ammonia-lyase	312	1e-85
1318	i2, j4	Cotton16_13326_01	800	At4g19170	NCED4 | NCED4 (NINE-CIS-EPOXYCAROTENOID DIOXYGENASE 4)	314	3e-86
1216	i2, j4	Cotton16_10783_01	1201	At5g52210	ATARLB1, ATGB1 | ATARLB1/ATGB1 (ARABIDOPSIS THALIANA GTP-BINDING PROTEIN 1)	316	2e-86
1243	i2, j4	Cotton16_25024_02	788	At1g61820	BGLU46 | BGLU46; hydrolase, hydrolyzing O-glycosyl compounds	322	2e-88
1304	i2, j4	Cotton16_14321_01	871	At1g09330	contains InterPro domain Protein of unknown function DUF846, eukaryotic; (InterPro:IPR008564)	332	2e-91
1237	i2, j4	Cotton16_22681_01	872	At5g11500	contains InterPro domain Protein of unknown function DUF814 (InterPro:IPR008532)	333	6e-92
1309	i2, j4	Cotton16_34229_01	1362	At1g68670	myb family transcription factor	335	4e-92
1293	i2, j4	Cotton16_34834_01	923	At2g40610	ATEXPA8 | ATEXPA8 (ARABIDOPSIS THALIANA EXPANSIN A8)	336	1e-92
1256	i2, j4	Cotton16_30639_01	1219	At2g38710	AMMECR1 family	337	7e-93
1312	i2, j4	Cotton16_48846_01	822	At5g10940	transducin family protein / WD-40 repeat family protein	338	6e-93
1252	i2, j4	Cotton16_28218_01	1010	At2g45010	similar to unnamed protein product [Vitis vinifera] (GB:CAO42706.1); contains InterPro domain Protein of unknown function Cys-rich (InterPro:IPR006461)	341	4e-94
1250	i2, j4	Cotton16_27835_01	726	At1g08450	CRT3 | CRT3 (CALRETICULIN 3); calcium ion binding	263	1e-94
1342	i2, j4	Cotton16_62423_01	853	At3g48520	CYP94B3 | CYP94B3 (cytochrome P450, family 94, subfamily B, polypeptide 3); oxygen binding	369	1e-102
1233	i2, j4	Cotton16_21240_01	1648	At5g22000	RHF2A, CIC7E11 | CIC7E11; protein binding / zinc ion binding	376	1e-104
1291	i2, j4	Cotton16_18712_01	983	At3g52260	pseudouridine synthase family protein	375	1e-104
1192	i2, j4	Cotton16_01662_01	1345	At2g43020	ATPAO2 | ATPAO2 (POLYAMINE OXIDASE 2); amine oxidase	392	1e-109
1223	i2, j4	Cotton16_15403_01	1137	At5g19440	cinnamyl-alcohol dehydrogenase, putative (CAD)	394	1e-110
1212	i2, j4	Cotton16_10023_01	975	At1g27650	ATU2AF35A | ATU2AF35A; RNA binding	402	1e-112
1230	i2, j4	Cotton16_20052_01	1118	At4g24750	similar to unnamed protein product [Vitis vinifera] (GB:CAO64218.1); contains InterPro domain Rhodanese-like (InterPro:IPR001763)	408	1e-114
1248	i2, j4	Cotton16_27517_01	1363	At1g28120	contains InterPro domain Ovarian tumour, otubain (InterPro:IPR003323); contains InterPro domain Ubiquitin thioesterase Otubain (InterPro:IPR016615)	435	1e-122
1225	i2, j4	Cotton16_16935_01	931	At2g01220	nucleotidyltransferase	438	1e-123
1236	i2, j4	Cotton16_22032_01	1277	At1g67730	YBR159 | YBR159; ketoreductase/ oxidoreductase	311	1e-124
1320	i2, j4	Cotton16_17767_01	1102	At2g46760	FAD-binding domain-containing protein	457	1e-129
1232	i2, j4	Cotton16_20735_01	1421	At4g11260	ATSGT1B, ETA3, RPR1, EDM1, SGT1B | SGT1B (enhanced downy mildew 1b); protein binding	466	1e-131
1211	i2, j4	Cotton16_09126_01	1213	At4g37680	HHP4 | HHP4 (heptahelical protein 4); receptor	473	1e-133
1229	i2, j4	Cotton16_19419_01	1105	At5g40650	SDH2-2 | SDH2-2 (succinate dehydrogenase 2-2)	471	1e-133
1201	i2, j4	Cotton16_05322_01	1789	At5g55530	C2 domain-containing protein	477	1e-134
1203	i2, j4	Cotton16_05663_01	1126	At4g00430	PIP1;4, PIP1E, TMP-C | TMP-C (PLASMA MEMBRANE INTRINSIC PROTEIN 1;4); water channel	477	1e-135
1191	i2, j4	Cotton16_01441_02	1069	At4g14360	dehydration-responsive protein-related	481	1e-136
1333	i2, j4	Cotton16_25345_01	1004	At1g77110	PIN6 | PIN6 (PIN-FORMED 6); auxin:hydrogen symporter/ transporter	479	1e-136
1262	i2, j4	Cotton16_34494_01	1404	At3g04610	FLK | FLK (FLOWERING LOCUS KH DOMAIN); nucleic acid binding	484	1e-137
1308	i2, j4	Cotton16_33501_01	1021	At5g54080	HGO | HGO (HOMOGENTISATE 1,2-DIOXYGENASE); homogentisate 1,2-dioxygenase	483	1e-137
1188	i2, j4	Cotton16_01192_01	1362	At4g10380	NIP5;1, NLM6, NLM8 | NIP5;1/NLM6/NLM8 (NOD26-like intrinsic protein 5;1); boron transporter/ water channel	488	1e-138
1327	i2, j4	Cotton16_00625_02	1694	At1g08980	ATTOC64-I, AMI1, ATAMI1 | ATAMI1 (AMIDASE-LIKE PROTEIN 1); amidase	490	1e-139
1305	i2, j4	Cotton16_19333_01	1271	At1g07420	ATSMO1, ATSMO2-2, ATSMO2, SMO2-2 | SMO2-2 (sterol 4-alpha-methyl-oxidase 2); C-4 methylsterol oxidase	510	1e-145
1328	i2, j4	Cotton16_00662_01	1237	At2g46660	CYP78A6 | CYP78A6 (cytochrome P450, family 78, subfamily A, polypeptide 6); oxygen binding	511	1e-145
1310	i2, j4	Cotton16_34481_01	1414	At1g04950	TAF6, TAFII59 | TAFII59 (TBP-ASSOCIATED FACTOR 6); transcription initiation factor	519	1e-147
1194	i2, j4	Cotton16_02008_02	1856	At2g46020	ATBRM, CHR2, BRM | ATBRM/BRM/CHR2 (ARABIDOPSIS THALIANA BRAHMA); ATP binding / DNA binding / helicase/ transcription regulator	522	1e-148
1324	i2, j4	Cotton16_34430_01	1414	At3g58040	seven in absentia (SINA) family protein	521	1e-148
1251	i2, j4	Cotton16_27874_01	1237	At1g63000	UER1, NRS/ER | NRS/ER (NUCLEOTIDE-RHAMNOSE SYNTHASE/EPIMERASE-REDUCTASE)	531	1e-151
1242	i2, j4	Cotton16_24922_01	1522	At1g50300	TAF15 | TAF15 (TBP-ASSOCIATED FACTOR 15); RNA binding	548	1e-156
1260	i2, j4	Cotton16_34029_01	2006	At5g38840	forkhead-associated domain-containing protein / FHA domain-containing protein	552	1e-157
1189	i2, j4	Cotton16_01263_01	1478	At1g72680	cinnamyl-alcohol dehydrogenase, putative	563	1e-160
1306	i2, j4	Cotton16_21071_01	1804	At2g28930	APK1B | APK1B (Arabidopsis protein kinase 1B); kinase	576	1e-164
1299	i2, j4	Cotton16_00762_02	1209	At5g41970	similar to unnamed protein product [Vitis vinifera] (GB:CAO62930.1); contains InterPro domain Metal-dependent protein hydrolase (InterPro:IPR003226)	581	1e-166
1200	i2, j4	Cotton16_04516_01	1084	At5g20950	glycosyl hydrolase family 3 protein	593	1e-170
1182	i2, j4	Cotton16_00001_356	1531	At5g43330	malate dehydrogenase, cytosolic, putative	607	1e-174
1334	i2, j4	Cotton16_27652_01	1622	At1g30400	EST1, ATMRP1 | ATMRP1 (Arabidopsis thaliana multidrug resistance-associated protein 1); xenobiotic-transporting ATPase	430	1e-176
1195	i2, j4	Cotton16_02159_01	1485	At1g15520	PDR12, ATPDR12 | ATPDR12/PDR12 (PLEIOTROPIC DRUG RESISTANCE 12); ATPase, coupled to transmembrane movement of substances	629	1e-180
1181	i2, j4	Cotton16_00001_319	1456	At5g13930	CHS, TT4, ATCHS | ATCHS/CHS/TT4 (CHALCONE SYNTHASE); naringenin-chalcone synthase	665	0
1197	i2, j4	Cotton16_02761_01	2056	At1g63430	leucine-rich repeat transmembrane protein kinase, putative	856	0
1316	i2, j4	Cotton16_12070_01	2025	At4g19170	NCED4 | NCED4 (NINE-CIS-EPOXYCAROTENOID DIOXYGENASE 4)	843	0
1326	i2, j4	Cotton16_00001_286	1726	At4g35090	CAT2 | CAT2 (CATALASE 2); catalase	962	0
1332	i2, j4	Cotton16_17919_01	1327	At4g35090	CAT2 | CAT2 (CATALASE 2); catalase	701	0
1205	i2, j4	Cotton16_05733_01	781
1213	i2, j4	Cotton16_10077_01	917
1235	i2, j4	Cotton16_21596_01	515
1261	i2, j4	Cotton16_34334_01	542
1273	i2, j4	Cotton16_46393_01	673
1296	i2, j4	Cotton16_56193_01	489
1321	i2, j4	Cotton16_24275_01	567
1337	i2, j4	Cotton16_42090_01	804
1566	i2, j5	Cotton16_23880_02	509	At1g34370	STOP1 | STOP1 (SENSITIVE TO PROTON RHIZOTOXICITY 1); nucleic acid binding / transcription factor/ zinc ion binding	28.1	3
1540	i2, j5	Cotton16_58318_01	659	At3g07430	EMB1990 | EMB1990 (EMBRYO DEFECTIVE 1990)	28.9	2.8
1578	i2, j5	Cotton16_37098_02	579	At1g79580	ANAC033 | ANAC033	28.9	2.2
1564	i2, j5	Cotton16_19638_01	763	At1g10320	U2 snRNP auxiliary factor-related	29.6	2
1468	i2, j5	Cotton16_38213_01	371	At1g26580	similar to hypothetical protein [Vitis vinifera] (GB:CAN60165.1)	27.7	1.9
1498	i2, j5	Cotton16_43665_01	482	At3g54310	similar to unnamed protein product [Vitis vinifera] (GB:CAO70793.1)	28.9	1.6
1545	i2, j5	Cotton16_60996_01	624	At5g04480	similar to hypothetical protein OsI_033371 [Oryza sativa (indica cultivar-group)] (GB:EAY79412.1); similar to hypothetical protein [Vitis vinifera] (GB:CAN65363.1); similar to unnamed protein product [Vitis vinifera] (GB:CAO68846.1); contains InterPro do	29.6	1.5
1668	i2, j5	Cotton16_13060_01	740	At3g27770	similar to unnamed protein product [Vitis vinifera] (GB:CAO14740.1)	30	1.5
1518	i2, j5	Cotton16_49463_01	431	At4g37750	DRG, CKC, CKC1, ANT | ANT (AINTEGUMENTA); DNA binding / transcription factor	28.9	1.2
1567	i2, j5	Cotton16_24560_01	802	At1g70620	cyclin-related	30.8	0.99
1527	i2, j5	Cotton16_52195_01	502	At5g12050		29.6	0.98
1410	i2, j5	Cotton16_20874_01	512	At2g17760	aspartyl protease family protein	30	0.79
1506	i2, j5	Cotton16_45295_01	416	At3g54050	fructose-1,6-bisphosphatase, putative / D-fructose-1,6-bisphosphate 1-phosphohydrolase, putative / FBPase, putative	29.6	0.65
1513	i2, j5	Cotton16_48253_01	418	At2g16870	disease resistance protein (TIR-NBS-LRR class), putative	29.6	0.65
1422	i2, j5	Cotton16_25919_01	649	At3g24820	BSD domain-containing protein	31.2	0.54
1454	i2, j5	Cotton16_34471_01	460	At3g06710	contains domain PTHR13145 (PTHR13145)	30.4	0.48
1466	i2, j5	Cotton16_37514_01	509	At2g29880	similar to hypothetical protein [Vitis vinifera] (GB:CAN74698.1)	30.8	0.46
1493	i2, j5	Cotton16_42655_01	688	At5g09530	hydroxyproline-rich glycoprotein family protein	31.6	0.46
1531	i2, j5	Cotton16_52866_01	509	At2g13900	DC1 domain-containing protein	30.8	0.46
1507	i2, j5	Cotton16_45353_01	691	At5g36240	zinc knuckle (CCHC-type) family protein	32.3	0.27
1633	i2, j5	Cotton16_58863_01	576	At5g11460	senescence-associated protein-related	32.3	0.2
1347	i2, j5	Cotton16_00047_05	735	At4g16780	HAT4, ATHB2, ATHB-2 | ATHB-2 (ARABIDOPSIS THALIANA HOMEOBOX PROTEIN 2); DNA binding / transcription factor	33.1	0.18
1533	i2, j5	Cotton16_53494_01	325	At2g42580	TTL3 | TTL3 (TETRATRICOPETIDE-REPEAT THIOREDOXIN-LIKE 3); protein binding	30.8	0.15
1503	i2, j5	Cotton16_44884_01	544	At3g24650	ABI3 | ABI3 (ABA INSENSITIVE 3); DNA binding / transcription activator/ transcription factor	32.7	0.14
1370	i2, j5	Cotton16_06020_01	623	At1g77460	binding	33.1	0.13
1502	i2, j5	Cotton16_44567_01	565	At2g38950	transcription factor jumonji (jmj) family protein / zinc finger (C5HC2 type) family protein	33.5	0.086
1585	i2, j5	Cotton16_58510_01	385	At4g37800	xyloglucan:xyloglucosyl transferase, putative / xyloglucan endotransglycosylase, putative / endo-xyloglucan transferase, putative	33.1	0.048
1473	i2, j5	Cotton16_39507_01	467	At5g24880		33.9	0.045
1613	i2, j5	Cotton16_22546_01	690	At4g00890	proline-rich family protein	35	0.041
1472	i2, j5	Cotton16_39491_01	809	At1g12810	proline-rich family protein	35.8	0.031
1476	i2, j5	Cotton16_39931_01	451	At4g12080	DNA-binding family protein	35.4	0.014
1603	i2, j5	Cotton16_14610_01	694	At5g50830	unknown protein	37.7	0.006
1543	i2, j5	Cotton16_60582_01	700	At3g58130	N-acetylglucosaminyl-phosphatidylinositol de-N-acetylase-related	41.2	0.0006
1628	i2, j5	Cotton16_50108_01	438	At1g49750	leucine-rich repeat family protein	40.4	0.0004
1546	i2, j5	Cotton16_61230_01	1039	At2g18540	cupin family protein	43.1	0.0003
1463	i2, j5	Cotton16_36617_02	634	At3g62240	zinc finger (C2H2 type) family protein	45.4	3e-05
1456	i2, j5	Cotton16_34990_01	1266	At2g23130	ATAGP17, AGP17 | AGP17 (ARABINOGALACTAN PROTEIN 17)	47	2e-05
1547	i2, j5	Cotton16_61235_01	573	At3g25270	nucleic acid binding	45.8	2e-05
1394	i2, j5	Cotton16_14684_01	590	At5g54585	unknown protein	49.3	2e-06
1494	i2, j5	Cotton16_42805_01	494	At4g26180	mitochondrial substrate carrier family protein	49.7	9e-07
1520	i2, j5	Cotton16_49533_01	764	At1g68660	contains InterPro domain Ribosomal protein L7/L12, C-terminal/adaptor protein ClpS-like (InterPro:IPR014719); contains InterPro domain Adaptor protein ClpS, core (InterPro:IPR003769)	50.8	9e-07
1470	i2, j5	Cotton16_38889_01	851	At2g01050	nucleic acid binding / zinc ion binding	37	7e-07
1496	i2, j5	Cotton16_43064_01	717	At1g70700	JAZ9, TIFY7 | JAZ9/TIFY7 (JASMONATE-ZIM-DOMAIN PROTEIN 9)	51.2	6e-07
1425	i2, j5	Cotton16_27965_01	703	At1g69545	leucine-rich repeat family protein	52	3e-07
1403	i2, j5	Cotton16_18541_01	648	At4g31880	binding	52.4	2e-07
1483	i2, j5	Cotton16_40653_01	352	At1g20130	lipase	52	6e-08
1467	i2, j5	Cotton16_38047_01	507	At5g61080	nucleic acid binding	57	6e-09
1523	i2, j5	Cotton16_50520_01	520	At5g11740	ATAGP15, AGP15 | AGP15 (ARABINOGALACTAN PROTEIN 15)	57	6e-09
1625	i2, j5	Cotton16_37629_01	511	At2g32760	contains domain PTHR15157 (PTHR15157); contains domain PTHR15157:SF2 (PTHR15157:SF2)	58.2	3e-09
1690	i2, j5	Cotton16_44575_01	576	At4g15802	contains InterPro domain Heat shock factor binding 1 (InterPro:IPR009643)	48.9	3e-09
1364	i2, j5	Cotton16_03748_01	606	At5g64430	octicosapeptide/Phox/Bem1p (PB1) domain-containing protein	60.1	1e-09
1536	i2, j5	Cotton16_54725_01	548	At4g02880	similar to unnamed protein product [Vitis vinifera] (GB:CAO22500.1)	61.2	4e-10
1423	i2, j5	Cotton16_26697_01	759	At2g40750	ATWRKY54, WRKY54 | WRKY54 (WRKY DNA-binding protein 54); transcription factor	62.4	3e-10
1692	i2, j5	Cotton16_47087_01	511	At1g08510	FATB | FATB (FATTY ACYL-ACP THIOESTERASES B); acyl carrier/ acyl-ACP thioesterase	63.9	5e-11
1386	i2, j5	Cotton16_10585_01	1448	At3g44716		68.2	1e-11
1471	i2, j5	Cotton16_39163_01	1001	At5g16990	NADP-dependent oxidoreductase, putative	55.5	7e-13
1569	i2, j5	Cotton16_27011_01	1256	At4g29090	reverse transcriptase, putative / RNA-dependent DNA polymerase, putative	73.6	2e-13
1571	i2, j5	Cotton16_30561_01	680	At4g29090	reverse transcriptase, putative / RNA-dependent DNA polymerase, putative	73.2	1e-13
1508	i2, j5	Cotton16_45420_01	418	At2g20490	NOP10, EDA27 | EDA27/NOP10 (embryo sac development arrest 27); RNA binding	73.9	3e-14
1521	i2, j5	Cotton16_50271_01	686	At2g21185	unknown protein	75.9	2e-14
1626	i2, j5	Cotton16_39165_01	400	At3g58070	GIS | GIS (GLABROUS INFLORESCENCE STEMS); nucleic acid binding / transcription factor/ zinc ion binding	74.7	2e-14
1535	i2, j5	Cotton16_54250_01	799	At5g24610	similar to hypothetical protein [Vitis vinifera] (GB:CAN64634.1)	79	3e-15
1641	i2, j5	Cotton16_20848_01	765	At2g15580	zinc finger (C3HC4-type RING finger) family protein	79.7	2e-15
1421	i2, j5	Cotton16_25271_01	416	At4g11150	EMB2448, TUFF, VHA-E1, TUF | TUF (VACUOLAR ATP SYNTHASE SUBUNIT E1)	79.3	7e-16
1462	i2, j5	Cotton16_36415_01	893	At2g17770	ATBZIP27, FDP | ATBZIP27/FDP (FD PARALOG); transcription factor	82	4e-16
1505	i2, j5	Cotton16_45212_01	477	At1g24706	similar to hypothetical protein OsI_004810 [Oryza sativa (indica cultivar-group)] (GB:EAY76963.1); similar to predicted protein [Physcomitrella patens subsp. patens] (GB:EDQ69221.1); contains domain THO2 PROTEIN (PTHR21597)	81.3	3e-16
1595	i2, j5	Cotton16_04459_01	795	At1g67170	similar to unnamed protein product [Vitis vinifera] (GB:CAO49261.1); similar to hypothetical protein [Vitis vinifera] (GB:CAN65241.1); contains InterPro domain Prefoldin (InterPro:IPR009053)	84.7	6e-17
1488	i2, j5	Cotton16_41699_01	857	At5g57110	AT-ACA8 | ACA8 (AUTOINHIBITED CA2+ -ATPASE, ISOFORM 8); calmodulin binding	85.5	4e-17
1362	i2, j5	Cotton16_02975_01	589	At5g41761	similar to unknown [Populus trichocarpa x Populus deltoides] (GB:ABK96351.1)	87	7e-18
1651	i2, j5	Cotton16_59366_01	672	At5g59080	similar to unnamed protein product [Vitis vinifera] (GB:CAO15731.1)	87.8	5e-18
1634	i2, j5	Cotton16_60054_01	477	At3g60900	FLA10 | FLA10 (fasciclin-like arabinogalactan-protein 10)	87.4	4e-18
1642	i2, j5	Cotton16_22238_01	701	At1g21080	DNAJ heat shock N-terminal domain-containing protein	88.6	3e-18
1688	i2, j5	Cotton16_42111_01	447	At5g03040	IQD2 | IQD2 (IQ-domain 2); calmodulin binding	87.4	3e-18
1563	i2, j5	Cotton16_17869_01	504	At5g41761	similar to unknown [Populus trichocarpa x Populus deltoides] (GB:ABK96351.1)	89	1e-18
1522	i2, j5	Cotton16_50390_01	641	At3g47500	CDF3 | CDF3 (CYCLING DOF FACTOR 3); DNA binding / protein binding / transcription factor	92	3e-19
1369	i2, j5	Cotton16_05973_01	556	At2g30942	similar to unknown [Populus trichocarpa] (GB:ABK94174.1); similar to unknown [Populus trichocarpa] (GB:ABK94052.1)	93.6	7e-20
1431	i2, j5	Cotton16_30348_01	396	At4g14880	CYTACS1, ATCYS-3A, OASA1 | OASA1 (O-ACETYLSERINE (THIOL) LYASE (OAS-TL) ISOFORM A1)	92.4	7e-20
1412	i2, j5	Cotton16_21242_01	899	At3g25070	RIN4 | RIN4 (RPM1 INTERACTING PROTEIN 4); protein binding	96.7	2e-20
1388	i2, j5	Cotton16_11018_01	606	At1g67785	similar to unnamed protein product [Vitis vinifera] (GB:CAO42476.1)	96.7	9e-21
1464	i2, j5	Cotton16_36743_02	731	At2g23840	HNH endonuclease domain-containing protein	99	3e-21
1675	i2, j5	Cotton16_25247_01	749	At5g38260	serine/threonine protein kinase, putative	100	1e-21
1436	i2, j5	Cotton16_31139_01	1049	At2g20875	EPF1 | EPF1 (EPIDERMAL PATTERNING FACTOR 1)	102	3e-22
1525	i2, j5	Cotton16_51125_01	569	At3g03250	UGP | UGP (UDP-glucose pyrophosphorylase); UTP:glucose-1-phosphate uridylyltransferase	103	7e-23
1534	i2, j5	Cotton16_54036_01	529	At5g53650		105	2e-23
1677	i2, j5	Cotton16_25846_01	1081	At3g60380	similar to unnamed protein product [Vitis vinifera] (GB:CAO70557.1)	107	1e-23
1517	i2, j5	Cotton16_49324_01	688	At5g06740	lectin protein kinase family protein	107	9e-24
1492	i2, j5	Cotton16_42509_01	548	At5g53650		107	6e-24
1361	i2, j5	Cotton16_02599_01	1581	At1g67060		109	5e-24
1393	i2, j5	Cotton16_14593_01	476	At1g66870	glycosyl hydrolase family protein 17	107	4e-24
1490	i2, j5	Cotton16_42124_01	644	At4g05460	F-box family protein (FBL20)	108	3e-24
1638	i2, j5	Cotton16_08291_01	563	At4g28840	similar to unnamed protein product [Vitis vinifera] (GB:CAO65485.1)	109	1e-24
1368	i2, j5	Cotton16_05668_01	831	At3g09735	DNA-binding S1FA family protein	111	6e-25
1385	i2, j5	Cotton16_10320_01	818	At5g54540	similar to unknown [Populus trichocarpa] (GB:ABK93511.1); contains InterPro domain Uncharacterised conserved protein UCP012943 (InterPro:IPR016606)	111	5e-25
1452	i2, j5	Cotton16_34352_01	555	At5g55530	C2 domain-containing protein	114	4e-26
1544	i2, j5	Cotton16_60899_01	445	At4g20350		115	1e-26
1565	i2, j5	Cotton16_22745_01	1479	At1g68810	basic helix-loop-helix (bHLH) family protein	117	1e-26
1474	i2, j5	Cotton16_39884_01	766	At2g45850	DNA-binding family protein	117	6e-27
1652	i2, j5	Cotton16_60988_01	375	At5g67090	subtilase family protein	116	3e-27
1372	i2, j5	Cotton16_06147_02	704	At1g17210	zinc ion binding	119	2e-27
1383	i2, j5	Cotton16_10004_01	531	At5g62575	similar to unnamed protein product [Vitis vinifera] (GB:CAO64387.1)	119	1e-27
1510	i2, j5	Cotton16_46707_01	546	At4g10955	lipase class 3 family protein	119	1e-27
1387	i2, j5	Cotton16_10605_01	840	At1g79160	similar to unnamed protein product [Vitis vinifera] (GB:CAO47911.1)	120	8e-28
1479	i2, j5	Cotton16_40302_01	641	At1g09645	similar to unnamed protein product [Vitis vinifera] (GB:CAO46867.1)	124	6e-29
1635	i2, j5	Cotton16_62565_01	700	At1g17020	ATSRG1, SRG1 | SRG1 (SENESCENCE-RELATED GENE 1); oxidoreductase, acting on paired donors, with incorporation or reduction of molecular oxygen, 2-oxoglutarate as one donor, and incorporation of one atom each of oxygen into both donors	92	5e-29
1667	i2, j5	Cotton16_12895_01	856	At5g49280	hydroxyproline-rich glycoprotein family protein	129	2e-30
1515	i2, j5	Cotton16_49057_01	598	At1g59830	PP2A-1 | PP2A-1 (protein phosphatase 2A-2); protein serine/threonine phosphatase	129	1e-30
1583	i2, j5	Cotton16_55634_01	872	At2g31210	basic helix-loop-helix (bHLH) family protein	130	1e-30
1570	i2, j5	Cotton16_27067_02	560	At2g30350	endo/excinuclease amino terminal domain-containing protein	129	9e-31
1469	i2, j5	Cotton16_38528_01	835	At1g76200		132	2e-31
1619	i2, j5	Cotton16_31123_01	854	At3g53940	mitochondrial substrate carrier family protein	133	2e-31
1509	i2, j5	Cotton16_46424_01	599	At1g51130	similar to unnamed protein product [Vitis vinifera] (GB:CAO23385.1); contains InterPro domain Nse4 (InterPro:IPR014854)	132	1e-31
1530	i2, j5	Cotton16_52607_01	802	At4g38460	GGR | GGR (GERANYLGERANYL REDUCTASE); farnesyltranstransferase	133	1e-31
1539	i2, j5	Cotton16_57972_01	573	At5g55290	ATP synthase subunit H family protein	132	1e-31
1541	i2, j5	Cotton16_58877_01	677	At5g25560	zinc finger (C3HC4-type RING finger) family protein	93.2	6e-32
1631	i2, j5	Cotton16_56377_01	531	At1g62640	KAS III | KAS III (3-KETOACYL-ACYL CARRIER PROTEIN SYNTHASE III); 3-oxoacyl-[acyl-carrier-protein] synthase	103	5e-32
1686	i2, j5	Cotton16_36560_01	818	At5g01600	ATFER1 | ATFER1 (FERRETIN 1); ferric iron binding	78.2	2e-32
1419	i2, j5	Cotton16_25152_02	755	At1g19860	zinc finger (CCCH-type) family protein	137	7e-33
1579	i2, j5	Cotton16_40105_01	577	At4g39050	kinesin-related protein (MKRP2)	137	6e-33
1589	i2, j5	Cotton16_00078_01	582	At1g14720	EXGT-A2, XTR2 | XTR2 (XYLOGLUCAN ENDOTRANSGLYCOSYLASE RELATED 2); hydrolase, acting on glycosyl bonds	137	6e-33
1620	i2, j5	Cotton16_32570_01	539	At1g27340	F-box family protein	137	5e-33
1584	i2, j5	Cotton16_57780_01	557	At1g03220	extracellular dermal glycoprotein, putative / EDGP, putative	137	3e-33
1594	i2, j5	Cotton16_04097_01	1160	At5g44210	ERF9, ATERF9, ATERF-9 | ATERF-9/ATERF9/ERF9 (ERF domain protein 9); DNA binding / transcription factor/ transcription repressor	139	3e-33
1624	i2, j5	Cotton16_35647_01	575	At4g28088	hydrophobic protein, putative / low temperature and salt responsive protein, putative	137	3e-33
1480	i2, j5	Cotton16_40383_01	633	At5g67070	RALFL34 | RALFL34 (RALF-LIKE 34)	139	2e-33
1457	i2, j5	Cotton16_35137_01	1059	At4g34980	SLP2 | SLP2 (subtilisin-like serine protease 2); subtilase	102	6e-34
1605	i2, j5	Cotton16_17371_02	547	At1g31260	ZIP10 | ZIP10 (ZINC TRANSPORTER 10 PRECURSOR); cation transmembrane transporter/ metal ion transmembrane transporter	104	6e-34
1484	i2, j5	Cotton16_40719_01	421	At1g23465	signal peptidase-related	140	3e-34
1555	i2, j5	Cotton16_05327_01	749	At1g32790	CID11 | CID11; RNA binding / protein binding	142	3e-34
1481	i2, j5	Cotton16_40591_01	604	At5g02770		142	2e-34
1499	i2, j5	Cotton16_44333_01	345	At4g36610	hydrolase, alpha/beta fold family protein	139	2e-34
1538	i2, j5	Cotton16_56587_01	536	At3g55310	oxidoreductase	142	2e-34
1577	i2, j5	Cotton16_37009_01	833	At1g55810	uracil phosphoribosyltransferase, putative / UMP pyrophosphorylase, putative / UPRTase, putative	94	2e-34
1581	i2, j5	Cotton16_47308_01	688	At1g48300	contains InterPro domain Thioredoxin-like fold (InterPro:IPR012336)	142	2e-34
1435	i2, j5	Cotton16_31030_01	441	At1g28960	ATNUDT15 | ATNUDT15 (ARABIDOPSIS THALIANA NUDIX HYDROLASE HOMOLOG 15); hydrolase	141	1e-34
1532	i2, j5	Cotton16_53399_01	811	At1g53420	serine/threonine protein kinase-related	150	9e-37
1511	i2, j5	Cotton16_47289_01	609	At1g71520	AP2 domain-containing transcription factor, putative	153	9e-38
1681	i2, j5	Cotton16_29898_01	852	At2g23200	protein kinase family protein	154	6e-38
1528	i2, j5	Cotton16_52451_01	536	At3g04950	catalytic	157	4e-39
1559	i2, j5	Cotton16_12737_01	785	At5g17560	BolA-like family protein	158	3e-39
1648	i2, j5	Cotton16_32047_01	1135	At4g08980	F-box family protein (FBW2)	143	3e-39
1461	i2, j5	Cotton16_35822_01	953	At3g56360	similar to unnamed protein product [Vitis vinifera] (GB:CAO41488.1)	160	1e-39
1596	i2, j5	Cotton16_05588_01	672	At3g04350	similar to unknown protein [Arabidopsis thaliana] (TAIR:AT5G43950.1); similar to unknown protein [Arabidopsis thaliana] (TAIR:AT1G04090.1); similar to hypothetical protein [Vitis vinifera] (GB:CAN77840.1); similar to hypothetical protein [Vitis vinifera]	160	6e-40
1670	i2, j5	Cotton16_17943_01	776	At1g13570	F-box family protein	162	2e-40
1391	i2, j5	Cotton16_13042_01	389	At5g19780	TUA5 | TUA5 (tubulin alpha-5)	164	1e-41
1602	i2, j5	Cotton16_13621_01	609	At1g61690	zinc ion binding	166	7e-42
1405	i2, j5	Cotton16_18906_01	916	At5g28900	calcium-binding EF hand family protein	167	6e-42
1537	i2, j5	Cotton16_55049_01	365	At1g12420	ACR8 | ACR8 (ACT Domain Repeat 8)	164	6e-42
1693	i2, j5	Cotton16_53510_01	662	At4g27500	PPI1 | PPI1 (PROTON PUMP INTERACTOR 1)	168	2e-42
1588	i2, j5	Cotton16_00069_03	1097	At5g41050	similar to unnamed protein product [Vitis vinifera] (GB:CAO49052.1)	172	2e-43
1592	i2, j5	Cotton16_01319_01	862	At2g28840	ankyrin repeat family protein	173	1e-43
1556	i2, j5	Cotton16_09871_01	698	At5g16540	ZFN3 | ZFN3 (ZINC FINGER PROTEIN 3); nucleic acid binding	174	4e-44
1697	i2, j5	Cotton16_62197_01	661	At5g23270	STP11 | STP11 (SUGAR TRANSPORTER 11); carbohydrate transmembrane transporter/ sugar:hydrogen ion symporter	174	3e-44
1486	i2, j5	Cotton16_41062_01	533	At1g15250	60S ribosomal protein L37 (RPL37A)	175	2e-44
1575	i2, j5	Cotton16_35063_01	497	At1g10400	UDP-glycosyltransferase/ transferase, transferring glycosyl groups	175	1e-44
1655	i2, j5	Cotton16_00590_02	1003	At5g64813	LIP1 | LIP1 (LIGHT INSENSITIVE PERIOD1); GTPase	177	1e-44
1606	i2, j5	Cotton16_18535_01	825	At3g20570	plastocyanin-like domain-containing protein	177	7e-45
1378	i2, j5	Cotton16_08360_01	638	At3g02790	zinc finger (C2H2 type) family protein	178	3e-45
1497	i2, j5	Cotton16_43243_01	759	At5g62630	HIPL2 | HIPL2 (HIPL2 PROTEIN PRECURSOR); catalytic	178	3e-45
1404	i2, j5	Cotton16_18714_01	698	At2g35900		179	2e-45
1672	i2, j5	Cotton16_20183_01	706	At4g18910	NIP1;2, NLM2 | NIP1;2/NLM2 (NOD26-like intrinsic protein 1;2); water channel	179	1e-45
1663	i2, j5	Cotton16_06800_01	599	At5g54940	eukaryotic translation initiation factor SUI1, putative	181	3e-46
1687	i2, j5	Cotton16_40128_01	561	At5g54940	eukaryotic translation initiation factor SUI1, putative	181	3e-46
1489	i2, j5	Cotton16_41778_01	512	At1g26690	emp24/gp25L/p24 family protein	184	3e-47
1553	i2, j5	Cotton16_02164_01	1093	At4g38240	CGL, GNTI, CGL1 | CGL1 (COMPLEX GLYCAN LESS, N-ACETYLGLUCOSAMINYLTRANSFERASE I)	186	3e-47
1643	i2, j5	Cotton16_23365_01	695	At3g22560	GCN5-related N-acetyltransferase (GNAT) family protein	186	1e-47
1582	i2, j5	Cotton16_49906_01	704	At5g16540	ZFN3 | ZFN3 (ZINC FINGER PROTEIN 3); nucleic acid binding	187	7e-48
1482	i2, j5	Cotton16_40649_01	448	At1g58250	SAB | SAB (SABRE)	145	3e-48
1396	i2, j5	Cotton16_15361_01	720	At1g27170	ATP binding / protein binding / transmembrane receptor	189	2e-48
1618	i2, j5	Cotton16_29854_01	690	At3g13460	ECT2 | ECT2	189	2e-48
1604	i2, j5	Cotton16_15037_01	906	At3g15360	ATM4, TRX-M4, ATHM4 | ATHM4 (Arabidopsis thioredoxin M-type 4); thiol-disulfide exchange intermediate	193	1e-49
1477	i2, j5	Cotton16_40204_01	459	At1g74560	NRP1 | NRP1 (NAP1-RELATED PROTEIN 1)	195	9e-51
1418	i2, j5	Cotton16_25121_02	748	At3g28050	nodulin MtN21 family protein	197	4e-51
1653	i2, j5	Cotton16_00004_13	794	At1g29195	similar to unnamed protein product [Vitis vinifera] (GB:CAO48054.1)	198	3e-51
1512	i2, j5	Cotton16_47592_01	836	At3g58110	similar to hypothetical protein [Vitis vinifera] (GB:CAN81663.1)	200	1e-51
1632	i2, j5	Cotton16_58101_01	848	At5g46910	transcription factor jumonji (jmj) family protein	202	3e-52
1406	i2, j5	Cotton16_19197_01	675	At5g56170	similar to unnamed protein product [Vitis vinifera] (GB:CAO69731.1)	202	2e-52
1548	i2, j5	Cotton16_61678_01	609	At4g38370	phosphoglycerate/bisphosphoglycerate mutase family protein	202	2e-52
1491	i2, j5	Cotton16_42480_01	673	At5g11330	monooxygenase family protein	189	1e-52
1514	i2, j5	Cotton16_48940_01	633	At4g10840	kinesin light chain-related	204	3e-53
1426	i2, j5	Cotton16_28964_01	1250	At4g34530	basic helix-loop-helix (bHLH) family protein	206	2e-53
1478	i2, j5	Cotton16_40229_01	810	At3g05660	kinase/ protein binding	206	1e-53
1696	i2, j5	Cotton16_59928_01	694	At3g06060	short-chain dehydrogenase/reductase (SDR) family protein	206	1e-53
1529	i2, j5	Cotton16_52472_01	811	At1g07540	TRFL2 | TRFL2 (TRF-LIKE 2); DNA binding	209	2e-54
1407	i2, j5	Cotton16_19659_01	931	At5g09380	DNA-directed RNA polymerase III RPC4 family protein	212	3e-55
1440	i2, j5	Cotton16_32348_01	1063	At5g37820	NIP4;2, NLM5 | NIP4;2/NLM5 (NOD26-LIKE INTRINSIC PROTEIN 4;2); water channel	156	1e-55
1554	i2, j5	Cotton16_04465_01	633	At1g01470	LSR3, LEA14 | LEA14 (LATE EMBRYOGENESIS ABUNDANT 14)	214	4e-56
1691	i2, j5	Cotton16_45865_01	686	At4g25230	RIN2 | RIN2 (RPM1 INTERACTING PROTEIN 2); protein binding / zinc ion binding	217	6e-57
1526	i2, j5	Cotton16_51154_01	757	At5g13820	ATBP-1, ATBP1, ATTBP1, HPPBF-1, TBP1 | TBP1 (TELOMERIC DNA BINDING PROTEIN 1); DNA binding	218	2e-57
1524	i2, j5	Cotton16_50854_01	712	At4g03560	TPC1, ATCCH1, FOU2, ATTPC1 | ATTPC1 (TWO-PORE CHANNEL 1); calcium channel/ voltage-gated calcium channel	221	4e-58
1550	i2, j5	Cotton16_00001_875	582	At2g32120	HSP70T-2 | HSP70T-2; ATP binding	223	6e-59
1427	i2, j5	Cotton16_29290_01	740	At3g61220	short-chain dehydrogenase/reductase (SDR) family protein	225	2e-59
1689	i2, j5	Cotton16_44375_01	651	At4g00150	scarecrow-like transcription factor 6 (SCL6)	221	4e-60
1392	i2, j5	Cotton16_14054_01	872	At1g73090		228	3e-60
1381	i2, j5	Cotton16_09441_01	822	At5g27720	EMB1644 | EMB1644 (EMBRYO DEFECTIVE 1644)	229	1e-60
1610	i2, j5	Cotton16_22336_01	552	At3g61490	glycoside hydrolase family 28 protein / polygalacturonase (pectinase) family protein	229	8e-61
1438	i2, j5	Cotton16_31637_01	850	At2g42390	protein kinase C substrate, heavy chain-related	231	5e-61
1415	i2, j5	Cotton16_23645_01	551	At4g08455	BTB/POZ domain-containing protein	232	1e-61
1599	i2, j5	Cotton16_12098_01	853	At5g20160	ribosomal protein L7Ae/L30e/S12e/Gadd45 family protein	233	8e-62
1355	i2, j5	Cotton16_01428_02	822	At2g26280	CID7 | CID7; ATP binding / damaged DNA binding	235	2e-62
1401	i2, j5	Cotton16_17532_01	1359	At1g13950	EIF-5A | EIF-5A (eukaryotic translation initiation factor 5A-1); translation initiation factor	237	1e-62
1640	i2, j5	Cotton16_17880_01	728	At5g64040	PSAN | PSAN (photosystem I reaction center subunit PSI-N); calmodulin binding	236	1e-62
1551	i2, j5	Cotton16_00593_01	747	At4g29060	EMB2726 | EMB2726 (EMBRYO DEFECTIVE 2726); translation elongation factor	181	4e-63
1350	i2, j5	Cotton16_00178_05	691	At2g33040	ATP synthase gamma chain, mitochondrial (ATPC)	238	3e-63
1617	i2, j5	Cotton16_28316_01	652	At1g27340	F-box family protein	240	6e-64
1382	i2, j5	Cotton16_09611_01	926	At4g32150	VAMP711, ATVAMP711, VAMP7C | VAMP7C (VESICLE-ASSOCIATED MEMBRANE PROTEIN 7C)	243	9e-65
1627	i2, j5	Cotton16_47596_01	550	At3g04920	40S ribosomal protein S24 (RPS24A)	242	9e-65
1485	i2, j5	Cotton16_40725_01	871	At4g38620	ATMYB4, MYB4 | MYB4 (myb domain protein 4); transcription factor	243	8e-65
1453	i2, j5	Cotton16_34466_01	720	At1g01700	ATROPGEF2, ROPGEF2 | ATROPGEF2/ROPGEF2 (KINASE PARTNER PROTEIN-LIKE); Rho guanyl-nucleotide exchange factor/ / protein binding	243	6e-65
1413	i2, j5	Cotton16_22054_01	912	At2g37340	ATRSZ33, RSZ33 | RSZ33 (ARGININE/SERINE-RICH ZINC KNUCKLE-CONTAINING PROTEIN 33); nucleic acid binding / nucleotide binding / zinc ion binding	244	5e-65
1487	i2, j5	Cotton16_41551_01	867	At3g12490	cysteine protease inhibitor, putative / cystatin, putative	245	3e-65
1432	i2, j5	Cotton16_30456_01	1155	At5g13340	similar to unnamed protein product [Vitis vinifera] (GB:CAO24707.1)	246	2e-65
1501	i2, j5	Cotton16_44564_01	726	At5g21070		247	6e-66
1363	i2, j5	Cotton16_03615_01	602	At5g52640	ATHS83, HSP81.1, HSP83, HSP81-1 | HSP81-1 (HEAT SHOCK PROTEIN 81-1); ATP binding / unfolded protein binding	247	3e-66
1644	i2, j5	Cotton16_24133_01	774	At3g06760	similar to fiber protein Fb2 [Gossypium barbadense] (GB:AAN77145.1); contains InterPro domain Drought induced 19 (InterPro:IPR008598)	248	3e-66
1343	i2, j5	Cotton16_00010_06	730	At1g09980	similar to ZW18 [Arabidopsis thaliana] (TAIR:AT1G58350.2); similar to unnamed protein product [Vitis vinifera] (GB:CAO43398.1); similar to ZW18 protein, putative, expressed [Oryza sativa (japonica cultivar-group)] (GB:ABA95883.1); similar to hypothetical	248	2e-66
1647	i2, j5	Cotton16_29820_01	738	At1g16670	protein kinase family protein	249	1e-66
1695	i2, j5	Cotton16_59670_01	812	At2g21480	protein kinase family protein	258	4e-69
1580	i2, j5	Cotton16_46542_01	742	At4g33540	metallo-beta-lactamase family protein	263	1e-70
1384	i2, j5	Cotton16_10137_02	694	At4g38270	GAUT3 | GAUT3 (Galacturonosyltransferase 3); polygalacturonate 4-alpha-galacturonosyltransferase/ transferase, transferring glycosyl groups	263	9e-71
1598	i2, j5	Cotton16_08407_01	829	At5g46050	ATPTR3, PTR3 | ATPTR3/PTR3 (PEPTIDE TRANSPORTER PROTEIN 3); transporter	263	7e-71
1664	i2, j5	Cotton16_09985_01	1053	At3g09770	zinc finger (C3HC4-type RING finger) family protein	266	1e-71
1373	i2, j5	Cotton16_07160_01	851	At1g22610	C2 domain-containing protein	266	9e-72
1608	i2, j5	Cotton16_21385_01	920	At1g02640	ATBXL2, BXL2 | BXL2 (BETA-XYLOSIDASE 2); hydrolase, hydrolyzing O-glycosyl compounds	267	8e-72
1674	i2, j5	Cotton16_24835_01	565	At4g18700	CIPK12 | CIPK12 (SNF1-RELATED PROTEIN KINASE 3.9); kinase	266	5e-72
1465	i2, j5	Cotton16_37064_01	741	At2g02450	ANAC034, ANAC035 | ANAC034/ANAC035 (Arabidopsis NAC domain containing protein 34, Arabidopsis NAC domain containing protein 35); transcription factor	268	3e-72
1475	i2, j5	Cotton16_39907_01	670	At3g13300	VCS | VCS (VARICOSE); nucleotide binding	268	3e-72
1408	i2, j5	Cotton16_20057_01	866	At2g01690	binding	269	1e-72
1637	i2, j5	Cotton16_01921_01	1089	At3g06760	similar to fiber protein Fb2 [Gossypium barbadense] (GB:AAN77145.1); contains InterPro domain Drought induced 19 (InterPro:IPR008598)	272	2e-73
1459	i2, j5	Cotton16_35481_01	771	At4g09320	NDPK1 | NDPK1 (nucleoside diphosphate kinase 1); ATP binding / nucleoside diphosphate kinase	273	8e-74
1376	i2, j5	Cotton16_07637_01	958	At1g76020	similar to unknown [Solanum tuberosum] (GB:ABB55396.1); contains InterPro domain Thioredoxin-like fold (InterPro:IPR012336); contains InterPro domain Thioredoxin fold (InterPro:IPR012335)	276	2e-74
1519	i2, j5	Cotton16_49528_01	776	At5g10510	AIL6 | AIL6 (AINTEGUMENTA-LIKE 6); DNA binding / transcription factor	277	6e-75
1660	i2, j5	Cotton16_02441_01	830	At5g58300	leucine-rich repeat transmembrane protein kinase, putative	278	2e-75
1558	i2, j5	Cotton16_10558_01	815	At4g37250	leucine-rich repeat family protein / protein kinase family protein	280	1e-75
1367	i2, j5	Cotton16_05174_01	1094	At2g02240	MEE66 | MEE66 (maternal effect embryo arrest 66)	281	4e-76
1446	i2, j5	Cotton16_33778_01	999	At3g59980	tRNA-binding region domain-containing protein	282	3e-76
1666	i2, j5	Cotton16_11480_01	897	At5g01970	similar to unnamed protein product [Vitis vinifera] (GB:CAO45367.1)	282	2e-76
1352	i2, j5	Cotton16_00411_03	824	At1g69870	proton-dependent oligopeptide transport (POT) family protein	285	3e-77
1629	i2, j5	Cotton16_51372_01	496	At5g47040	Lon protease homolog 1, mitochondrial (LON)	285	7e-78
1366	i2, j5	Cotton16_04418_01	1208	At5g42940	zinc finger (C3HC4-type RING finger) family protein	288	4e-78
1657	i2, j5	Cotton16_01486_02	1257	At3g16760	tetratricopeptide repeat (TPR)-containing protein	294	9e-80
1398	i2, j5	Cotton16_16345_01	1081	At3g51040	RTH | RTH (RTE1-HOMOLOG)	295	3e-80
1375	i2, j5	Cotton16_07609_01	746	At1g33590	disease resistance protein-related / LRR protein-related	298	2e-81
1560	i2, j5	Cotton16_14855_01	741	At5g60670	60S ribosomal protein L12 (RPL12C)	299	1e-81
1345	i2, j5	Cotton16_00017_04	701	At3g48730	GSA2 | GSA2 (GLUTAMATE-1-SEMIALDEHYDE 2,1-AMINOMUTASE 2); glutamate-1-semialdehyde 2,1-aminomutase	302	1e-82
1495	i2, j5	Cotton16_42873_01	851	At2g38120	WAV5, PIR1, MAP1, AUX1 | AUX1 (AUXIN RESISTANT 1); amino acid transmembrane transporter/ transporter	305	2e-83
1411	i2, j5	Cotton16_20991_01	1503	At3g01470	ATHB1, HD-ZIP-1, HAT5, ATHB-1 | ATHB-1 (Homeobox-leucine zipper protein HAT5); transcription factor	309	3e-84
1557	i2, j5	Cotton16_09995_01	791	At4g34660	SH3 domain-containing protein 2 (SH3P2)	311	4e-85
1630	i2, j5	Cotton16_56312_01	812	At1g75560	zinc knuckle (CCHC-type) family protein	311	4e-85
1614	i2, j5	Cotton16_27143_01	1105	At5g45530	similar to unknown protein [Arabidopsis thaliana] (TAIR:AT5G45540.1); similar to hypothetical protein OsI_023720 [Oryza sativa (indica cultivar-group)] (GB:EAZ02488.1); contains InterPro domain Protein of unknown function DUF594 (InterPro:IPR007658)	312	2e-85
1365	i2, j5	Cotton16_03979_01	864	At4g19003	contains InterPro domain ESCRT-II complex, vps25 subunit (InterPro:IPR008570); contains InterPro domain ESCRT-II complex, vps25 subunit, C-terminal winged helix (InterPro:IPR014040); contains InterPro domain ESCRT-II complex, vps25 subunit, N-terminal wi	315	3e-86
1673	i2, j5	Cotton16_24011_01	819	At1g12430	PAK | PAK (PHOSPHATIDIC ACID KINASE); microtubule motor	317	5e-87
1448	i2, j5	Cotton16_34069_01	761	At2g26780	binding	317	4e-87
1600	i2, j5	Cotton16_12589_01	1087	At1g66080	contains InterPro domain Protein of unknown function DUF775 (InterPro:IPR008493)	318	3e-87
1455	i2, j5	Cotton16_34953_01	915	At5g07990	CYP75B1, D501, TT7 | TT7 (TRANSPARENT TESTA 7); flavonoid 3'-monooxygenase/ oxygen binding	322	2e-88
1445	i2, j5	Cotton16_33590_01	803	At1g49300	ATRAB7, ATRABG3E | ATRAB7; GTP binding	323	1e-88
1450	i2, j5	Cotton16_34095_01	1112	At2g26570	similar to unnamed protein product [Vitis vinifera] (GB:CAO61337.1); contains InterPro domain Protein of unknown function DUF827, plant (InterPro:IPR008545)	324	7e-89
1561	i2, j5	Cotton16_15067_01	1001	At1g10200	WLIM1 | WLIM1; transcription factor	324	6e-89
1402	i2, j5	Cotton16_17693_01	859	At1g18600	rhomboid family protein	325	3e-89
1615	i2, j5	Cotton16_27171_01	941	At1g32790	CID11 | CID11; RNA binding / protein binding	325	2e-89
1437	i2, j5	Cotton16_31555_01	1667	At2g45850	DNA-binding family protein	329	4e-90
1442	i2, j5	Cotton16_33193_01	971	At5g22400	rac GTPase activating protein, putative	328	2e-90
1639	i2, j5	Cotton16_13114_01	1341	At5g05570	transducin family protein / WD-40 repeat family protein	330	2e-90
1516	i2, j5	Cotton16_49134_01	924	At4g11150	EMB2448, TUFF, VHA-E1, TUF | TUF (VACUOLAR ATP SYNTHASE SUBUNIT E1)	332	3e-91
1504	i2, j5	Cotton16_45037_01	806	At1g54610	protein kinase family protein	332	2e-91
1669	i2, j5	Cotton16_16302_01	1130	At5g01600	ATFER1 | ATFER1 (FERRETIN 1); ferric iron binding	333	2e-91
1359	i2, j5	Cotton16_01875_02	1226	At5g28830	calcium-binding EF hand family protein	333	1e-91
1562	i2, j5	Cotton16_16341_01	1069	At5g07950		335	3e-92
1680	i2, j5	Cotton16_29783_01	1129	At5g01600	ATFER1 | ATFER1 (FERRETIN 1); ferric iron binding	335	2e-92
1671	i2, j5	Cotton16_18280_01	978	At5g01600	ATFER1 | ATFER1 (FERRETIN 1); ferric iron binding	337	9e-93
1549	i2, j5	Cotton16_00001_867	727	At2g42810	PAPP5, PP5 | PAPP5/PP5 (PROTEIN PHOSPHATASE 5); phosphoprotein phosphatase/ protein binding / protein serine/threonine phosphatase	337	6e-93
1645	i2, j5	Cotton16_25021_01	1291	At5g58000	CPL4 (C-TERMINAL DOMAIN PHOSPHATASE-LIKE 4)	339	2e-93
1399	i2, j5	Cotton16_16524_01	747	At1g71880	ATSUC1, SUC1 | SUC1 (SUCROSE-PROTON SYMPORTER 1); carbohydrate transmembrane transporter/ sucrose:hydrogen symporter/ sugar:hydrogen ion symporter	342	2e-94
1451	i2, j5	Cotton16_34182_01	1381	AtCg01280	| hypothetical protein	343	2e-94
1611	i2, j5	Cotton16_22397_01	1518	At5g58560	phosphatidate cytidylyltransferase family protein	344	9e-95
1601	i2, j5	Cotton16_12954_01	640	At3g51850	CPK13 | CPK13 (calcium-dependent protein kinase 13); calmodulin-dependent protein kinase/ kinase	343	4e-95
1552	i2, j5	Cotton16_02066_02	849	At1g51760	JR3, IAR3 | IAR3 (IAA-ALANINE RESISTANT 3); metallopeptidase	352	1e-97
1597	i2, j5	Cotton16_05738_01	961	At3g08950	electron transport SCO1/SenC family protein	353	1e-97
1389	i2, j5	Cotton16_11066_01	1564	At1g26110	similar to hypothetical protein [Glycine max] (GB:BAB41197.1); contains domain PTHR13586 (PTHR13586)	356	2e-98
1612	i2, j5	Cotton16_22403_01	1127	At2g02590	contains InterPro domain Putative small multi-drug export (InterPro:IPR009577)	358	4e-99
1616	i2, j5	Cotton16_27226_02	769	At2g37570	SLT1 | SLT1 (SODIUM- AND LITHIUM-TOLERANT 1)	361	1e-100
1416	i2, j5	Cotton16_23793_01	1292	At5g27395	P-P-bond-hydrolysis-driven protein transmembrane transporter	366	1e-101
1607	i2, j5	Cotton16_18657_01	608	AtMg00960	cytochrome c biogenesis orf203.	362	1e-101
1609	i2, j5	Cotton16_22006_01	819	At2g05940	protein kinase, putative	364	1e-101
1622	i2, j5	Cotton16_34833_01	981	At1g03090	MCCA | MCCA (3-methylcrotonyl-CoA carboxylase 1)	369	1e-102
1683	i2, j5	Cotton16_30755_01	1041	At1g09960	ATSUT4, SUC4, SUT4 | SUT4 (SUCROSE TRANSPORTER 4); carbohydrate transmembrane transporter/ sucrose transmembrane transporter/ sucrose:hydrogen symporter/ sugar:hydrogen ion symporter	370	1e-102
1346	i2, j5	Cotton16_00018_05	1841	At5g55070	2-oxoacid dehydrogenase family protein	372	1e-103
1397	i2, j5	Cotton16_15604_01	873	At5g14100	ATNAP14 | ATNAP14 (Non-intrinsic ABC protein 14)	370	1e-103
1542	i2, j5	Cotton16_59157_01	867	At2g24280	serine carboxypeptidase S28 family protein	370	1e-103
1676	i2, j5	Cotton16_25836_01	916	At1g09960	ATSUT4, SUC4, SUT4 | SUT4 (SUCROSE TRANSPORTER 4); carbohydrate transmembrane transporter/ sucrose transmembrane transporter/ sucrose:hydrogen symporter/ sugar:hydrogen ion symporter	374	1e-104
1684	i2, j5	Cotton16_31937_01	1070	At5g22950	| VPS24.1	380	1e-105
1662	i2, j5	Cotton16_06496_01	686	At3g07630	ADT2 | ADT2 (AROGENATE DEHYDRATASE 2); prephenate dehydratase	382	1e-106
1568	i2, j5	Cotton16_26827_01	1127	At1g49710	ATFUT12, FUCTB, FUCT2, FUT12 | FUT12 (fucosyltransferase 12); fucosyltransferase/ transferase, transferring glycosyl groups	243	1e-107
1574	i2, j5	Cotton16_33621_01	891	At1g12050	fumarylacetoacetase, putative	386	1e-107
1424	i2, j5	Cotton16_26919_01	1339	At1g10650	protein binding / zinc ion binding	391	1e-109
1649	i2, j5	Cotton16_33300_01	916	At1g49780	U-box domain-containing protein	392	1e-109
1360	i2, j5	Cotton16_01946_01	1003	At3g02870	VTC4 | VTC4; 3'(2'),5'-bisphosphate nucleotidase/ L-galactose-1-phosphate phosphatase/ inositol or phosphatidylinositol phosphatase	395	1e-110
1420	i2, j5	Cotton16_25181_01	1052	At5g18640	lipase class 3 family protein	396	1e-110
1430	i2, j5	Cotton16_30174_01	1261	At3g17000	UBC32 | UBC32 (UBIQUITIN-CONJUGATING ENZYME 32); ubiquitin-protein ligase	394	1e-110
1694	i2, j5	Cotton16_59173_01	703	At4g38950	kinesin motor family protein	401	1e-112
1433	i2, j5	Cotton16_30462_01	987	At2g36350	protein kinase, putative	406	1e-113
1434	i2, j5	Cotton16_30801_01	1019	At4g36640	SEC14 cytosolic factor family protein / phosphoglyceride transfer family protein	405	1e-113
1409	i2, j5	Cotton16_20438_01	872	At2g19480	NAP1;2, NFA2 | NAP1;2/NFA2 (NUCLEOSOME ASSEMBLY PROTEIN1;2); DNA binding	410	1e-115
1374	i2, j5	Cotton16_07295_01	1498	At1g54520	contains InterPro domain Protein of unknown function DUF1517 (InterPro:IPR010903)	414	1e-116
1661	i2, j5	Cotton16_05104_01	1040	At1g49780	U-box domain-containing protein	417	1e-117
1500	i2, j5	Cotton16_44471_01	878	At1g80400	zinc finger (C3HC4-type RING finger) family protein	422	1e-118
1658	i2, j5	Cotton16_01792_01	1140	At1g49780	U-box domain-containing protein	422	1e-118
1460	i2, j5	Cotton16_35680_01	1701	At2g45570	CYP76C2 | CYP76C2 (cytochrome P450, family 76, subfamily C, polypeptide 2); oxygen binding	428	1e-120
1587	i2, j5	Cotton16_00011_03	1698	At5g67050	lipase class 3 family protein	427	1e-120
1351	i2, j5	Cotton16_00328_01	1008	At1g29980	similar to unknown [Populus trichocarpa] (GB:ABK95079.1); contains InterPro domain Protein of unknown function DUF642 (InterPro:IPR006946); contains InterPro domain Galactose-binding like (InterPro:IPR008979)	442	1e-124
1357	i2, j5	Cotton16_01720_01	1437	At4g08900	arginase	441	1e-124
1656	i2, j5	Cotton16_00672_01	1035	At3g48010	CNGC16, ATCNGC16 | ATCNGC16 (cyclic nucleotide gated channel 16); calmodulin binding / cyclic nucleotide binding / ion channel	440	1e-124
1572	i2, j5	Cotton16_32342_01	1323	At4g27750	ISI1 | ISI1 (IMPAIRED SUCROSE INDUCTION 1); binding	444	1e-125
1685	i2, j5	Cotton16_33141_01	1647	At5g03040	IQD2 | IQD2 (IQ-domain 2); calmodulin binding	445	1e-125
1621	i2, j5	Cotton16_33172_01	1150	At1g80780	CCR4-NOT transcription complex protein, putative	455	1e-128
1380	i2, j5	Cotton16_09095_01	1690	At1g29370	kinase-related	470	1e-132
1400	i2, j5	Cotton16_17167_01	1220	At4g17070	peptidyl-prolyl cis-trans isomerase	471	1e-133
1678	i2, j5	Cotton16_28619_01	924	At2g28950	ATEXPA6 | ATEXPA6 (ARABIDOPSIS THALIANA EXPANSIN A6)	471	1e-133
1371	i2, j5	Cotton16_06046_01	1413	At2g22500	mitochondrial substrate carrier family protein	476	1e-134
1682	i2, j5	Cotton16_30682_01	1274	At1g74320	choline kinase, putative	478	1e-135
1354	i2, j5	Cotton16_01011_01	1308	At2g39130	amino acid transporter family protein	483	1e-137
1379	i2, j5	Cotton16_08457_01	1375	At2g38610	KH domain-containing protein	484	1e-137
1395	i2, j5	Cotton16_15200_01	1037	At2g17930	FAT domain-containing protein / phosphatidylinositol 3- and 4-kinase family protein	493	1e-139
1377	i2, j5	Cotton16_08328_01	877	At5g65730	xyloglucan:xyloglucosyl transferase, putative / xyloglucan endotransglycosylase, putative / endo-xyloglucan transferase, putative	494	1e-140
1447	i2, j5	Cotton16_33869_01	1314	At3g49660	transducin family protein / WD-40 repeat family protein	449	1e-140
1444	i2, j5	Cotton16_33350_01	1532	At4g18760	leucine-rich repeat family protein	497	1e-141
1349	i2, j5	Cotton16_00178_02	1400	At2g33040	ATP synthase gamma chain, mitochondrial (ATPC)	501	1e-142
1458	i2, j5	Cotton16_35225_01	1399	At5g65470	similar to unnamed protein product [Vitis vinifera] (GB:CAO61608.1); similar to unknown [Populus trichocarpa] (GB:ABK95421.1); similar to hypothetical protein [Vitis vinifera] (GB:CAN78778.1); contains InterPro domain Protein of unknown function DUF246,	500	1e-142
1679	i2, j5	Cotton16_29302_01	1354	At3g03080	NADP-dependent oxidoreductase, putative	506	1e-143
1636	i2, j5	Cotton16_00001_101	1320	At1g77120	ADH, ATADH, ADH1 | ADH1 (ALCOHOL DEHYDROGENASE 1)	513	1e-146
1356	i2, j5	Cotton16_01429_01	1328	At4g32600	zinc finger (C3HC4-type RING finger) family protein	521	1e-148
1441	i2, j5	Cotton16_33047_01	1292	At1g23740	oxidoreductase, zinc-binding dehydrogenase family protein	535	1e-152
1390	i2, j5	Cotton16_12320_01	1194	At2g15430	RBP36A | RBP36A (RNA polymerase II 36 kDa polypeptide A); DNA binding / DNA-directed RNA polymerase	537	1e-153
1449	i2, j5	Cotton16_34078_01	1465	At5g46580	pentatricopeptide (PPR) repeat-containing protein	461	1e-156
1623	i2, j5	Cotton16_35215_01	1330	At1g79750	ATNADP-ME4 | ATNADP-ME4 (NADP-MALIC ENZYME 4); malate dehydrogenase (oxaloacetate-decarboxylating) (NADP+)/ malic enzyme/ oxidoreductase, acting on NADH or NADPH, NAD or NADP as acceptor	573	1e-164
1665	i2, j5	Cotton16_10416_01	1841	At3g19930	STP4 | STP4 (SUGAR TRANSPORTER 4); carbohydrate transmembrane transporter/ sugar:hydrogen ion symporter	574	1e-164
1417	i2, j5	Cotton16_24031_01	1507	At2g40290	eukaryotic translation initiation factor 2 subunit 1, putative / eIF-2A, putative / eIF-2-alpha, putative	591	1e-169
1593	i2, j5	Cotton16_02134_01	2491	At1g10940	SRK2A | ASK1 (ARABIDOPSIS SERINE/THREONINE KINASE 1); kinase	605	1e-173
1659	i2, j5	Cotton16_02102_02	1779	At1g08510	FATB | FATB (FATTY ACYL-ACP THIOESTERASES B); acyl carrier/ acyl-ACP thioesterase	613	1e-175
1353	i2, j5	Cotton16_00517_01	1691	At5g48385	similar to unknown [Populus trichocarpa] (GB:ABK94872.1); contains InterPro domain Frigida-like (InterPro:IPR012474)	617	1e-177
1429	i2, j5	Cotton16_30102_01	1405	At1g13440	GAPC-2 | GAPC-2; glyceraldehyde-3-phosphate dehydrogenase	617	1e-177
1344	i2, j5	Cotton16_00012_02	2010	At3g22440	hydroxyproline-rich glycoprotein family protein	732	0
1348	i2, j5	Cotton16_00094_04	2088	At1g65060	4CL3 | 4CL3 (4-coumarate:CoA ligase 3); 4-coumarate-CoA ligase	806	0
1358	i2, j5	Cotton16_01784_01	2184	At3g19420	phosphoric monoester hydrolase	837	0
1414	i2, j5	Cotton16_22165_01	1716	At4g14680	APS3 | APS3 (ATP sulfurylase 2); sulfate adenylyltransferase (ATP)	769	0
1428	i2, j5	Cotton16_29411_01	1194	At5g54190	PORA | PORA (Protochlorophyllide reductase A); oxidoreductase/ protochlorophyllide reductase	633	0
1573	i2, j5	Cotton16_32871_01	1886	At3g17760	GAD5 | GAD5 (GLUTAMATE DECARBOXYLASE 5); calmodulin binding	773	0
1586	i2, j5	Cotton16_00001_236	1955	At2g14170	ALDH6B2 | ALDH6B2 (Aldehyde dehydrogenase 6B2); 3-chloroallyl aldehyde dehydrogenase	890	0
1590	i2, j5	Cotton16_00384_03	2344	At5g64840	ATGCN5 | ATGCN5 (Arabidopsis thaliana general control non-repressible 5)	1107	0
1591	i2, j5	Cotton16_01184_02	1828	At3g48610	phosphoesterase family protein	857	0
1654	i2, j5	Cotton16_00442_03	2103	At4g19110	protein kinase, putative	666	0
1439	i2, j5	Cotton16_32239_01	885
1443	i2, j5	Cotton16_33327_01	662
1576	i2, j5	Cotton16_36258_01	713
1646	i2, j5	Cotton16_27153_01	614
1650	i2, j5	Cotton16_49798_01	780
1718	i2, j6	Cotton16_51170_01	736	At3g28720	similar to hypothetical protein OsI_022695 [Oryza sativa (indica cultivar-group)] (GB:EAZ01463.1); similar to hypothetical protein [Vitis vinifera] (GB:CAN79924.1); similar to unnamed protein product [Vitis vinifera] (GB:CAO14910.1)	29.3	2.5
1729	i2, j6	Cotton16_36668_02	791	At3g16380	PAB6 | PAB6 (POLY(A) BINDING PROTEIN 6); RNA binding / translation initiation factor	29.6	2.2
1732	i2, j6	Cotton16_50716_01	826	At2g45240	MAP1A | MAP1A (METHIONINE AMINOPEPTIDASE 1A); methionyl aminopeptidase	30	1.8
1709	i2, j6	Cotton16_31118_01	668	At5g56980	similar to unknown [Populus trichocarpa] (GB:ABK95362.1)	30	1.3
1710	i2, j6	Cotton16_32325_01	787	At1g20130	lipase	32.3	0.33
1726	i2, j6	Cotton16_26826_01	801	At1g17630	pentatricopeptide (PPR) repeat-containing protein	33.1	0.2
1747	i2, j6	Cotton16_39183_01	457	At1g06770	zinc finger (C3HC4-type RING finger) family protein	33.1	0.073
1714	i2, j6	Cotton16_43112_01	767	At1g79730	ELF7 | ELF7 (EARLY FLOWERING 7)	37	0.013
1749	i2, j6	Cotton16_45263_01	613	At4g29090	reverse transcriptase, putative / RNA-dependent DNA polymerase, putative	38.1	0.004
1702	i2, j6	Cotton16_14671_01	462	At5g20700	senescence-associated protein-related	43.9	4e-05
1721	i2, j6	Cotton16_59799_01	420	At4g11970	YT521-B-like family protein	46.6	5e-06
1736	i2, j6	Cotton16_04669_01	1267	At5g48050	similar to Putative retroelement [Oryza sativa (japonica cultivar-group)] (GB:AAM74347.1); similar to Putative retroelement [Oryza sativa (japonica cultivar-group)] (GB:AAN34944.1); similar to retrotransposon protein, putative, unclassified [Oryza sativa	53.9	2e-07
1699	i2, j6	Cotton16_04012_01	546	At5g04470	SIM | SIM (SIAMESE)	53.9	6e-08
1752	i2, j6	Cotton16_47350_01	743	At4g13195	CLE44 | CLE44 (CLAVATA3/ESR-RELATED 44)	66.2	2e-11
1753	i2, j6	Cotton16_48487_01	724	At4g13195	CLE44 | CLE44 (CLAVATA3/ESR-RELATED 44)	66.2	2e-11
1711	i2, j6	Cotton16_32710_01	1043	At2g26570	similar to unnamed protein product [Vitis vinifera] (GB:CAO61337.1); contains InterPro domain Protein of unknown function DUF827, plant (InterPro:IPR008545)	77.4	1e-14
1704	i2, j6	Cotton16_17309_01	787	At1g80300	ATNTT1 | ATNTT1; ATP:ADP antiporter	86.3	2e-17
1719	i2, j6	Cotton16_56601_01	724	At1g08080	carbonic anhydrase family protein	87.8	6e-18
1748	i2, j6	Cotton16_39449_01	658	At3g56140	similar to unknown protein [Arabidopsis thaliana] (TAIR:AT2G40400.1); similar to hypothetical protein [Vitis vinifera] (GB:CAN64033.1); similar to unnamed protein product [Vitis vinifera] (GB:CAO41449.1); similar to hypothetical protein OsI_004191 [Oryza	124	6e-29
1751	i2, j6	Cotton16_60044_01	636	At5g52780	similar to unnamed protein product [Vitis vinifera] (GB:CAO49500.1)	125	3e-29
1727	i2, j6	Cotton16_29894_02	649	At3g04730	IAA16 | IAA16 (indoleacetic acid-induced protein 16); transcription factor	131	4e-31
1713	i2, j6	Cotton16_36744_01	831	At2g40850	phosphatidylinositol 3- and 4-kinase family protein	134	5e-32
1750	i2, j6	Cotton16_48474_01	513	At1g79480	similar to hypothetical protein [Vitis vinifera] (GB:CAN78496.1); contains InterPro domain X8 (InterPro:IPR012946)	140	5e-34
1703	i2, j6	Cotton16_17274_01	862	At2g16270	similar to hypothetical protein [Vitis vinifera] (GB:CAN75064.1)	150	1e-36
1712	i2, j6	Cotton16_34370_01	425	At1g80920	J8 | J8; heat shock protein binding / unfolded protein binding	161	1e-40
1735	i2, j6	Cotton16_02549_01	824	At4g17500	ATERF-1 | ATERF-1 (ETHYLENE RESPONSIVE ELEMENT BINDING FACTOR 1); DNA binding / transcription activator/ transcription factor	166	2e-41
1739	i2, j6	Cotton16_06571_01	719	At5g20500	glutaredoxin, putative	174	4e-44
1731	i2, j6	Cotton16_48325_01	677	At5g62050	ATOXA1, OXA1AT, OXA1 | OXA1 (Oxidase assembly 1); P-P-bond-hydrolysis-driven protein transmembrane transporter	184	3e-47
1722	i2, j6	Cotton16_60630_01	792	At4g30310	ribitol kinase, putative	200	9e-52
1728	i2, j6	Cotton16_31135_01	708	At2g27920	SCPL51 | SCPL51; serine carboxypeptidase	204	4e-53
1698	i2, j6	Cotton16_00820_02	658	At5g66240	transducin family protein / WD-40 repeat family protein	164	2e-54
1700	i2, j6	Cotton16_04442_01	752	At5g55190	RAN3 | RAN3; GTP binding	213	1e-55
1742	i2, j6	Cotton16_20484_01	926	At1g54290	eukaryotic translation initiation factor SUI1, putative	214	5e-56
1730	i2, j6	Cotton16_37511_01	609	At5g65730	xyloglucan:xyloglucosyl transferase, putative / xyloglucan endotransglycosylase, putative / endo-xyloglucan transferase, putative	217	5e-57
1743	i2, j6	Cotton16_27575_01	1111	At1g21450	SCL1 | SCL1 (SCARECROW-LIKE 1); transcription factor	235	4e-62
1708	i2, j6	Cotton16_25487_02	808	At5g67100	ICU2 | ICU2 (INCURVATA2); DNA-directed DNA polymerase	243	1e-64
1717	i2, j6	Cotton16_47247_01	622	At3g54420	ATCHITIV, CHIV, ATEP3 | ATEP3 (Arabidopsis thaliana chitinase class IV); chitinase	253	5e-68
1716	i2, j6	Cotton16_46739_01	802	At1g14690	similar to ATMAP65-6 [Arabidopsis thaliana] (TAIR:AT2G01910.2); similar to hypothetical protein [Vitis vinifera] (GB:CAN64202.1); similar to unnamed protein product [Vitis vinifera] (GB:CAO42417.1); contains InterPro domain MAP65/ASE1 (InterPro:IPR007145	258	3e-69
1740	i2, j6	Cotton16_07766_01	733	At5g20280	ATSPS1F | ATSPS1F (SUCROSE PHOSPHATE SYNTHASE 1F); sucrose-phosphate synthase/ transferase, transferring glycosyl groups	266	9e-72
1707	i2, j6	Cotton16_23453_01	741	At2g31140	serine-type peptidase/ signal peptidase	271	4e-73
1720	i2, j6	Cotton16_57097_01	709	At1g60500	dynamin family protein	271	4e-73
1701	i2, j6	Cotton16_05444_01	969	At5g60900	RLK1 | RLK1 (RECEPTOR-LIKE PROTEIN KINASE 1); carbohydrate binding / kinase	281	3e-76
1738	i2, j6	Cotton16_05563_01	603	AtMg01275		183	7e-79
1734	i2, j6	Cotton16_01905_02	716	At5g08290	YLS8 | YLS8 (yellow-leaf-specific gene 8); catalytic	293	9e-80
1715	i2, j6	Cotton16_43772_01	845	At5g37020	ARF8 | ARF8 (AUXIN RESPONSE FACTOR 8)	302	2e-82
1745	i2, j6	Cotton16_32093_01	975	At3g49050	lipase class 3 family protein / calmodulin-binding heat-shock protein, putative	302	2e-82
1725	i2, j6	Cotton16_18797_01	1249	At1g05100	MAPKKK18 | MAPKKK18 (Mitogen-activated protein kinase kinase kinase 18); kinase	307	1e-83
1733	i2, j6	Cotton16_01071_01	658	At1g22770	FB, GI | GI (GIGANTEA); binding	324	3e-89
1744	i2, j6	Cotton16_28859_01	1102	At4g05400	similar to unnamed protein product [Vitis vinifera] (GB:CAO39711.1)	331	6e-91
1705	i2, j6	Cotton16_19334_01	784	At5g65020	ANNAT2 | ANNAT2 (ANNEXIN ARABIDOPSIS 2); calcium ion binding / calcium-dependent phospholipid binding	345	2e-95
1723	i2, j6	Cotton16_02140_01	712	At5g11170	DEAD/DEAH box helicase, putative (RH15)	408	1e-114
1741	i2, j6	Cotton16_16781_02	924	At5g19540	similar to unknown [Brassica napus] (GB:ABP73257.1); similar to unknown protein [Brassica napus] (GB:ABN48558.1)	428	1e-120
1724	i2, j6	Cotton16_03525_01	1283	At2g26280	CID7 | CID7; ATP binding / damaged DNA binding	431	1e-121
1706	i2, j6	Cotton16_23110_01	1103	At1g08130	ATLIG1 | ATLIG1 (ARABIDOPSIS THALIANA DNA LIGASE 1); ATP binding / DNA ligase (ATP)	461	1e-130
1746	i2, j6	Cotton16_33711_01	966	At5g07270	ankyrin repeat family protein	474	1e-134
1737	i2, j6	Cotton16_05544_01	1660	At1g67750	pectate lyase family protein	707	0
1789	i2, j7	Cotton16_53705_01	312	At2g32780	ubiquitin-specific protease 1, putative (UBP1)	26.9	2.2
1778	i2, j7	Cotton16_62585_01	320	At4g12080	DNA-binding family protein	27.7	1.3
1767	i2, j7	Cotton16_40825_01	764	At1g46768	| RAP2.1 (related to AP2 1); DNA binding / transcription factor	31.6	0.54
1803	i2, j7	Cotton16_47305_01	650	At3g25270	nucleic acid binding	34.3	0.003
1800	i2, j7	Cotton16_37400_01	399	At3g23320	nucleic acid binding	41.2	0.0002
1773	i2, j7	Cotton16_47131_01	717	At4g05040	ankyrin repeat family protein	49.7	2e-06
1790	i2, j7	Cotton16_57741_01	466	At4g36540	BEE2 | BEE2 (BR ENHANCED EXPRESSION 2); DNA binding / transcription factor	54.7	2e-08
1777	i2, j7	Cotton16_59137_01	782	At2g20560	DNAJ heat shock family protein	72	4e-13
1775	i2, j7	Cotton16_54843_01	414	At5g14220	HEMG2, MEE61 | HEMG2/MEE61 (maternal effect embryo arrest 61); oxidoreductase/ protoporphyrinogen oxidase	87.4	3e-18
1770	i2, j7	Cotton16_44786_01	818	At4g16380	metal ion binding	66.6	2e-20
1758	i2, j7	Cotton16_07459_01	595	At3g50910	similar to hypothetical protein [Thellungiella halophila] (GB:ABB45854.1)	100	6e-22
1801	i2, j7	Cotton16_39506_01	374	At5g55490	ATGEX1, GEX1 | ATGEX1/GEX1 (GAMETE EXPRESSED PROTEIN1)	126	4e-30
1774	i2, j7	Cotton16_51140_01	670	At2g37195		135	2e-32
1759	i2, j7	Cotton16_07646_01	605	At4g14880	CYTACS1, ATCYS-3A, OASA1 | OASA1 (O-ACETYLSERINE (THIOL) LYASE (OAS-TL) ISOFORM A1)	130	1e-32
1788	i2, j7	Cotton16_49969_01	792	At1g68300	universal stress protein (USP) family protein	172	2e-43
1769	i2, j7	Cotton16_44579_01	696	At2g35800	mitochondrial substrate carrier family protein	177	7e-45
1804	i2, j7	Cotton16_53668_01	733	At3g25500	FH1, AHF1, AFH1 | AFH1 (FORMIN HOMOLOGY 1); actin binding	181	5e-46
1765	i2, j7	Cotton16_34049_01	673	At2g44620	MTACP1, mtACP-1 | mtACP-1 (MITOCHONDRIAL ACYL CARRIER PROTEIN 1); acyl carrier	189	1e-48
1763	i2, j7	Cotton16_14061_01	1134	At5g56170	similar to unnamed protein product [Vitis vinifera] (GB:CAO69731.1)	202	3e-52
1799	i2, j7	Cotton16_31700_01	660	At2g21870		202	1e-52
1771	i2, j7	Cotton16_46313_01	766	At3g55280	60S ribosomal protein L23A (RPL23aB)	206	2e-53
1795	i2, j7	Cotton16_10522_01	695	At2g38270	CXIP2 | CXIP2 (CAX-INTERACTING PROTEIN 2); electron carrier/ protein disulfide oxidoreductase	206	1e-53
1786	i2, j7	Cotton16_37026_01	754	At4g02530	chloroplast thylakoid lumen protein	219	1e-57
1794	i2, j7	Cotton16_03879_01	669	At4g39480	CYP96A9 | CYP96A9 (cytochrome P450, family 96, subfamily A, polypeptide 9); oxygen binding	221	3e-58
1756	i2, j7	Cotton16_03199_01	1722	At4g10500	oxidoreductase, 2OG-Fe(II) oxygenase family protein	209	3e-61
1772	i2, j7	Cotton16_47095_01	937	At1g19790	SRS7 | SRS7 (SHI-RELATED SEQUENCE 7)	236	2e-62
1802	i2, j7	Cotton16_45454_01	882	At1g69220	SIK1 | SIK1 (ERINE/THREONINE KINASE 1); kinase	248	3e-66
1785	i2, j7	Cotton16_34358_01	625	At3g48425	endonuclease/exonuclease/phosphatase family protein	250	4e-67
1768	i2, j7	Cotton16_40839_01	778	At5g66290		257	6e-69
1787	i2, j7	Cotton16_38627_01	781	At4g17970	similar to unknown protein [Arabidopsis thaliana] (TAIR:AT5G46610.1); similar to unnamed protein product [Vitis vinifera] (GB:CAO63429.1); contains InterPro domain Protein of unknown function UPF0005 (InterPro:IPR006214)	259	1e-69
1791	i2, j7	Cotton16_00146_05	692	At2g31250	HEMA3 | HEMA3; glutamyl-tRNA reductase	214	6e-72
1783	i2, j7	Cotton16_20863_01	1109	At5g23535	KOW domain-containing protein	289	2e-78
1757	i2, j7	Cotton16_04509_01	1202	At4g30480	tetratricopeptide repeat (TPR)-containing protein	301	4e-82
1761	i2, j7	Cotton16_11326_01	851	At3g53500	RSZ32 | RSZ32; nucleic acid binding	317	8e-87
1798	i2, j7	Cotton16_26429_01	727	At1g73920	lipase family protein	344	3e-95
1784	i2, j7	Cotton16_22852_01	733	At1g55020	LOX1 | LOX1 (Lipoxygenase 1); lipoxygenase	324	1e-102
1792	i2, j7	Cotton16_00434_03	1741	At1g19250	FMO1 | FMO1 (FLAVIN-DEPENDENT MONOOXYGENASE 1); monooxygenase	375	1e-104
1762	i2, j7	Cotton16_12106_01	841	At1g04850	ubiquitin-associated (UBA)/TS-N domain-containing protein	416	1e-117
1781	i2, j7	Cotton16_08949_01	839	At2g36830	TIP1;1, GAMMA-TIP1, GAMMA-TIP | GAMMA-TIP (Tonoplast intrinsic protein (TIP) gamma); water channel	440	1e-124
1755	i2, j7	Cotton16_02406_01	840	At5g19620	ATOEP80, TOC75, OEP80 | OEP80 (ARABIDOPSIS THALIANA OUTER ENVELOPE PROTEIN OF 80 KDA)	451	1e-127
1797	i2, j7	Cotton16_26103_01	1560	At5g06950	TGA2, AHBP-1B | AHBP-1B (bZIP transcription factor HBP-1b homolog)	485	1e-137
1782	i2, j7	Cotton16_19180_01	1074	At4g38790	ER lumen protein retaining receptor family protein	487	1e-138
1760	i2, j7	Cotton16_10028_01	1276	At2g25710	HCS1 | HCS1 (HOLOCARBOXYLASE SYNTHASE); catalytic	491	1e-139
1796	i2, j7	Cotton16_20561_01	1284	At4g12110	ATSMO1, ATSMO1-1, SMO1-1 | SMO1-1 (STEROL-4ALPHA-METHYL OXIDASE 1-1); catalytic	503	1e-142
1779	i2, j7	Cotton16_03814_01	1010	At5g01340	mitochondrial substrate carrier family protein	523	1e-149
1754	i2, j7	Cotton16_00110_04	1300	At4g39090	RD19A, RD19 | RD19 (RESPONSIVE TO DEHYDRATION 19); cysteine-type peptidase	528	1e-150
1764	i2, j7	Cotton16_20075_01	1316	At2g20560	DNAJ heat shock family protein	540	1e-154
1793	i2, j7	Cotton16_01633_01	855	At5g12250	TUB6 | TUB6 (BETA-6 TUBULIN)	539	1e-154
1780	i2, j7	Cotton16_04343_01	1320	At4g17260	L-lactate dehydrogenase, putative	583	1e-166
1766	i2, j7	Cotton16_40690_01	700
1776	i2, j7	Cotton16_56305_01	640
1821	i2, j8	Cotton16_41947_01	556	At1g31870	similar to Os08g0178300 [Oryza sativa (japonica cultivar-group)] (GB:NP_001061128.1)	28.5	2.7
1849	i2, j8	Cotton16_07410_01	890	At2g31010	protein kinase family protein	31.6	0.67
1811	i2, j8	Cotton16_22147_01	791	At1g56553		31.6	0.57
1827	i2, j8	Cotton16_54661_01	503	At3g62130	epimerase-related	31.2	0.34
1817	i2, j8	Cotton16_32970_01	944	At1g10000	nucleic acid binding / ribonuclease H	33.1	0.25
1862	i2, j8	Cotton16_10842_01	728	At1g65010	hydrogen ion transmembrane transporter/ protein binding	33.5	0.13
1816	i2, j8	Cotton16_31749_01	1427	At2g01890	PAP8, ATPAP8 | PAP8 (PURPLE ACID PHOSPHATASE PRECURSOR); acid phosphatase/ protein serine/threonine phosphatase	35.8	0.067
1855	i2, j8	Cotton16_25757_01	767	At1g24020	MLP423 | MLP423 (MLP-LIKE PROTEIN 423)	45.1	5e-05
1825	i2, j8	Cotton16_51173_01	758	At3g09510	nucleic acid binding	46.2	2e-05
1863	i2, j8	Cotton16_16472_01	543	At2g02650	reverse transcriptase-related	46.6	9e-06
1840	i2, j8	Cotton16_34714_01	708	At1g17640	RNA recognition motif (RRM)-containing protein	52.4	3e-07
1828	i2, j8	Cotton16_55626_01	756	At2g26660	SPX (SYG1/Pho81/XPR1) domain-containing protein	63.9	1e-10
1842	i2, j8	Cotton16_44088_01	732	At1g54410	dehydrin family protein	78.2	5e-15
1838	i2, j8	Cotton16_24395_01	682	At1g72240		78.6	3e-15
1858	i2, j8	Cotton16_30170_01	671	At2g20870	cell wall protein precursor, putative	78.6	3e-15
1826	i2, j8	Cotton16_54523_01	535	At2g42880	ATMPK20 | ATMPK20 (Arabidopsis thaliana MAP kinase 20); MAP kinase	82.8	1e-16
1853	i2, j8	Cotton16_21601_01	1183	At3g06760	similar to fiber protein Fb2 [Gossypium barbadense] (GB:AAN77145.1); contains InterPro domain Drought induced 19 (InterPro:IPR008598)	87	2e-17
1843	i2, j8	Cotton16_47228_01	484	At4g13430	aconitase family protein / aconitate hydratase family protein	90.5	4e-19
1835	i2, j8	Cotton16_05623_01	1299	At1g75900	family II extracellular lipase 3 (EXL3)	94.7	1e-19
1866	i2, j8	Cotton16_61873_01	416	At5g20870	glycosyl hydrolase family 17 protein	92.8	6e-20
1815	i2, j8	Cotton16_30516_01	600	At1g64720	CP5 | CP5	94.7	3e-20
1845	i2, j8	Cotton16_61123_01	430	At1g26945	transcription regulator	95.5	1e-20
1830	i2, j8	Cotton16_59665_01	637	At4g37630	CYCD5;1 | CYCD5;1 (CYCLIN D5;1); cyclin-dependent protein kinase	104	5e-23
1823	i2, j8	Cotton16_46792_01	883	At3g63380	calcium-transporting ATPase, plasma membrane-type, putative / Ca(2+)-ATPase, putative (ACA12)	119	3e-27
1829	i2, j8	Cotton16_57450_01	472	At4g22330	ATCES1 | ATCES1; catalytic	123	4e-29
1808	i2, j8	Cotton16_15535_01	656	At3g14250	protein binding / zinc ion binding	144	3e-35
1856	i2, j8	Cotton16_28021_01	708	At5g57020	ATNMT1, NMT1 | NMT1 (N-MYRISTOYLTRANSFERASE 1)	145	2e-35
1820	i2, j8	Cotton16_40982_01	754	At5g25830	zinc finger (GATA type) family protein	103	9e-41
1861	i2, j8	Cotton16_48401_01	612	At5g27320	ATGID1C, GID1C | ATGID1C/GID1C (GA INSENSITIVE DWARF1C); hydrolase	165	2e-41
1867	i2, j8	Cotton16_02465_01	803	At2g29420	GST25, ATGSTU7 | ATGSTU7 (GLUTATHIONE S-TRANSFERASE 25); glutathione transferase	174	7e-44
1860	i2, j8	Cotton16_41519_01	310	At5g07280	EXS, EMS1 | EMS1 (EXCESS MICROSPOROCYTES1); kinase	179	2e-46
1836	i2, j8	Cotton16_06392_01	717	At4g33985	similar to unnamed protein product [Vitis vinifera] (GB:CAO71847.1); contains InterPro domain Protein of unknown function DUF1685 (InterPro:IPR012881)	186	9e-48
1865	i2, j8	Cotton16_48381_01	728	At3g08850	RAPTOR1B, ATRAPTOR1B | ATRAPTOR1B/RAPTOR1B (RAPTOR1); nucleotide binding / protein binding	201	5e-52
1819	i2, j8	Cotton16_37273_01	505	At1g76350	RWP-RK domain-containing protein	203	4e-53
1833	i2, j8	Cotton16_00001_426	857	At4g39840	similar to unnamed protein product [Vitis vinifera] (GB:CAO48661.1)	207	5e-54
1844	i2, j8	Cotton16_52273_01	586	At1g14870	similar to unnamed protein product [Vitis vinifera] (GB:CAO42338.1); contains InterPro domain Aspartic acid and asparagine hydroxylation site (InterPro:IPR000152); contains InterPro domain Protein of unknown function Cys-rich (InterPro:IPR006461)	211	3e-55
1831	i2, j8	Cotton16_61217_01	664	At5g13190	contains InterPro domain LPS-induced tumor necrosis factor alpha factor (InterPro:IPR006629)	219	9e-58
1806	i2, j8	Cotton16_02635_01	1218	At4g12080	DNA-binding family protein	221	7e-58
1864	i2, j8	Cotton16_42895_01	814	At3g08850	RAPTOR1B, ATRAPTOR1B | ATRAPTOR1B/RAPTOR1B (RAPTOR1); nucleotide binding / protein binding	229	1e-60
1813	i2, j8	Cotton16_27692_01	749	At4g26310	elongation factor P (EF-P) family protein	239	1e-63
1805	i2, j8	Cotton16_00008_06	866	At3g61260	DNA-binding family protein / remorin family protein	241	3e-64
1814	i2, j8	Cotton16_29996_01	699	At1g76880	trihelix DNA-binding protein, putative	248	2e-66
1846	i2, j8	Cotton16_01271_02	924	At5g47030	ATP synthase delta' chain, mitochondrial	285	3e-77
1841	i2, j8	Cotton16_39408_01	848	At4g00820	IQD17 | IQD17 (IQ-domain 17); calmodulin binding	306	1e-83
1824	i2, j8	Cotton16_47741_01	940	At2g40770	SNF2 domain-containing protein / helicase domain-containing protein / zinc finger (C3HC4 type RING finger) family protein	311	5e-85
1810	i2, j8	Cotton16_18569_01	1122	At1g74090	sulfotransferase family protein	330	1e-90
1847	i2, j8	Cotton16_01931_02	1212	At2g25490	FBL6, EBF1 | EBF1 (EIN3-BINDING F BOX PROTEIN 1); ubiquitin-protein ligase	340	1e-93
1832	i2, j8	Cotton16_61734_01	826	At1g76130	ATAMY2, AMY2 | AMY2/ATAMY2 (ALPHA-AMYLASE-LIKE 2); alpha-amylase	346	1e-95
1852	i2, j8	Cotton16_17541_01	688	At5g02500	HSP70-1, AT-HSC70-1, HSC70, HSC70-1 | HSC70-1 (heat shock cognate 70 kDa protein 1); ATP binding	354	2e-98
1837	i2, j8	Cotton16_23950_01	717	AtMg00830	CCB382 | cytochrome c biogenesis orf382	369	1e-102
1809	i2, j8	Cotton16_15962_01	1113	At1g20160	| ATSBT5.2; subtilase	372	1e-103
1812	i2, j8	Cotton16_22824_02	866	At4g34360	protease-related	395	1e-110
1850	i2, j8	Cotton16_10762_01	1649	At2g26710	BAS1, CYP734A1 | BAS1/CYP734A1 (PHYB ACTIVATION TAGGED SUPPRESSOR 1); oxygen binding / steroid hydroxylase	394	1e-110
1834	i2, j8	Cotton16_02922_01	1070	At2g33840	tRNA synthetase class I (W and Y) family protein	395	1e-111
1822	i2, j8	Cotton16_46019_01	890	At5g65690	PCK2, PEPCK | PCK2/PEPCK (PHOSPHOENOLPYRUVATE CARBOXYKINASE 2); ATP binding / phosphoenolpyruvate carboxykinase (ATP)	399	1e-112
1818	i2, j8	Cotton16_34377_01	1518	At5g67480	BT4 | BT4 (BTB AND TAZ DOMAIN PROTEIN 4); protein binding	480	1e-135
1851	i2, j8	Cotton16_15380_01	2307	At3g13460	ECT2 | ECT2	485	1e-137
1807	i2, j8	Cotton16_15382_01	1347	At2g35930	U-box domain-containing protein	496	1e-140
1857	i2, j8	Cotton16_29299_01	1595	At2g40550	contains domain PTHR13489 (PTHR13489)	509	1e-144
1839	i2, j8	Cotton16_26391_01	2078	At2g45300	3-phosphoshikimate 1-carboxyvinyltransferase / 5-enolpyruvylshikimate-3-phosphate / EPSP synthase	788	0
1848	i2, j8	Cotton16_06229_01	1928	At1g05590	HEXO2, ATHEX3 | ATHEX3/HEXO2 (BETA-HEXOSAMINIDASE 2); beta-N-acetylhexosaminidase/ hexosaminidase/ hydrolase, hydrolyzing O-glycosyl compounds	805	0
1854	i2, j8	Cotton16_23124_01	1698	At3g43860	ATGH9A4 | ATGH9A4 (ARABIDOPSIS THALIANA GLYCOSYL HYDROLASE 9A4); hydrolase, hydrolyzing O-glycosyl compounds	662	0
1859	i2, j8	Cotton16_31945_01	546
1887	i3, j1	Cotton16_11417_01	1144	At2g46550	similar to unknown protein [Arabidopsis thaliana] (TAIR:AT1G01240.1); similar to unknown protein [Arabidopsis thaliana] (TAIR:AT1G01240.2); similar to unnamed protein product [Vitis vinifera] (GB:CAO14395.1)	30	2.8
1953	i3, j1	Cotton16_61712_01	716	At4g19865	kelch repeat-containing F-box family protein	29.3	2.4
1927	i3, j1	Cotton16_41682_01	503	At3g24700	F-box family protein	28.5	2.2
1880	i3, j1	Cotton16_06337_01	535	At5g23790	ATGOLS5 | ATGOLS5 (ARABIDOPSIS THALIANA GALACTINOL SYNTHASE 5); transferase, transferring glycosyl groups / transferase, transferring hexosyl groups	28.9	1.9
2012	i3, j1	Cotton16_58985_01	449	At1g31650	ATROPGEF14, ROPGEF14 | ATROPGEF14/ROPGEF14 (KINASE PARTNER PROTEIN-LIKE); Rho guanyl-nucleotide exchange factor/	29.3	1
1912	i3, j1	Cotton16_27304_01	334	At4g12650	endomembrane protein 70, putative	28.1	0.96
1926	i3, j1	Cotton16_41653_01	307	At1g19110	inter-alpha-trypsin inhibitor heavy chain-related	28.5	0.75
2015	i3, j1	Cotton16_60920_01	470	At2g18540	cupin family protein	30	0.66
1876	i3, j1	Cotton16_04325_01	704	At3g22142	structural constituent of cell wall	31.6	0.48
1950	i3, j1	Cotton16_60280_01	528	At5g09840	similar to unnamed protein product [Vitis vinifera] (GB:CAO14463.1); contains InterPro domain Protein of unknown function DUF537 (InterPro:IPR007491)	32	0.22
1977	i3, j1	Cotton16_11766_01	640	At3g05330	ATN, ATTAN | ATN/ATTAN (TANGLED)	34.3	0.062
1976	i3, j1	Cotton16_10525_01	816	At5g10910	mraW methylase family protein	35.4	0.041
1943	i3, j1	Cotton16_55822_01	737	At3g04240	SEC | SEC (SECRET AGENT); transferase, transferring glycosyl groups	35.4	0.035
1940	i3, j1	Cotton16_54207_01	886	At3g22810	similar to unknown protein [Arabidopsis thaliana] (TAIR:AT4G14740.2); similar to unnamed protein product [Vitis vinifera] (GB:CAO71221.1); contains InterPro domain Pleckstrin-like, plant (InterPro:IPR013666); contains InterPro domain Protein of unknown f	36.2	0.027
1939	i3, j1	Cotton16_54034_01	530	At4g29790	similar to unnamed protein product [Vitis vinifera] (GB:CAO65312.1)	35.4	0.02
1941	i3, j1	Cotton16_54337_01	667	At3g09510	nucleic acid binding	37	0.01
1891	i3, j1	Cotton16_13986_01	871	At2g25050	formin homology 2 domain-containing protein / FH2 domain-containing protein	33.5	0.001
1956	i3, j1	Cotton16_04633_01	785	At1g56660	unknown protein	40.8	0.001
1933	i3, j1	Cotton16_47840_01	586	At1g31650	ATROPGEF14, ROPGEF14 | ATROPGEF14/ROPGEF14 (KINASE PARTNER PROTEIN-LIKE); Rho guanyl-nucleotide exchange factor/	44.3	5e-05
1904	i3, j1	Cotton16_22668_01	619	At3g14470	disease resistance protein (NBS-LRR class), putative	44.7	4e-05
1965	i3, j1	Cotton16_35233_01	734	At4g39620	EMB2453 | EMB2453 (EMBRYO DEFECTIVE 2453)	47	1e-05
1889	i3, j1	Cotton16_13576_01	796	At5g27541	unknown protein	52.4	3e-07
1966	i3, j1	Cotton16_36424_02	717	At4g26090	SYRINGAE 2)	52.4	3e-07
1994	i3, j1	Cotton16_26745_02	656	At3g09510	nucleic acid binding	53.1	1e-07
2001	i3, j1	Cotton16_43178_01	315	At4g27750	ISI1 | ISI1 (IMPAIRED SUCROSE INDUCTION 1); binding	50.8	1e-07
2030	i3, j1	Cotton16_33195_01	1317	At1g48120	calcineurin-like phosphoesterase family protein	61.2	1e-09
1884	i3, j1	Cotton16_10138_01	1470	At1g20070	unknown protein	67.8	2e-11
1970	i3, j1	Cotton16_00185_02	474	At3g15353	MT3 | MT3 (METALLOTHIONEIN 3)	66.6	6e-12
1929	i3, j1	Cotton16_43356_01	530	At3g60580	zinc finger (C2H2 type) family protein	72.8	1e-13
1921	i3, j1	Cotton16_34620_01	988	At2g42220	rhodanese-like domain-containing protein	55.1	9e-14
1885	i3, j1	Cotton16_10495_01	503	At5g48385	similar to unknown [Populus trichocarpa] (GB:ABK94872.1); contains InterPro domain Frigida-like (InterPro:IPR012474)	73.6	6e-14
1935	i3, j1	Cotton16_49733_01	644	At3g62420	ATBZIP53 | ATBZIP53 (BASIC REGION/LEUCINE ZIPPER MOTIF 53); DNA binding / protein heterodimerization/ sequence-specific DNA binding / transcription factor	74.3	6e-14
1888	i3, j1	Cotton16_12571_01	559	At1g32150	bZIP transcription factor family protein	83.6	7e-17
1967	i3, j1	Cotton16_60680_01	512	At5g46290	KAS I | KAS I (3-KETOACYL-ACYL CARRIER PROTEIN SYNTHASE I); fatty-acid synthase	69.3	2e-17
2014	i3, j1	Cotton16_60154_01	318	At3g44510	similar to esterase/lipase/thioesterase family protein [Arabidopsis thaliana] (TAIR:AT1G08310.2); similar to hypothetical protein [Vitis vinifera] (GB:CAN60741.1); contains domain SSF53474 (SSF53474)	84.7	9e-18
1957	i3, j1	Cotton16_08885_01	609	At1g09250	transcription factor	92.8	1e-19
1949	i3, j1	Cotton16_60252_01	385	At1g61150	similar to unknown [Picea sitchensis] (GB:ABK23060.1); contains InterPro domain CT11-RanBPM (InterPro:IPR013144); contains InterPro domain LisH dimerisation motif, subgroup (InterPro:IPR013720); contains InterPro domain LisH dimerisation motif (InterPro:	92.8	5e-20
1948	i3, j1	Cotton16_59606_01	502	At1g56580	similar to unknown [Populus trichocarpa] (GB:ABK94967.1); contains InterPro domain Protein of unknown function DUF538 (InterPro:IPR007493)	94	4e-20
2000	i3, j1	Cotton16_41767_01	568	At3g56910	PSRP5 | PSRP5 (PLASTID-SPECIFIC 50S RIBOSOMAL PROTEIN 5)	100	4e-22
1951	i3, j1	Cotton16_61298_01	473	At4g04890	PDF2 | PDF2 (PROTODERMAL FACTOR2); DNA binding / transcription factor	101	2e-22
1945	i3, j1	Cotton16_57577_01	537	At5g66460	(1-4)-beta-mannan endohydrolase, putative	103	5e-23
2026	i3, j1	Cotton16_22592_01	699	At1g01720	ANAC002, ATAF1 | ATAF1 (Arabidopsis NAC domain containing protein 2); transcription factor	105	2e-23
1918	i3, j1	Cotton16_31832_01	477	At1g48880	similar to unnamed protein product [Vitis vinifera] (GB:CAO46440.1); contains InterPro domain Protein of unknown function DUF231, plant (InterPro:IPR004253)	106	6e-24
2022	i3, j1	Cotton16_10469_01	612	At4g24190	SHD | SHD (SHEPHERD); ATP binding	115	3e-26
1980	i3, j1	Cotton16_14788_01	552	At1g73010	phosphoric monoester hydrolase	124	5e-29
2024	i3, j1	Cotton16_13310_01	846	At1g50440	zinc finger (C3HC4-type RING finger) family protein	126	1e-29
1958	i3, j1	Cotton16_09933_01	732	At1g14820	SEC14 cytosolic factor family protein / phosphoglyceride transfer family protein	131	4e-31
2007	i3, j1	Cotton16_52664_01	871	At5g57655	xylose isomerase family protein	96.7	2e-32
2002	i3, j1	Cotton16_43569_01	569	At3g16950	PTLPD1, LPD1 | LPD1 (LIPOAMIDE DEHYDROGENASE 1)	135	1e-32
1997	i3, j1	Cotton16_37046_01	645	At1g26355	SP1L1 | SP1L1 (SPIRAL1-LIKE1)	137	5e-33
1875	i3, j1	Cotton16_04186_01	481	At5g48385	similar to unknown [Populus trichocarpa] (GB:ABK94872.1); contains InterPro domain Frigida-like (InterPro:IPR012474)	137	3e-33
2006	i3, j1	Cotton16_49413_01	431	At1g14520	MIOX1 | MIOX1 (MYO-INISITOL OXYGENASE); oxidoreductase	139	8e-34
1917	i3, j1	Cotton16_31782_01	826	At3g48550	similar to ATIDD15/SGR5 (ARABIDOPSIS THALIANA INDETERMINATE(ID)-DOMAIN 15, SHOOT GRAVITROPISM 5), nucleic acid binding / zinc ion binding [Arabidopsis thaliana] (TAIR:AT2G01940.2); similar to ATIDD15/SGR5 (ARABIDOPSIS THALIANA INDETERMINATE(ID)-DOMAIN 15	144	5e-35
2028	i3, j1	Cotton16_30328_01	545	At1g08200	AXS2 | AXS2 (UDP-D-APIOSE/UDP-D-XYLOSE SYNTHASE 2)	148	2e-36
1903	i3, j1	Cotton16_22138_01	984	At1g71980	protease-associated zinc finger (C3HC4-type RING finger) family protein	150	1e-36
1946	i3, j1	Cotton16_58522_01	630	At5g41260	protein kinase family protein	150	4e-37
1923	i3, j1	Cotton16_36695_02	573	At2g20790	protein binding / protein transporter	154	3e-38
1984	i3, j1	Cotton16_17721_01	928	At1g15910	XH/XS domain-containing protein / XS zinc finger domain-containing protein	133	6e-39
2004	i3, j1	Cotton16_44761_01	598	At3g06610	DNA-binding enhancer protein-related	160	7e-40
2005	i3, j1	Cotton16_47907_01	504	At5g20290	40S ribosomal protein S8 (RPS8A)	165	1e-41
2033	i3, j1	Cotton16_44015_01	544	At2g22910	GCN5-related N-acetyltransferase (GNAT) family protein / amino acid kinase family protein	167	4e-42
1909	i3, j1	Cotton16_24134_01	1178	At1g43850	SEU | SEU (SEUSS)	172	5e-43
1989	i3, j1	Cotton16_21927_01	1032	At3g20570	plastocyanin-like domain-containing protein	172	3e-43
1924	i3, j1	Cotton16_36997_01	775	At5g14450	GDSL-motif lipase/hydrolase family protein	175	2e-44
2018	i3, j1	Cotton16_00263_01	847	At1g02190	CER1 protein, putative	177	7e-45
2009	i3, j1	Cotton16_54656_01	593	At1g30010	intron maturase, type II family protein	177	3e-45
1878	i3, j1	Cotton16_05906_01	763	At3g54390	transcription factor	186	1e-47
1913	i3, j1	Cotton16_29060_01	726	At4g24660	ATHB22, MEE68 | ATHB22/MEE68 (ARABIDOPSIS THALIANA HOMEOBOX PROTEIN 22); DNA binding / transcription factor	187	4e-48
1999	i3, j1	Cotton16_41043_01	577	At1g11915	similar to unnamed protein product [Vitis vinifera] (GB:CAO69652.1)	192	1e-49
1955	i3, j1	Cotton16_02629_01	1330	At5g05830	zinc finger (C3HC4-type RING finger) family protein	198	7e-51
2023	i3, j1	Cotton16_12514_01	697	At1g31490	transferase family protein	198	2e-51
1920	i3, j1	Cotton16_33708_01	898	At1g55350	EMB1275, ATDEK1, DEK1 | DEK1 (DEFECTIVE KERNEL 1); calcium-dependent cysteine-type endopeptidase/ cysteine-type endopeptidase	204	8e-53
1937	i3, j1	Cotton16_51519_01	800	At2g41410	calmodulin, putative	204	4e-53
2034	i3, j1	Cotton16_45287_01	615	At3g55730	AtMYB109, MYB109 | MYB109 (myb domain protein 109); DNA binding / transcription factor	207	4e-54
1879	i3, j1	Cotton16_06178_01	787	At2g23790	similar to unnamed protein product [Vitis vinifera] (GB:CAO22909.1); contains InterPro domain Protein of unknown function DUF607 (InterPro:IPR006769)	208	3e-54
1897	i3, j1	Cotton16_19534_01	860	At1g15340	MBD10 | MBD10 (methyl-CpG-binding domain 10); DNA binding	209	1e-54
1960	i3, j1	Cotton16_11230_01	670	At1g22170	phosphoglycerate/bisphosphoglycerate mutase family protein	209	1e-54
2032	i3, j1	Cotton16_43290_01	665	At1g56340	CRT1 | CRT1 (CALRETICULIN 1); calcium ion binding	210	7e-55
2011	i3, j1	Cotton16_56311_01	858	At3g47780	ATATH6 | ATATH6 (ABC2 homolog 6); ATPase, coupled to transmembrane movement of substances	213	1e-55
2008	i3, j1	Cotton16_52838_01	641	At1g13700	glucosamine/galactosamine-6-phosphate isomerase family protein	215	2e-56
2003	i3, j1	Cotton16_44415_01	627	At3g05560	60S ribosomal protein L22-2 (RPL22B)	219	1e-57
1907	i3, j1	Cotton16_23423_01	756	At4g31720	TAF10, STG1, TAFII15 | TAFII15 (SALT TOLERANCE DURING GERMINATION 1); transcription factor	220	6e-58
1899	i3, j1	Cotton16_20705_01	735	At2g40000	similar to unnamed protein product [Vitis vinifera] (GB:CAO41329.1); contains InterPro domain Hs1pro-1, C-terminal (InterPro:IPR009743); contains InterPro domain Hs1pro-1, N-terminal (InterPro:IPR009869)	221	5e-58
1925	i3, j1	Cotton16_41380_01	827	At3g12350	F-box family protein	221	4e-58
1871	i3, j1	Cotton16_00701_01	962	At1g11400	PYM | PYM (PARTNER OF Y14-MAGO)	223	2e-58
1901	i3, j1	Cotton16_20971_01	729	At3g18215	similar to unnamed protein product [Vitis vinifera] (GB:CAO68116.1); contains InterPro domain Protein of unknown function DUF599 (InterPro:IPR006747)	224	5e-59
1882	i3, j1	Cotton16_08152_01	832	At2g02390	GST18, ATGSTZ1 | ATGSTZ1 (GLUTATHIONE S-TRANSFERASE 18); glutathione transferase	225	3e-59
2013	i3, j1	Cotton16_59641_01	820	At2g45510	CYP704A2 | CYP704A2 (cytochrome P450, family 704, subfamily A, polypeptide 2); oxygen binding	225	2e-59
1906	i3, j1	Cotton16_22844_01	449	At2g27040	OCP11, AGO4 | AGO4 (ARGONAUTE 4); nucleic acid binding	225	1e-59
1969	i3, j1	Cotton16_00146_04	763	At1g58290	HEMA1 | HEMA1; glutamyl-tRNA reductase	227	5e-60
1961	i3, j1	Cotton16_23766_01	703	At1g18530	calmodulin, putative	232	2e-61
1988	i3, j1	Cotton16_21433_01	1066	At4g17486	similar to hypothetical protein 40.t00020 [Brassica oleracea] (GB:ABD65143.1); contains InterPro domain Protein of unknown function DUF862, eukaryotic (InterPro:IPR008580)	240	9e-64
1993	i3, j1	Cotton16_25177_01	1037	At5g62140		251	7e-67
1908	i3, j1	Cotton16_23838_01	834	At1g74520	ATHVA22A | ATHVA22A (Arabidopsis thaliana HVA22 homologue A)	252	2e-67
2035	i3, j1	Cotton16_60624_01	844	At3g56950	SIP2;1, SIP2 | SIP2;1 (SMALL AND BASIC INTRINSIC PROTEIN 2); transporter	253	1e-67
1877	i3, j1	Cotton16_05651_01	761	At5g27600	LACS7 | LACS7 (LONG-CHAIN ACYL-COA SYNTHETASE 7)	259	9e-70
1919	i3, j1	Cotton16_32728_01	828	At1g33420	PHD finger family protein	260	8e-70
1942	i3, j1	Cotton16_54818_01	841	At1g78420	protein binding / zinc ion binding	262	2e-70
1952	i3, j1	Cotton16_61322_01	612	At2g47750	| GH3.9 (PUTATIVE INDOLE-3-ACETIC ACID-AMIDO SYNTHETASE GH3.9)	263	5e-71
1936	i3, j1	Cotton16_50638_01	712	At2g41810	similar to unnamed protein product [Vitis vinifera] (GB:CAO23583.1); contains InterPro domain Protein of unknown function DUF642 (InterPro:IPR006946); contains InterPro domain Galactose-binding like (InterPro:IPR008979)	265	2e-71
1975	i3, j1	Cotton16_09808_02	785	At5g29000	myb family transcription factor	268	4e-72
1886	i3, j1	Cotton16_11155_01	974	At3g16170	acyl-activating enzyme 13 (AAE13)	270	1e-72
1905	i3, j1	Cotton16_22806_01	1215	At2g39650	similar to unnamed protein product [Vitis vinifera] (GB:CAO69213.1); contains InterPro domain Protein of unknown function DUF506, plant (InterPro:IPR006502)	273	2e-73
1944	i3, j1	Cotton16_56864_01	609	At1g18720	similar to hypothetical protein [Vitis vinifera] (GB:CAN69808.1); contains InterPro domain Protein of unknown function DUF962 (InterPro:IPR009305)	271	2e-73
1898	i3, j1	Cotton16_19844_01	837	At3g55580	regulator of chromosome condensation (RCC1) family protein	234	2e-74
1922	i3, j1	Cotton16_34625_01	1336	At2g44900	armadillo/beta-catenin repeat family protein / F-box family protein	279	3e-75
1995	i3, j1	Cotton16_29396_01	547	At1g18470	zinc finger (C3HC4-type RING finger) family protein	277	2e-75
1893	i3, j1	Cotton16_16540_01	684	At5g35620	EIF(ISO)4E, LSP, LSP1 | LSP1 (LOSS OF SUSCEPTIBILITY TO POTYVIRUSES); RNA binding / translation initiation factor	280	6e-76
1974	i3, j1	Cotton16_09471_01	925	At1g13260	RAV1 | RAV1 (Related to ABI3/VP1 1); DNA binding / transcription factor	281	4e-76
1900	i3, j1	Cotton16_20883_01	771	At1g61810	BGLU45 | BGLU45; hydrolase, hydrolyzing O-glycosyl compounds	282	1e-76
1998	i3, j1	Cotton16_39062_01	787	At1g05150	calcium-binding EF hand family protein	284	5e-77
1938	i3, j1	Cotton16_52050_01	853	At5g64560	magnesium transporter CorA-like family protein (MRS2-2)	154	4e-77
1931	i3, j1	Cotton16_45413_01	621	At1g30220	ATINT2 | ATINT2 (INOSITOL TRANSPORTER 2); carbohydrate transmembrane transporter/ sugar:hydrogen ion symporter	284	3e-77
1964	i3, j1	Cotton16_33559_01	1104	At5g13050	5-FCL | 5-FCL; 5-formyltetrahydrofolate cyclo-ligase	288	4e-78
1930	i3, j1	Cotton16_43550_01	764	At5g44070	ARA8, ATPCS1, PCS1, CAD1 | CAD1 (CADMIUM SENSITIVE 1)	290	5e-79
1928	i3, j1	Cotton16_42739_01	820	At5g14720	protein kinase family protein	298	3e-81
1883	i3, j1	Cotton16_08610_01	965	At3g55120	TT5, A11, CFI | A11/CFI/TT5 (TRANSPARENT TESTA 5); chalcone isomerase	299	2e-81
1916	i3, j1	Cotton16_31134_01	1192	At4g20010	PTAC9, OSB2 | OSB2/PTAC9 (PLASTID TRANSCRIPTIONALLY ACTIVE9); single-stranded DNA binding	300	1e-81
2019	i3, j1	Cotton16_01543_01	1033	At1g02205	CER1 | CER1 (ECERIFERUM 1)	309	2e-84
1954	i3, j1	Cotton16_62172_01	756	At1g70150	zinc finger (MYND type) family protein	210	3e-85
1947	i3, j1	Cotton16_59269_01	775	At2g36630	similar to unnamed protein product [Vitis vinifera] (GB:CAO16008.1); contains InterPro domain Protein of unknown function DUF81; (InterPro:IPR002781)	312	1e-85
1873	i3, j1	Cotton16_01137_02	1156	At1g07140	SIRANBP | SIRANBP (Ran-binding protein 1a); Ran GTPase binding	317	9e-87
1973	i3, j1	Cotton16_07822_01	832	At1g77000	ATSKP2;2, SKP2B | ATSKP2;2/SKP2B (ARABIDOPSIS HOMOLOG OF HOMOLOG OF HUMAN SKP2 2); ubiquitin-protein ligase	323	1e-88
1932	i3, j1	Cotton16_47287_01	869	At4g29810	MKK2, MK1, ATMKK2 | ATMKK2 (MAP KINASE KINASE 2); MAP kinase kinase/ kinase	328	3e-90
1870	i3, j1	Cotton16_00436_01	1011	At4g00840	zinc ion binding	337	5e-93
2017	i3, j1	Cotton16_18855_01	913	At5g37680	ATARLA1A | ATARLA1A (ADP-ribosylation factor-like A1A); GTP binding	344	5e-95
2029	i3, j1	Cotton16_30970_01	722	At5g37680	ATARLA1A | ATARLA1A (ADP-ribosylation factor-like A1A); GTP binding	344	3e-95
1911	i3, j1	Cotton16_26279_01	1050	At2g24765	ARF3, ARL1, ATARL1 | ARF3/ARL1/ATARL1 (ADP-RIBOSYLATION FACTOR 3); protein binding	346	1e-95
2010	i3, j1	Cotton16_56100_01	794	At1g30900	vacuolar sorting receptor, putative	348	3e-96
1978	i3, j1	Cotton16_12990_01	1063	At2g34770	FAH1 | FAH1 (FATTY ACID HYDROXYLASE 1); catalytic	354	4e-98
1881	i3, j1	Cotton16_06583_01	782	At1g35720	OXY5, ATOXY5, ANNAT1 | ANNAT1 (ANNEXIN ARABIDOPSIS 1); calcium ion binding / calcium-dependent phospholipid binding	357	3e-99
1996	i3, j1	Cotton16_35366_01	1176	At1g14790	ATRDRP1, RDR1 | RDR1 (RNA-DEPENDENT RNA POLYMERASE 1); RNA-directed RNA polymerase/ nucleic acid binding	359	2e-99
[truncated: 7,466 more rows]

## Sheet: Table S3, TAIR08 E>-3 with GO
Sort Id	Blk Id (corresponds to genes in the ith column, jth row of Fig. 4 from Rapp et al.)	Cotton ID	QLen	Best At Match	Arabidopsis annotation	bitscore	blast Eval	GO_molecular_function	GO_cellular_component	GO_biological_process
8	i1, j1	Cotton16_02183_02	1266	At1g02840	ATSRP34, SRP34, SR1 | SR1 (splicing factor 2); RNA binding	419	1e-117	RNA binding (GO:0003723); nucleotide binding (GO:0000166)	interchromatin granule (GO:0035061); nuclear speck (GO:0016607)
14	i1, j1	Cotton16_09454_02	811	At1g03940	transferase family protein	191	4e-49	transferase activity (GO:0016740)
13	i1, j1	Cotton16_09034_01	1373	At1g07150	MAPKKK13 | MAPKKK13 (Mitogen-activated protein kinase kinase kinase 13); kinase	382	1e-106
49	i1, j1	Cotton16_34865_01	1359	At1g10430	PP2A-2 | PP2A-2 (protein phosphatase 2a-2); protein serine/threonine phosphatase	608	1e-174	manganese ion binding (GO:0030145); iron ion binding (GO:0005506)	protein serine/threonine phosphatase complex (GO:0008287)	protein amino acid dephosphorylation (GO:0006470)
25	i1, j1	Cotton16_19279_01	545	At1g10657	similar to hypothetical protein OsI_019565 [Oryza sativa (indica cultivar-group)] (GB:EAY98332.1); similar to Os05g0462000 [Oryza sativa (japonica cultivar-group)] (GB:NP_001055765.1); contains InterPro domain Conserved hypothetical protein CHP01589, pla	104	3e-23
37	i1, j1	Cotton16_30281_01	597	At1g11840	ATGLX1 | ATGLX1 (GLYOXALASE I HOMOLOG); lactoylglutathione lyase	278	2e-75	zinc ion binding (GO:0008270); lactoylglutathione lyase activity (GO:0004462)		carbohydrate metabolic process (GO:0005975)
18	i1, j1	Cotton16_11985_01	679	At1g13950	EIF-5A | EIF-5A (eukaryotic translation initiation factor 5A-1); translation initiation factor	266	1e-71	translation initiation factor activity (GO:0003743)		translational initiation (GO:0006413)
7	i1, j1	Cotton16_02077_01	976	At1g14685	BBR/BPC2, ATBPC2, BPC2 | BPC2 (BASIC PENTACYSTEINE 2)	342	2e-94	transcription factor activity (GO:0003700)		regulation of transcription, DNA-dependent (GO:0006355)
78	i1, j1	Cotton16_58870_01	814	At1g14790	ATRDRP1, RDR1 | RDR1 (RNA-DEPENDENT RNA POLYMERASE 1); RNA-directed RNA polymerase/ nucleic acid binding	402	1e-112	RNA-directed RNA polymerase activity (GO:0003968)		response to virus (GO:0009615)
30	i1, j1	Cotton16_22531_01	1054	At1g16700	ATMLO14 | ATMLO14 (ARABIDOPSIS THALIANA MILDEW RESISTANCE LOCUS O 14); NADH dehydrogenase (ubiquinone)	402	1e-112	iron ion binding (GO:0005506); 4 iron, 4 sulfur cluster binding (GO:0051539); NADH dehydrogenase (ubiquinone) activity (GO:0008137)	mitochondrion (GO:0005739)	electron transport (GO:0006118)
54	i1, j1	Cotton16_37362_01	573	At1g20780	armadillo/beta-catenin repeat protein-related / U-box domain-containing protein	48.1	3e-06
73	i1, j1	Cotton16_55505_01	737	At1g24020	MLP423 | MLP423 (MLP-LIKE PROTEIN 423)	52	4e-07
81	i1, j1	Cotton16_01883_01	2071	At1g24490	ALB4 | ALB4 (ALBINA 4)	542	1e-154	molecular_function (GO:0003674)	chloroplast thylakoid membrane (GO:0009535); mitochondrion (GO:0005739)	chloroplast organization (GO:0009658)
92	i1, j1	Cotton16_31955_01	1408	At1g24807	anthranilate synthase beta subunit, putative	152	1e-58	anthranilate synthase activity (GO:0004049)	plastid (GO:0009536)	response to bacterium (GO:0009617); tryptophan biosynthetic process (GO:0000162); response to ethylene stimulus (GO:0009723)
72	i1, j1	Cotton16_53198_01	547	At1g26300	BSD domain-containing protein	108	2e-24
111	i1, j1	Cotton16_58271_01	634	At1g28110	SCPL45 | SCPL45; serine carboxypeptidase	294	3e-80	serine-type carboxypeptidase activity (GO:0004185)	cytoplasmic membrane-bounded vesicle (GO:0016023)	secretory pathway (GO:0045045); proteolysis (GO:0006508)
15	i1, j1	Cotton16_10289_01	682	At1g28330	DRM1 | DRM1 (DORMANCY-ASSOCIATED PROTEIN 1)	139	1e-33			DNA methylation (GO:0006306); methylation-dependent chromatin silencing (GO:0006346); auxin mediated signaling pathway (GO:0009734)
116	i1, j1	Cotton16_30293_01	1171	At1g30130	alboglabra] (GB:CAA99112.1); contains InterPro domain Protein of unknown function DUF1365 (InterPro:IPR010775)	431	1e-121
89	i1, j1	Cotton16_18527_01	1644	At1g32200	ACT1, ATS1 | ATS1 (ACYLTRANSFERASE 1)	568	1e-162	glycerol-3-phosphate O-acyltransferase activity (GO:0004366)	chloroplast stroma (GO:0009570)	embryonic development ending in seed dormancy (GO:0009793); response to abscisic acid stimulus (GO:0009737); phosphatidylglycerol biosynthetic process (GO:0006655)
113	i1, j1	Cotton16_08423_01	1637	At1g44820	aminoacylase, putative / N-acyl-L-amino-acid amidohydrolase, putative	654	0	aminoacylase activity (GO:0004046); metallopeptidase activity (GO:0008237)	endomembrane system (GO:0012505); mitochondrion (GO:0005739)	proteolysis (GO:0006508)
100	i1, j1	Cotton16_08661_01	1655	At1g47670	amino acid transporter family protein	979	0		membrane (GO:0016020); plastid (GO:0009536)	amino acid transport (GO:0006865)
69	i1, j1	Cotton16_48988_01	700	At1g49890	similar to unknown protein [Arabidopsis thaliana] (TAIR:AT3G19570.2); similar to unnamed protein product [Vitis vinifera] (GB:CAO61461.1); contains InterPro domain Protein of unknown function DUF566 (InterPro:IPR007573)	167	4e-42	molecular_function (GO:0003674)	plastid (GO:0009536)
19	i1, j1	Cotton16_12241_01	1606	At1g57700	protein kinase family protein	254	1e-67	protein kinase activity (GO:0004672)	plastid (GO:0009536)	protein amino acid phosphorylation (GO:0006468)
5	i1, j1	Cotton16_01465_01	1827	At1g58100	TCP family transcription factor, putative	311	8e-85
93	i1, j1	Cotton16_32416_01	1509	At1g59710	similar to unknown [Populus trichocarpa] (GB:ABK94560.1); contains InterPro domain Protein of unknown function DUF569 (InterPro:IPR007679); contains InterPro domain Actin-crosslinking proteins (InterPro:IPR008999)	404	1e-113
79	i1, j1	Cotton16_61925_01	763	At1g60995	protein [Petunia integrifolia subsp. inflata] (GB:AAQ09996.1); similar to unnamed protein product [Vitis vinifera] (GB:CAO24675.1); similar to hypothetical protein [Vitis vinifera] (GB:CAN83928.1); contains domain PTHR21650:SF4 (PTHR21650:SF4); contains	194	4e-50
38	i1, j1	Cotton16_30901_01	1488	At1g61190	disease resistance protein (CC-NBS-LRR class), putative	125	7e-29
34	i1, j1	Cotton16_29771_01	1688	At1g64080		271	9e-73
26	i1, j1	Cotton16_19612_01	469	At1g64750	ATDSS1(I) | ATDSS1(I)	110	4e-25
29	i1, j1	Cotton16_22245_01	658	At1g67900	phototropic-responsive NPH3 family protein	335	2e-92	signal transducer activity (GO:0004871); protein binding (GO:0005515)	plasma membrane (GO:0005886); mitochondrion (GO:0005739)	blue light signaling pathway (GO:0009785); phototropism (GO:0009638)
28	i1, j1	Cotton16_20834_01	507	At1g72690	similar to unknown protein [Arabidopsis thaliana] (TAIR:AT5G57000.1); similar to unnamed protein product [Vitis vinifera] (GB:CAO45662.1)	102	9e-23
98	i1, j1	Cotton16_58098_01	560	At1g75250	myb family transcription factor	67.8	4e-12
95	i1, j1	Cotton16_43947_01	901	At1g76070	similar to hypothetical protein [Vitis vinifera] (GB:CAN83887.1)	100	2e-33
51	i1, j1	Cotton16_35226_02	716	At1g78560	bile acid:sodium symporter family protein	257	5e-69	bile acid:sodium symporter activity (GO:0008508); GTP binding (GO:0005525); GTPase activity (GO:0003924)	membrane (GO:0016020)	sodium ion transport (GO:0006814)
3	i1, j1	Cotton16_00717_01	1107	At1g80070	EMB158, EMB33, EMB177, EMB14, SUS2 | SUS2 (ABNORMAL SUSPENSOR 2)	541	1e-154	sucrose synthase activity (GO:0016157)	plant-type cell wall (GO:0009505); plastid (GO:0009536); mitochondrion (GO:0005739)	sucrose biosynthetic process (GO:0005986); response to hypoxia (GO:0001666)
48	i1, j1	Cotton16_34864_01	767	At2g01060	myb family transcription factor	115	4e-26
64	i1, j1	Cotton16_43380_01	658	At2g02650	reverse transcriptase-related	43.9	8e-05
76	i1, j1	Cotton16_57298_01	623	At2g16850	PIP3B, PIP2;8 | PIP2;8/PIP3B (plasma membrane intrinsic protein 2;8); water channel	115	3e-26	porin activity (GO:0015288)	outer membrane (GO:0019867); integral to membrane (GO:0016021)	transport (GO:0006810)
33	i1, j1	Cotton16_27821_01	1331	At2g19810	zinc finger (CCCH-type) family protein	353	1e-97	nucleic acid binding (GO:0003676); zinc ion binding (GO:0008270)	nucleus (GO:0005634)	leaf senescence (GO:0010150); jasmonic acid mediated signaling pathway (GO:0009867); regulation of transcription (GO:0045449)
91	i1, j1	Cotton16_23477_01	790	At2g19950	A fluorescently-tagged version of GC1 co-localizes with Golgi markers, and this localization appears to be replicated using the C-terminal (558-715 aa) portion of the protein.	179	2e-45
70	i1, j1	Cotton16_49271_01	527	At2g24260	basic helix-loop-helix (bHLH) family protein	202	7e-53	DNA binding (GO:0003677); transcription regulator activity (GO:0030528)	nucleus (GO:0005634)	regulation of transcription (GO:0045449)
117	i1, j1	Cotton16_39691_01	687	At2g28950	ATEXPA6 | ATEXPA6 (ARABIDOPSIS THALIANA EXPANSIN A6)	287	5e-78		cytoplasmic membrane-bounded vesicle (GO:0016023); extracellular region (GO:0005576)	plant-type cell wall organization (GO:0009664)
105	i1, j1	Cotton16_16455_01	849	At2g39700	ATEXPA4 | ATEXPA4 (ARABIDOPSIS THALIANA EXPANSIN A4)	361	1e-100		extracellular region (GO:0005576)	plant-type cell wall organization (GO:0009664)
22	i1, j1	Cotton16_13825_01	2427	At2g40140	CZF1, ZFAR1 | CZF1/ZFAR1	670	0		cell part (GO:0044464)	regulation of transcription (GO:0045449)
23	i1, j1	Cotton16_14262_01	1207	At2g43090	aconitase C-terminal domain-containing protein	315	3e-86	3-isopropylmalate dehydratase activity (GO:0003861)	3-isopropylmalate dehydratase complex (GO:0009316); plastid (GO:0009536)	leucine biosynthetic process (GO:0009098)
80	i1, j1	Cotton16_01240_01	1118	At2g43680	IQD14 | IQD14; calmodulin binding	284	8e-77		cytoplasmic part (GO:0044444); intracellular membrane-bounded organelle (GO:0043231)
32	i1, j1	Cotton16_25350_01	1250	At3g01140	AtMYB106, MYB106 | MYB106 (myb domain protein 106); DNA binding / transcription factor	312	3e-85		intracellular membrane-bounded organelle (GO:0043231)	cellular metabolic process (GO:0044237)
10	i1, j1	Cotton16_04262_01	637	At3g07880	Rho GDP-dissociation inhibitor family protein	169	9e-43	Rho GDP-dissociation inhibitor activity (GO:0005094)	plastid (GO:0009536)
101	i1, j1	Cotton16_09812_01	790	At3g08490	similar to unknown [Populus trichocarpa] (GB:ABK92537.1)	132	2e-31
103	i1, j1	Cotton16_12406_01	933	At3g08770	LTP6 | LTP6 (Lipid transfer protein 6); lipid binding	115	5e-26			transport (GO:0006810)
66	i1, j1	Cotton16_45704_01	549	At3g11290	similar to unnamed protein product [Vitis vinifera] (GB:CAO69032.1)	42.4	0.0002
75	i1, j1	Cotton16_56470_01	690	At3g13080	EST2, MRP3, ATMRP3 | ATMRP3 (Arabidopsis thaliana multidrug resistance-associated protein 3)	254	7e-76	chlorophyll catabolite transmembrane transporter activity (GO:0010290); ATP binding (GO:0005524); glutathione S-conjugate-exporting ATPase activity (GO:0015431)	cytoplasmic membrane-bounded vesicle (GO:0016023); integral to membrane (GO:0016021); ATP-binding cassette (ABC) transporter complex (GO:0043190)	secretory pathway (GO:0045045)
68	i1, j1	Cotton16_47359_01	836	At3g17000	UBC32 | UBC32 (UBIQUITIN-CONJUGATING ENZYME 32); ubiquitin-protein ligase	280	8e-76	ubiquitin-protein ligase activity (GO:0004842)
12	i1, j1	Cotton16_07851_01	737	At3g17020	universal stress protein (USP) family protein	221	5e-58		mitochondrion (GO:0005739); plastid (GO:0009536)	response to stress (GO:0006950)
2	i1, j1	Cotton16_00142_05	560	At3g17440	ATNPSN13, NPSN13 | NPSN13 (novel plant SNARE 13)	178	2e-45	SNAP receptor activity (GO:0005484)		cytokinesis (GO:0000910)
112	i1, j1	Cotton16_00001_876	672	At3g20820	leucine-rich repeat family protein	181	3e-46	protein binding (GO:0005515)	cell part (GO:0044464)	response to UV (GO:0009411); defense response (GO:0006952); signal transduction (GO:0007165); response to drug (GO:0042493)
106	i1, j1	Cotton16_28901_01	695	At3g21690	MATE efflux family protein	226	1e-59	antiporter activity (GO:0015297); drug transmembrane transporter activity (GO:0015238)	membrane (GO:0016020); plastid (GO:0009536)	drug transmembrane transport (GO:0006855)
86	i1, j1	Cotton16_00001_322	1408	At3g22142	structural constituent of cell wall	408	1e-114	lipid binding (GO:0008289)	cytoplasmic membrane-bounded vesicle (GO:0016023)	lipid transport (GO:0006869)
97	i1, j1	Cotton16_54898_01	818	At3g23640	HGL1 | HGL1 (HETEROGLYCAN GLUCOSIDASE 1)	308	3e-84	hydrolase activity, hydrolyzing O-glycosyl compounds (GO:0004553)
83	i1, j1	Cotton16_23075_01	759	At3g25270	nucleic acid binding	46.6	1e-07
85	i1, j1	Cotton16_41661_01	490	At3g29075	glycine-rich protein	54.3	4e-08
31	i1, j1	Cotton16_23959_01	690	At3g45640	MPK3, ATMPK3 | ATMPK3 (MITOGEN-ACTIVATED PROTEIN KINASE 3); MAP kinase/ kinase/ protein kinase	199	2e-94	MAP kinase activity (GO:0004707); ATP binding (GO:0005524)		protein amino acid phosphorylation (GO:0006468); response to cold (GO:0009409); response to oxidative stress (GO:0006979); response to chitin (GO:0010200); activation of MAPK activity involved in osmosensory signaling pathway (GO:0000169)
46	i1, j1	Cotton16_33420_01	939	At3g49870	ATARLA1C | ATARLA1C (ADP-ribosylation factor-like A1C); GTP binding	347	8e-96	GTP binding (GO:0005525)	cytoplasmic membrane-bounded vesicle (GO:0016023); endomembrane system (GO:0012505); nucleus (GO:0005634)	small GTPase mediated signal transduction (GO:0007264); rRNA processing (GO:0006364); secretory pathway (GO:0045045); intracellular protein transport (GO:0006886)
17	i1, j1	Cotton16_11855_01	1088	At3g53620	ATPPA4 | ATPPA4 (ARABIDOPSIS THALIANA PYROPHOSPHORYLASE 4); inorganic diphosphatase/ pyrophosphatase	345	4e-95	inorganic diphosphatase activity (GO:0004427); magnesium ion binding (GO:0000287)	membrane (GO:0016020); cytoplasm (GO:0005737); nucleus (GO:0005634)	phosphate metabolic process (GO:0006796)
40	i1, j1	Cotton16_31001_01	966	At3g53670	similar to hypothetical protein [Vitis vinifera] (GB:CAN77855.1)	70.1	2e-12
90	i1, j1	Cotton16_18837_01	1066	At3g53990	universal stress protein (USP) family protein	214	9e-56		plastid (GO:0009536)	response to stress (GO:0006950)
45	i1, j1	Cotton16_33288_02	847	At3g55740	ATPROT2, ProT2 | ProT2 (PROLINE TRANSPORTER 2); amino acid transmembrane transporter	415	1e-116	L-proline transmembrane transporter activity (GO:0015193)	plasma membrane (GO:0005886)	proline transport (GO:0015824)
4	i1, j1	Cotton16_01430_02	1575	At3g56680	nucleic acid binding	350	2e-96		cellular_component (GO:0005575)
107	i1, j1	Cotton16_31058_01	929	At4g00430	PIP1;4, PIP1E, TMP-C | TMP-C (PLASMA MEMBRANE INTRINSIC PROTEIN 1;4); water channel	511	1e-145	porin activity (GO:0015288)	outer membrane (GO:0019867); integral to membrane (GO:0016021)	transport (GO:0006810)
114	i1, j1	Cotton16_13281_01	1178	At4g00430	PIP1;4, PIP1E, TMP-C | TMP-C (PLASMA MEMBRANE INTRINSIC PROTEIN 1;4); water channel	506	1e-144	porin activity (GO:0015288)	outer membrane (GO:0019867); integral to membrane (GO:0016021)	transport (GO:0006810)
52	i1, j1	Cotton16_35258_01	1742	At4g00450	CRP | CRP (CRYPTIC PRECOCIOUS)	391	1e-109
24	i1, j1	Cotton16_17107_01	688	At4g03560	TPC1, ATCCH1, FOU2, ATTPC1 | ATTPC1 (TWO-PORE CHANNEL 1); calcium channel/ voltage-gated calcium channel	116	1e-26	voltage-gated calcium channel activity (GO:0005245)	cytoplasmic membrane-bounded vesicle (GO:0016023); plant-type vacuole (GO:0000325); plasma membrane (GO:0005886); mitochondrion (GO:0005739)	calcium ion transport (GO:0006816); regulation of stomatal movement (GO:0010119); seed germination (GO:0009845)
59	i1, j1	Cotton16_38497_01	528	At4g13940	EMB1395, MEE58, SAHH, SAHH1, HOG1 | HOG1 (HOMOLOGY-DEPENDENT GENE SILENCING 1)	132	2e-31	adenosylhomocysteinase activity (GO:0004013)		one-carbon metabolic process (GO:0006730)
35	i1, j1	Cotton16_30139_01	1197	At4g16360	5'-AMP-activated protein kinase beta-2 subunit, putative	384	1e-107	AMP-activated protein kinase activity (GO:0004679)
1	i1, j1	Cotton16_00001_022	1297	At4g22880	TDS4, TT18, ANS, LDOX | LDOX (TANNIN DEFICIENT SEED 4)	559	1e-159	L-ascorbic acid binding (GO:0031418); leucocyanidin oxygenase activity (GO:0050589); iron ion binding (GO:0005506); oxidoreductase activity, acting on single donors with incorporation of molecular oxygen, incorporation of two atoms of oxygen (GO:0016702)		flavonoid biosynthetic process (GO:0009813)
82	i1, j1	Cotton16_09450_01	1280	At4g23490	fringe-related protein	403	1e-112		plastid (GO:0009536)
96	i1, j1	Cotton16_48570_01	545	At4g25310	oxidoreductase, 2OG-Fe(II) oxygenase family protein	182	1e-46	oxidoreductase activity, acting on paired donors, with incorporation or reduction of molecular oxygen, 2-oxoglutarate as one donor, and incorporation of one atom each of oxygen into both donors (GO:0016706)	cellular_component (GO:0005575)	flavonoid biosynthetic process (GO:0009813)
71	i1, j1	Cotton16_52464_01	763	At4g27310	zinc finger (B-box type) family protein	166	1e-41
16	i1, j1	Cotton16_11313_01	1316	At4g29090	reverse transcriptase, putative / RNA-dependent DNA polymerase, putative	110	1e-24	molecular_function (GO:0003674)
102	i1, j1	Cotton16_10024_01	681	At4g30480	tetratricopeptide repeat (TPR)-containing protein	171	5e-43	oxidoreductase activity (GO:0016491)	mitochondrion (GO:0005739); plastid (GO:0009536)	metabolic process (GO:0008152)
41	i1, j1	Cotton16_31946_01	594	At4g31130	contains InterPro domain Protein of unknown function DUF1218 (InterPro:IPR009606)	252	1e-67		cytoplasmic membrane-bounded vesicle (GO:0016023); endomembrane system (GO:0012505)
36	i1, j1	Cotton16_30261_01	843	At4g33260	| CDC20.2; signal transducer	531	1e-151		plastid (GO:0009536); heterotrimeric G-protein complex (GO:0005834)	mitosis (GO:0007067); signal transduction (GO:0007165); cell division (GO:0051301)
47	i1, j1	Cotton16_34464_01	1934	At4g33270	| CDC20.1; signal transducer	787	0		plastid (GO:0009536); heterotrimeric G-protein complex (GO:0005834)	mitosis (GO:0007067); signal transduction (GO:0007165); cell division (GO:0051301)
20	i1, j1	Cotton16_12835_01	925	At4g34000	ABF3, DPBF5 | ABF3/DPBF5 (ABSCISIC ACID RESPONSIVE ELEMENTS-BINDING FACTOR 3); DNA binding / protein binding / transcription activator/ transcription factor	147	7e-46	transcription activator activity (GO:0016563); DNA binding (GO:0003677); protein binding (GO:0005515)	nucleus (GO:0005634)	response to water deprivation (GO:0009414); glucose mediated signaling pathway (GO:0010255); abscisic acid mediated signaling pathway (GO:0009738); response to salt stress (GO:0009651)
104	i1, j1	Cotton16_16326_01	1603	At4g37750	DRG, CKC, CKC1, ANT | ANT (AINTEGUMENTA); DNA binding / transcription factor	432	1e-121	transcription factor activity (GO:0003700)	nucleus (GO:0005634)	regulation of transcription, DNA-dependent (GO:0006355)
88	i1, j1	Cotton16_06604_01	1579	At4g38470	protein kinase family protein	362	1e-121	binding (GO:0005488); protein kinase activity (GO:0004672)	intracellular membrane-bounded organelle (GO:0043231); cytoplasmic part (GO:0044444)	metabolic process (GO:0008152)
44	i1, j1	Cotton16_32915_01	563	At4g38840	auxin-responsive protein, putative	109	1e-24		cytoplasmic part (GO:0044444); intracellular membrane-bounded organelle (GO:0043231)	response to auxin stimulus (GO:0009733)
108	i1, j1	Cotton16_42666_01	676	At5g08000	E13L3 | E13L3 (GLUCAN ENDO-1,3-BETA-GLUCOSIDASE-LIKE PROTEIN 3)	97.4	7e-21		cytoplasmic part (GO:0044444); plant-type cell wall (GO:0009505); intracellular membrane-bounded organelle (GO:0043231)
50	i1, j1	Cotton16_35101_01	1582	At5g09450	pentatricopeptide (PPR) repeat-containing protein	479	1e-135		mitochondrion (GO:0005739)
11	i1, j1	Cotton16_06314_01	955	At5g11330	monooxygenase family protein	236	2e-62	oxidoreductase activity (GO:0016491)	cytoplasmic membrane-bounded vesicle (GO:0016023); endomembrane system (GO:0012505)	metabolic process (GO:0008152)
65	i1, j1	Cotton16_44473_01	589	At5g17310	UTP--glucose-1-phosphate uridylyltransferase, putative / UDP-glucose pyrophosphorylase, putative / UGPase, putative	189	1e-48	UTP:glucose-1-phosphate uridylyltransferase activity (GO:0003983)		sucrose metabolic process (GO:0005985)
115	i1, j1	Cotton16_20949_01	1003	At5g20150	SPX (SYG1/Pho81/XPR1) domain-containing protein	363	1e-101
118	i1, j1	Cotton16_60001_01	829	At5g20150	SPX (SYG1/Pho81/XPR1) domain-containing protein	299	2e-81
6	i1, j1	Cotton16_01535_01	1692	At5g20270	HHP1 | HHP1 (HEPTAHELICAL TRANSMEMBRANE PROTEIN1)	414	1e-115	receptor activity (GO:0004872)	membrane (GO:0016020)	response to salt stress (GO:0009651); response to sucrose stimulus (GO:0009744)
109	i1, j1	Cotton16_53765_01	710	At5g20540	ATBRXL4, BRX-LIKE4 | ATBRXL4/BRX-LIKE4 (BREVIS RADIX-LIKE 4)	113	1e-25
43	i1, j1	Cotton16_32450_01	507	At5g27030	TPR3 | TPR3 (TOPLESS-RELATED 3)	167	4e-42	ATP binding (GO:0005524)	cytoplasmic membrane-bounded vesicle (GO:0016023); plastid (GO:0009536)	apoptosis (GO:0006915); secretory pathway (GO:0045045)
62	i1, j1	Cotton16_40246_01	841	At5g43470	HRT, RCY1, RPP8 | RPP8 (RECOGNITION OF PERONOSPORA PARASITICA 8)	105	3e-23			response to light stimulus (GO:0009416); defense response to virus (GO:0051607)
61	i1, j1	Cotton16_40189_01	800	At5g44520	ribose 5-phosphate isomerase-related	272	2e-73	isomerase activity (GO:0016853)	plastid (GO:0009536)
60	i1, j1	Cotton16_39846_01	868	At5g45140	NRPC2 | NRPC2 (nuclear RNA polymerase C 2); DNA binding / DNA-directed RNA polymerase	351	1e-104	DNA-directed RNA polymerase activity (GO:0003899); DNA binding (GO:0003677)		transcription (GO:0006350)
94	i1, j1	Cotton16_41112_01	847	At5g59840	Ras-related GTP-binding family protein	367	1e-102	GTP binding (GO:0005525); ATP binding (GO:0005524); transcription factor binding (GO:0008134)	exosome (RNase complex) (GO:0000178); membrane (GO:0016020)	intracellular protein transport (GO:0006886); rRNA processing (GO:0006364); small GTPase mediated signal transduction (GO:0007264); regulation of transcription, DNA-dependent (GO:0006355)
99	i1, j1	Cotton16_58321_01	840	At5g63020	disease resistance protein (CC-NBS-LRR class), putative	173	1e-43			biological_process (GO:0008150)
87	i1, j1	Cotton16_05732_01	683	At5g65700	BAM1 | BAM1 (big apical meristem 1); ATP binding / kinase/ protein serine/threonine kinase	370	1e-103	protein kinase activity (GO:0004672); nucleotide binding (GO:0000166)	cytoplasmic membrane-bounded vesicle (GO:0016023); membrane (GO:0016020)	cellular protein metabolic process (GO:0044267); regulation of floral meristem growth (GO:0010080); gametophyte development (GO:0048229); specification of floral organ number (GO:0048833); anther development (GO:0048653)
21	i1, j1	Cotton16_12897_01	669	AtCg01280	| hypothetical protein	134	6e-32	nucleoside-triphosphatase activity (GO:0017111); ATP binding (GO:0005524)	chloroplast (GO:0009507)
259	i1, j2	Cotton16_29595_01	504	At1g01620	PIP1;3, PIP1C, TMP-B | PIP1C (PLASMA MEMBRANE INTRINSIC PROTEIN 1;3); water channel	145	9e-36	porin activity (GO:0015288); water channel activity (GO:0015250)	integral to membrane (GO:0016021); outer membrane (GO:0019867)	response to water deprivation (GO:0009414); water transport (GO:0006833)
273	i1, j2	Cotton16_05758_01	600	At1g01620	PIP1;3, PIP1C, TMP-B | PIP1C (PLASMA MEMBRANE INTRINSIC PROTEIN 1;3)	231	2e-61	porin activity (GO:0015288); water channel activity (GO:0015250)	integral to membrane (GO:0016021); outer membrane (GO:0019867)	response to water deprivation (GO:0009414); water transport (GO:0006833)
122	i1, j2	Cotton16_00081_03	1418	At1g04400	FHA, AT-PHH1, PHH1, CRY2 | CRY2 (CRYPTOCHROME 2)	451	1e-127	blue light photoreceptor activity (GO:0009882); DNA photolyase activity (GO:0003913); protein homodimerization activity (GO:0042803)	nucleus (GO:0005634)	response to water deprivation (GO:0009414); stomatal movement (GO:0010118); response to blue light (GO:0009637); DNA repair (GO:0006281)
161	i1, j2	Cotton16_13292_01	1643	At1g08510	FATB | FATB (FATTY ACYL-ACP THIOESTERASES B); acyl carrier/ acyl-ACP thioesterase	600	1e-171	acyl carrier activity (GO:0000036)	chloroplast (GO:0009507)	fatty acid biosynthetic process (GO:0006633)
218	i1, j2	Cotton16_39958_01	541	At1g08970	HAP5C | HAP5C (HEME ACTIVATED PROTEIN 5C); DNA binding / transcription factor	112	1e-25	sequence-specific DNA binding (GO:0043565); transcription factor activity (GO:0003700)	nucleus (GO:0005634)	regulation of transcription, DNA-dependent (GO:0006355)
127	i1, j2	Cotton16_00431_01	1461	At1g11860	aminomethyltransferase, putative	734	0	oxidoreductase activity (GO:0016491); aminomethyltransferase activity (GO:0004047); RNA binding (GO:0003723); transaminase activity (GO:0008483)	signal recognition particle, endoplasmic reticulum targeting (GO:0005786); mitochondrion (GO:0005739)	glycine catabolic process (GO:0006546); electron transport (GO:0006118); protein targeting (GO:0006605)
205	i1, j2	Cotton16_33615_01	1374	At1g12900	GAPA-2 | GAPA-2; glyceraldehyde-3-phosphate dehydrogenase	699	0	glyceraldehyde-3-phosphate dehydrogenase (phosphorylating) activity (GO:0004365); NAD or NADH binding (GO:0051287); glyceraldehyde-3-phosphate dehydrogenase (NADP+) (phosphorylating) activity (GO:0047100); protein binding (GO:0005515)	chloroplast stroma (GO:0009570)	reductive pentose-phosphate cycle (GO:0019253); response to sucrose stimulus (GO:0009744); response to light stimulus (GO:0009416); glycolysis (GO:0006096)
187	i1, j2	Cotton16_24109_01	543	At1g13250	GATL3 | GATL3 (Galacturonosyltransferase-like 3); polygalacturonate 4-alpha-galacturonosyltransferase/ transferase, transferring glycosyl groups / transferase, transferring hexosyl groups	228	2e-60	polygalacturonate 4-alpha-galacturonosyltransferase activity (GO:0047262)	endomembrane system (GO:0012505); mitochondrion (GO:0005739)	carbohydrate biosynthetic process (GO:0016051)
263	i1, j2	Cotton16_00001_305	1323	At1g21070	transporter-related	513	1e-145		membrane (GO:0016020)
192	i1, j2	Cotton16_27931_01	897	At1g25280	AtTLP10 | AtTLP10 (TUBBY LIKE PROTEIN 10); phosphoric diester hydrolase/ transcription factor	213	1e-55	phosphoric diester hydrolase activity (GO:0008081); transcription factor activity (GO:0003700)	plastid (GO:0009536); mitochondrion (GO:0005739)	regulation of transcription (GO:0045449)
203	i1, j2	Cotton16_32864_01	528	At1g28330	DRM1 | DRM1 (DORMANCY-ASSOCIATED PROTEIN 1)	80.5	5e-16			auxin mediated signaling pathway (GO:0009734)
171	i1, j2	Cotton16_17081_01	1603	At1g28680	transferase family protein	570	1e-162	transferase activity (GO:0016740)
144	i1, j2	Cotton16_07947_01	933	At1g30580	GTP binding	121	5e-28	GTP binding (GO:0005525)	intracellular (GO:0005622)
195	i1, j2	Cotton16_28751_01	897	At1g42480		231	6e-61		endomembrane system (GO:0012505)
169	i1, j2	Cotton16_16695_01	833	At1g45688	similar to H0814G11.12 [Oryza sativa (indica cultivar-group)] (GB:CAJ86345.1); similar to CAA30379.1 protein [Oryza sativa] (GB:CAB53482.1)	390	1e-109	ATP binding (GO:0005524)	cytoplasmic membrane-bounded vesicle (GO:0016023); chloroplast (GO:0009507)	protein amino acid phosphorylation (GO:0006468); signal transduction (GO:0007165)
253	i1, j2	Cotton16_01670_01	1348	At1g47710	(ATSERPIN1); cysteine protease inhibitor/ serine-type endopeptidase inhibitor	292	3e-79
184	i1, j2	Cotton16_21715_01	696	At1g51200	zinc finger (AN1-like) family protein	108	2e-24	DNA binding (GO:0003677); zinc ion binding (GO:0008270)
238	i1, j2	Cotton16_08979_01	669	At1g51950	IAA18 | IAA18 (indoleacetic acid-induced protein 18); transcription factor	112	3e-25	acid phosphatase activity (GO:0003993); protein serine/threonine phosphatase activity (GO:0004722); protein dimerization activity (GO:0046983); transcription factor activity (GO:0003700)	nucleus (GO:0005634)	lateral root morphogenesis (GO:0010102); response to jasmonic acid stimulus (GO:0009753); sucrose mediated signaling (GO:0009745); regulation of translation (GO:0006417); anthocyanin biosynthetic process (GO:0009718); response to salt stress (GO:0009651); regulation of transcription, DNA-dependent (GO:0006355); response to auxin stimulus (GO:0009733); removal of superoxide radicals (GO:0019430); …
121	i1, j2	Cotton16_00075_01	1909	At1g54100	ALDH7B4 | ALDH7B4 (ALDEHYDE DEHYDROGENASE 7B4); 3-chloroallyl aldehyde dehydrogenase	868	0	aldehyde dehydrogenase (NAD) activity (GO:0004029)	mitochondrion (GO:0005739)	carboxylic acid metabolic process (GO:0019752); cellular aldehyde metabolic process (GO:0006081); cellular amino acid derivative metabolic process (GO:0006575); amine metabolic process (GO:0009308)
221	i1, j2	Cotton16_44870_01	822	At1g54820	protein kinase family protein	304	4e-83	nucleic acid binding (GO:0003676); ATP binding (GO:0005524); protein tyrosine kinase activity (GO:0004713); protein serine/threonine kinase activity (GO:0004674)	plastid (GO:0009536)	protein amino acid phosphorylation (GO:0006468)
180	i1, j2	Cotton16_20444_01	815	At1g56200	EMB1303 | EMB1303 (EMBRYO DEFECTIVE 1303)	170	1e-42
152	i1, j2	Cotton16_09738_01	1241	At1g59950	aldo/keto reductase, putative	390	1e-108	oxidoreductase activity (GO:0016491)	endomembrane system (GO:0012505); intracellular membrane-bounded organelle (GO:0043231); cytoplasmic part (GO:0044444)
126	i1, j2	Cotton16_00277_02	1393	At1g60690	aldo/keto reductase family protein	401	1e-112	L,L-diaminopimelate aminotransferase activity (GO:0010285); aldo-keto reductase activity (GO:0004033); transaminase activity (GO:0008483)	chloroplast stroma (GO:0009570)	lysine biosynthetic process via diaminopimelate (GO:0009089)
165	i1, j2	Cotton16_14434_01	807	At1g63220	C2 domain-containing protein	192	2e-49	molecular_function (GO:0003674)	cytoplasm (GO:0005737)
235	i1, j2	Cotton16_48385_01	680	At1g63980	D111/G-patch domain-containing protein	219	2e-57	nucleic acid binding (GO:0003676)	intracellular (GO:0005622)
271	i1, j2	Cotton16_05296_01	1137	At1g66540	cytochrome P450, putative	277	5e-79	monooxygenase activity (GO:0004497); iron ion binding (GO:0005506); heme binding (GO:0020037)	cytoplasmic membrane-bounded vesicle (GO:0016023); membrane (GO:0016020); plastid (GO:0009536)	electron transport (GO:0006118)
264	i1, j2	Cotton16_00612_03	743	At1g68530	CER6, G2, POP1, CUT1 | CUT1 (CUTICULAR 1); acyltransferase/ catalytic	281	3e-76	acyltransferase activity (GO:0008415)	cytoplasmic membrane-bounded vesicle (GO:0016023); endomembrane system (GO:0012505)	very-long-chain fatty acid metabolic process (GO:0000038); secretory pathway (GO:0045045); biosynthetic process (GO:0009058); cuticle development (GO:0042335)
265	i1, j2	Cotton16_00612_05	607	At1g68530	CER6, G2, POP1, CUT1 | CUT1 (CUTICULAR 1); acyltransferase/ catalytic	251	2e-67	acyltransferase activity (GO:0008415)	cytoplasmic membrane-bounded vesicle (GO:0016023); endomembrane system (GO:0012505)	very-long-chain fatty acid metabolic process (GO:0000038); secretory pathway (GO:0045045); biosynthetic process (GO:0009058); cuticle development (GO:0042335)
141	i1, j2	Cotton16_05422_01	781	At1g73590	ATPIN1, PIN1 | PIN1 (PIN-FORMED 1); transporter	398	1e-111	transporter activity (GO:0005215)	integral to membrane (GO:0016021); cytoplasmic membrane-bounded vesicle (GO:0016023); auxin efflux carrier complex (GO:0009921); apical part of cell (GO:0045177)	xylem and phloem pattern formation (GO:0010051); adventitious root development (GO:0048830); auxin polar transport (GO:0009926); photomorphogenesis (GO:0009640); gravitropism (GO:0009630); secretory pathway (GO:0045045); shoot development (GO:0048367); auxin mediated signaling pathway (GO:0009734)
285	i1, j2	Cotton16_40769_01	822	At1g74160	similar to unknown protein [Arabidopsis thaliana] (TAIR:AT1G18620.1); similar to unnamed protein product [Vitis vinifera] (GB:CAO49165.1)	233	8e-62
277	i1, j2	Cotton16_15126_01	1225	At1g78300	GF14 OMEGA, GRF2 | GRF2 (GENERAL REGULATORY FACTOR 2); protein phosphorylated amino acid binding	444	1e-125	protein domain specific binding (GO:0019904)
125	i1, j2	Cotton16_00270_03	576	At1g78620	integral membrane family protein	144	4e-35		plastid (GO:0009536); membrane (GO:0016020)
159	i1, j2	Cotton16_12092_01	1319	At2g01290	ribose-5-phosphate isomerase	382	1e-106	ribose-5-phosphate isomerase activity (GO:0004751)	cytoplasmic membrane-bounded vesicle (GO:0016023); plastid (GO:0009536)	reductive pentose-phosphate cycle (GO:0019253); cellulose biosynthetic process (GO:0030244); pentose-phosphate shunt, non-oxidative branch (GO:0009052); uridine biosynthetic process (GO:0046109); secretory pathway (GO:0045045)
250	i1, j2	Cotton16_40768_01	501	At2g14910	similar to unnamed protein product [Vitis vinifera] (GB:CAO70864.1)	139	9e-34		mitochondrion (GO:0005739)
256	i1, j2	Cotton16_17249_02	769	At2g18300	basic helix-loop-helix (bHLH) family protein	48.1	6e-06
227	i1, j2	Cotton16_59614_01	683	At2g22240	inositol-3-phosphate synthase isozyme 2 / myo-inositol-1-phosphate synthase 2 / MI-1-P synthase 2 / IPS 2	194	4e-50	inositol-3-phosphate synthase activity (GO:0004512)		response to high light intensity (GO:0009644); phospholipid biosynthetic process (GO:0008654); response to hydrogen peroxide (GO:0042542); inositol biosynthetic process (GO:0006021); response to heat (GO:0009408)
254	i1, j2	Cotton16_12149_01	854	At2g24270	ALDH11A3 | ALDH11A3 (Aldehyde dehydrogenase 11A3); 3-chloroallyl aldehyde dehydrogenase/ glyceraldehyde-3-phosphate dehydrogenase (NADP+)	439	1e-123	glyceraldehyde-3-phosphate dehydrogenase (NADP+) activity (GO:0008886)	plastid (GO:0009536)	metabolic process (GO:0008152)
136	i1, j2	Cotton16_04833_01	1041	At2g25010	similar to unnamed protein product [Vitis vinifera] (GB:CAO41085.1); contains InterPro domain Protein of unknown function DUF1723 (InterPro:IPR013541)	97.4	4e-29	catalytic activity (GO:0003824)	cell part (GO:0044464)
142	i1, j2	Cotton16_07583_01	1163	At2g25800	similar to unknown protein [Arabidopsis thaliana] (TAIR:AT2G20010.1); similar to unknown protein [Arabidopsis thaliana] (TAIR:AT2G33420.1); similar to unnamed protein product [Vitis vinifera] (GB:CAO65466.1); similar to unnamed protein product [Vitis vin	340	1e-93		mitochondrion (GO:0005739); chloroplast (GO:0009507)
191	i1, j2	Cotton16_24970_01	688	At2g25930	PYK20, ELF3 | ELF3 (EARLY FLOWERING 3)	160	6e-40	protein C-terminus binding (GO:0008022); transcription factor activity (GO:0003700)		red, far-red light phototransduction (GO:0009585); response to cold (GO:0009409); regulation of flower development (GO:0009909); circadian rhythm (GO:0007623); circumnutation (GO:0010031); response to auxin stimulus (GO:0009733); response to abscisic acid stimulus (GO:0009737); unidimensional cell growth (GO:0009826)
157	i1, j2	Cotton16_11613_01	1024	At2g26660	SPX (SYG1/Pho81/XPR1) domain-containing protein	327	6e-90
267	i1, j2	Cotton16_01442_02	1174	At2g27380	ATEPR1 | ATEPR1 (Arabidopsis thaliana extensin proline-rich 1)	234	1e-61	nutrient reservoir activity (GO:0045735); structural constituent of cell wall (GO:0005199)
186	i1, j2	Cotton16_23109_01	1181	At2g30620		237	1e-62		intracellular organelle (GO:0043229)	cellular process (GO:0009987)
228	i1, j2	Cotton16_61008_01	576	At2g31380	STH | STH (salt tolerance homologue); transcription factor/ zinc ion binding	187	3e-48	DNA binding (GO:0003677); kinase activity (GO:0016301); protein binding (GO:0005515); zinc ion binding (GO:0008270)	cytoplasmic membrane-bounded vesicle (GO:0016023)	regulation of transcription (GO:0045449); secretory pathway (GO:0045045)
226	i1, j2	Cotton16_58089_01	657	At2g32500	similar to unnamed protein product [Vitis vinifera] (GB:CAO63710.1); contains InterPro domain Dimeric alpha-beta barrel (InterPro:IPR011008); contains InterPro domain Stress responsive alpha-beta barrel (InterPro:IPR013097)	122	2e-28		mitochondrion (GO:0005739)
219	i1, j2	Cotton16_40700_01	876	At2g34050	contains InterPro domain ATP11; (InterPro:IPR010591)	313	7e-86		mitochondrion (GO:0005739); plastid (GO:0009536)
215	i1, j2	Cotton16_36702_02	555	At2g34090	MEE18 | MEE18 (maternal effect embryo arrest 18)	101	2e-22
281	i1, j2	Cotton16_22542_01	1422	At2g35470		118	1e-26
214	i1, j2	Cotton16_36404_01	777	At2g38410	VHS domain-containing protein / GAT domain-containing protein	345	2e-95		Golgi stack (GO:0005795); mitochondrion (GO:0005739)	intra-Golgi vesicle-mediated transport (GO:0006891); intracellular protein transport (GO:0006886)
175	i1, j2	Cotton16_18312_01	1956	At2g43680	IQD14 | IQD14; calmodulin binding	487	1e-137
217	i1, j2	Cotton16_38048_01	351	At2g45820	DNA-binding protein, putative	122	4e-29	galacturonate binding (GO:0048032); DNA binding (GO:0003677)	plasma membrane (GO:0005886)	cell-cell signaling (GO:0007267); transport (GO:0006810)
225	i1, j2	Cotton16_57998_01	774	At2g45910	protein kinase family protein / U-box domain-containing protein	247	9e-66	ATP binding (GO:0005524); protein serine/threonine kinase activity (GO:0004674)	plastid (GO:0009536)	protein amino acid phosphorylation (GO:0006468)
145	i1, j2	Cotton16_07977_01	643	At2g46225	ABIL1 | ABIL1 (ABI-1-LIKE 1)	173	9e-44			actin nucleation (GO:0045010); trichome morphogenesis (GO:0010090)
283	i1, j2	Cotton16_31537_01	802	At2g47440	DNAJ heat shock N-terminal domain-containing protein	266	1e-71			protein folding (GO:0006457)
129	i1, j2	Cotton16_00496_01	1581	At3g02050	ATKUP3, ATKT4, KUP3 | KUP3 (K+ uptake permease 3); potassium ion transmembrane transporter	780	0	potassium ion transmembrane transporter activity (GO:0015079)	cytoplasmic membrane-bounded vesicle (GO:0016023); membrane (GO:0016020)	potassium ion transport (GO:0006813)
274	i1, j2	Cotton16_09652_01	705	At3g03520	phosphoesterase family protein	144	7e-35	hydrolase activity, acting on ester bonds (GO:0016788)	plasma membrane (GO:0005886); mitochondrion (GO:0005739)	phospholipid catabolic process (GO:0009395)
276	i1, j2	Cotton16_13992_02	551	At3g03520	phosphoesterase family protein	79.7	1e-15
287	i1, j2	Cotton16_43596_01	523	At3g03520	phosphoesterase family protein	139	7e-34	hydrolase activity, acting on ester bonds (GO:0016788)	cytoplasmic membrane-bounded vesicle (GO:0016023); plasma membrane (GO:0005886); mitochondrion (GO:0005739)	secretory pathway (GO:0045045); phospholipid catabolic process (GO:0009395)
206	i1, j2	Cotton16_33735_01	1292	At3g04730	IAA16 | IAA16 (indoleacetic acid-induced protein 16); transcription factor	288	5e-78	protein dimerization activity (GO:0046983); transcription repressor activity (GO:0016564)	nucleus (GO:0005634); plastid (GO:0009536)	response to water deprivation (GO:0009414); regulation of transcription (GO:0045449); response to auxin stimulus (GO:0009733); lateral root morphogenesis (GO:0010102)
181	i1, j2	Cotton16_20633_01	1036	At3g10410	SCPL49 | SCPL49 (serine carboxypeptidase-like 49); serine carboxypeptidase	469	1e-133	carboxypeptidase C activity (GO:0004186)	endoplasmic reticulum membrane (GO:0005789); cytoplasmic membrane-bounded vesicle (GO:0016023); vacuole (GO:0005773); peroxisome (GO:0005777)	proteolysis (GO:0006508)
246	i1, j2	Cotton16_30295_01	1386	At3g10850	GLY2, GLX2-2 | GLX2-2 (GLYOXALASE 2-2); hydroxyacylglutathione hydrolase	431	1e-121	iron ion binding (GO:0005506); hydroxyacylglutathione hydrolase activity (GO:0004416); zinc ion binding (GO:0008270)
199	i1, j2	Cotton16_31840_01	1477	At3g11340	UDP-glucoronosyl/UDP-glucosyl transferase family protein	479	1e-135	UDP-glycosyltransferase activity (GO:0008194)	plastid (GO:0009536)
204	i1, j2	Cotton16_33116_01	1043	At3g11410	ATPP2CA, AHG3 | AHG3/ATPP2CA (ARABIDOPSIS THALIANA PROTEIN PHOSPHATASE 2CA); protein binding / protein serine/threonine phosphatase	335	2e-96		plastid (GO:0009536)
196	i1, j2	Cotton16_29166_01	917	At3g12580	HSP70 | HSP70 (heat shock protein 70); ATP binding	458	1e-129	ATP binding (GO:0005524)	cytosol (GO:0005829)	protein folding (GO:0006457); response to high light intensity (GO:0009644); response to unfolded protein (GO:0006986); response to hydrogen peroxide (GO:0042542); response to virus (GO:0009615)
179	i1, j2	Cotton16_20390_01	2217	At3g13990	similar to unnamed protein product [Vitis vinifera] (GB:CAO45644.1); contains InterPro domain Protein of unknown function DUF1296 (InterPro:IPR009719)	553	1e-157
150	i1, j2	Cotton16_08554_01	1163	At3g15450	similar to unknown [Populus trichocarpa] (GB:ABK93866.1); contains domain PTHR11772 (PTHR11772); contains domain G3DSA:3.60.20.10 (G3DSA:3.60.20.10); contains domain SSF56235 (SSF56235)	261	4e-90
223	i1, j2	Cotton16_49986_01	928	At3g16850	glycoside hydrolase family 28 protein / polygalacturonase (pectinase) family protein	432	1e-121	polygalacturonase activity (GO:0004650)	endomembrane system (GO:0012505)	carbohydrate metabolic process (GO:0005975)
233	i1, j2	Cotton16_36757_01	824	At3g17860	JAZ3, JAI3, TIFY6B | JAI3/JAZ3/TIFY6B (JASMONATE-ZIM-DOMAIN PROTEIN 3)	101	5e-22
268	i1, j2	Cotton16_01661_01	1958	At3g18490	aspartyl protease family protein	603	1e-172	pepsin A activity (GO:0004194)	mitochondrion (GO:0005739)	proteolysis (GO:0006508)
252	i1, j2	Cotton16_43263_01	428	At3g19020	leucine-rich repeat family protein / extensin family protein	36.2	0.008
138	i1, j2	Cotton16_05253_01	1284	At3g21110	ATPURC, PUR7, PURC | PUR7 (PURIN 7); phosphoribosylaminoimidazolesuccinocarboxamide synthase	522	1e-148	phosphoribosylaminoimidazolesuccinocarboxamide synthase activity (GO:0004639); ATP binding (GO:0005524)	chloroplast (GO:0009507)	purine nucleotide biosynthetic process (GO:0006164)
211	i1, j2	Cotton16_36022_02	732	At3g21630	CERK1 | CERK1 (CHITIN ELICITOR RECEPTOR KINASE 1); kinase/ receptor signaling protein/ transmembrane receptor protein kinase	147	8e-36	receptor activity (GO:0004872); ATP binding (GO:0005524); protein tyrosine kinase activity (GO:0004713); protein serine/threonine kinase activity (GO:0004674)	cytoplasmic membrane-bounded vesicle (GO:0016023)	protein amino acid phosphorylation (GO:0006468); cell wall macromolecule catabolic process (GO:0016998)
251	i1, j2	Cotton16_40922_01	713	At3g23410	alcohol oxidase-related	179	1e-45	electron carrier activity (GO:0009055)	cell part (GO:0044464)	electron transport (GO:0006118)
239	i1, j2	Cotton16_10383_01	2100	At3g23920	BMY7, TR-BAMY, BAM1 | BAM1/BMY7/TR-BAMY (BETA-AMYLASE 1); beta-amylase	889	0	cation binding (GO:0043169); beta-amylase activity (GO:0016161)	chloroplast stroma (GO:0009570)	starch catabolic process (GO:0005983)
174	i1, j2	Cotton16_18145_01	933	At3g24140	FMA | FMA (FAMA); DNA binding / transcription activator/ transcription factor	321	5e-88	transcription activator activity (GO:0016563); DNA binding (GO:0003677)	cytoplasmic part (GO:0044444); nucleus (GO:0005634)	guard cell differentiation (GO:0010052); negative regulation of cell division (GO:0051782); positive regulation of cell differentiation (GO:0045597); positive regulation of transcription (GO:0045941)
162	i1, j2	Cotton16_13720_01	1892	At3g24430	HCF101 | HCF101 (HIGH-CHLOROPHYLL-FLUORESCENCE 101); ATP binding	833	0		mitochondrion (GO:0005739)
278	i1, j2	Cotton16_15526_01	1020	At3g25040	ER lumen protein retaining receptor, putative / HDEL receptor, putative	382	1e-106	receptor activity (GO:0004872); KDEL sequence binding (GO:0005046)	cytoplasmic membrane-bounded vesicle (GO:0016023); integral to membrane (GO:0016021); cis-Golgi network (GO:0005801); endoplasmic reticulum (GO:0005783)	ER to Golgi vesicle-mediated transport (GO:0006888); protein retention in ER lumen (GO:0006621); protein transport (GO:0015031)
261	i1, j2	Cotton16_57321_01	570	At3g25270	nucleic acid binding	37.7	7e-06
266	i1, j2	Cotton16_00821_03	496	At3g26500	leucine-rich repeat family protein	67.4	4e-12
163	i1, j2	Cotton16_13780_01	1276	At3g44110	ATJ, ATJ3 | ATJ3 (Arabidopsis thaliana DnaJ homologue 3)	337	1e-92	unfolded protein binding (GO:0051082); heat shock protein binding (GO:0031072); zinc ion binding (GO:0008270)	mitochondrion (GO:0005739)	protein folding (GO:0006457)
244	i1, j2	Cotton16_24135_01	797	At3g44880	LLS1, PAO, ACD1 | ACD1 (ACCELERATED CELL DEATH 1)	290	9e-79	pheophorbide a oxygenase activity (GO:0032441)	chloroplast inner membrane (GO:0009706)	fruit development (GO:0010154); flower development (GO:0009908); chlorophyll catabolic process (GO:0015996); defense response to bacterium, incompatible interaction (GO:0009816); electron transport (GO:0006118)
210	i1, j2	Cotton16_35702_01	1536	At3g50370	similar to hypothetical protein [Vitis vinifera] (GB:CAN81687.1)	199	5e-51
172	i1, j2	Cotton16_17203_01	1584	At3g50790	late embryogenesis abundant protein, putative / LEA protein, putative	527	1e-150	hydrolase activity (GO:0016787)	plastid (GO:0009536)	embryonic development ending in seed dormancy (GO:0009793)
119	i1, j2	Cotton16_00001_258	1267	At3g51240	TT6, F3'H, F3H | F3H (TRANSPARENT TESTA 6); naringenin 3-dioxygenase	435	1e-122	L-ascorbic acid binding (GO:0031418); naringenin 3-dioxygenase activity (GO:0045486); iron ion binding (GO:0005506); oxidoreductase activity, acting on single donors with incorporation of molecular oxygen, incorporation of two atoms of oxygen (GO:0016702)		flavonoid biosynthetic process (GO:0009813)
230	i1, j2	Cotton16_00001_148	1592	At3g51240	TT6, F3'H, F3H | F3H (TRANSPARENT TESTA 6); naringenin 3-dioxygenase	630	0	L-ascorbic acid binding (GO:0031418); naringenin 3-dioxygenase activity (GO:0045486); iron ion binding (GO:0005506); oxidoreductase activity, acting on single donors with incorporation of molecular oxygen, incorporation of two atoms of oxygen (GO:0016702)		flavonoid biosynthetic process (GO:0009813)
194	i1, j2	Cotton16_28748_01	590	At3g52090	| ATRPB13.6 (Arabidopsis thaliana RNA polymerase II 13.6 kDa subunit); DNA binding / DNA-directed RNA polymerase	95.1	3e-20		DNA-directed RNA polymerase II, holoenzyme (GO:0016591)
123	i1, j2	Cotton16_00082_01	1836	At3g52120	SWAP (Suppressor-of-White-APricot)/surp domain-containing protein / D111/G-patch domain-containing protein	431	1e-121	RNA binding (GO:0003723)	mitochondrion (GO:0005739)	RNA processing (GO:0006396)
280	i1, j2	Cotton16_17700_01	1774	At3g52500	aspartyl protease family protein	561	1e-160	pepsin A activity (GO:0004194)	intracellular membrane-bounded organelle (GO:0043231); cytoplasmic part (GO:0044444)	proteolysis (GO:0006508)
167	i1, j2	Cotton16_15629_01	847	At3g58570	DEAD box RNA helicase, putative	71.6	5e-13
151	i1, j2	Cotton16_09071_01	673	At3g58610	ketol-acid reductoisomerase	153	8e-38	ketol-acid reductoisomerase activity (GO:0004455)	plastid (GO:0009536)	branched chain family amino acid biosynthetic process (GO:0009082)
224	i1, j2	Cotton16_54228_01	819	At3g60450	similar to unnamed protein product [Vitis vinifera] (GB:CAO70569.1); contains InterPro domain Phosphoglycerate mutase (InterPro:IPR013078); contains InterPro domain PRIB5 (InterPro:IPR012398)	195	2e-50
164	i1, j2	Cotton16_13836_01	1082	At3g61310	DNA-binding family protein	202	3e-61	DNA binding (GO:0003677)	cytoplasm (GO:0005737); nucleolus (GO:0005730)
130	i1, j2	Cotton16_00677_01	1832	At4g01070	GT72B1 | GT72B1; UDP-glucosyltransferase/ UDP-glycosyltransferase/ transferase, transferring glycosyl groups	593	1e-169	hydroquinone glucosyltransferase activity (GO:0050505)		xenobiotic catabolic process (GO:0042178); response to toxin (GO:0009636)
272	i1, j2	Cotton16_05686_01	1626	At4g01850	SAM-2, MAT2 | MAT2/SAM-2 (S-adenosylmethionine synthetase 2)	768	0	methionine adenosyltransferase activity (GO:0004478); potassium ion binding (GO:0030955); ATP binding (GO:0005524); magnesium ion binding (GO:0000287)		ethylene biosynthetic process (GO:0009693); one-carbon metabolic process (GO:0006730)
183	i1, j2	Cotton16_21107_01	948	At4g02570	CUL1, AXR6, ATCUL1 | ATCUL1 (CULLIN 1)	253	1e-67	protein binding (GO:0005515)	phragmoplast (GO:0009524); spindle (GO:0005819); nucleus (GO:0005634); ubiquitin ligase complex (GO:0000151)	jasmonic acid mediated signaling pathway (GO:0009867); embryonic development ending in seed dormancy (GO:0009793); cell cycle (GO:0007049); response to auxin stimulus (GO:0009733); SCF complex assembly (GO:0010265)
124	i1, j2	Cotton16_00105_05	1276	At4g04020	FIB | FIB (FIBRILLIN); structural molecule	383	1e-106	structural molecule activity (GO:0005198)	chloroplast thylakoid membrane (GO:0009535)	photoinhibition (GO:0010205); response to stress (GO:0006950); response to abscisic acid stimulus (GO:0009737)
270	i1, j2	Cotton16_03559_01	488	At4g11280	ACS6 (1-AMINOCYCLOPROPANE-1-CARBOXYLIC ACID (ACC) SYNTHASE 6)	193	5e-50	transferase activity, transferring nitrogenous groups (GO:0016769); 1-aminocyclopropane-1-carboxylate synthase activity (GO:0016847); pyridoxal phosphate binding (GO:0030170)		ripening (GO:0009835); induction of apoptosis by oxidative stress (GO:0008631); ethylene biosynthetic process (GO:0009693); response to auxin stimulus (GO:0009733); response to mechanical stimulus (GO:0009612)
275	i1, j2	Cotton16_09813_01	768	At4g11280	ACS6 (1-AMINOCYCLOPROPANE-1-CARBOXYLIC ACID (ACC) SYNTHASE 6)	184	5e-47	pyridoxal phosphate binding (GO:0030170); transferase activity, transferring nitrogenous groups (GO:0016769); 1-aminocyclopropane-1-carboxylate synthase activity (GO:0016847)		ethylene biosynthetic process (GO:0009693); ripening (GO:0009835)
288	i1, j2	Cotton16_54160_01	740	At4g11280	ACS6 (1-AMINOCYCLOPROPANE-1-CARBOXYLIC ACID (ACC) SYNTHASE 6)	350	7e-97	transferase activity, transferring nitrogenous groups (GO:0016769); 1-aminocyclopropane-1-carboxylate synthase activity (GO:0016847); pyridoxal phosphate binding (GO:0030170)		ripening (GO:0009835); induction of apoptosis by oxidative stress (GO:0008631); ethylene biosynthetic process (GO:0009693); response to auxin stimulus (GO:0009733); response to mechanical stimulus (GO:0009612)
257	i1, j2	Cotton16_17728_01	1873	At4g12310	CYP706A5 | CYP706A5 (cytochrome P450, family 706, subfamily A, polypeptide 5); oxygen binding	463	1e-130	heme binding (GO:0020037); monooxygenase activity (GO:0004497); iron ion binding (GO:0005506)	membrane (GO:0016020)	electron transport (GO:0006118)
189	i1, j2	Cotton16_24673_01	1290	At4g16780	HAT4, ATHB2, ATHB-2 | ATHB-2 (ARABIDOPSIS THALIANA HOMEOBOX PROTEIN 2); DNA binding / transcription factor	337	1e-92	transcription activator activity (GO:0016563); sequence-specific DNA binding (GO:0043565); transcription repressor activity (GO:0016564); transcription factor activity (GO:0003700)	nucleus (GO:0005634)	unidimensional cell growth (GO:0009826); response to auxin stimulus (GO:0009733); regulation of transcription, DNA-dependent (GO:0006355)
258	i1, j2	Cotton16_22065_01	940	At4g18550	lipase class 3 family protein	155	5e-44
269	i1, j2	Cotton16_02205_01	1168	At4g22860	similar to unnamed protein product [Vitis vinifera] (GB:CAO63610.1)	150	1e-36
255	i1, j2	Cotton16_16514_01	1226	At4g24150	AtGRF8 | AtGRF8 (GROWTH-REGULATING FACTOR 8)	171	1e-42	transcription activator activity (GO:0016563)	cytoplasmic part (GO:0044444); intracellular membrane-bounded organelle (GO:0043231)	leaf development (GO:0048366)
282	i1, j2	Cotton16_30434_01	628	At4g26200	ACS7 | ACS7 (1-Amino-cyclopropane-1-carboxylate synthase 7); 1-aminocyclopropane-1-carboxylate synthase	82.4	1e-30	lyase activity (GO:0016829)		induction of apoptosis by oxidative stress (GO:0008631); ethylene biosynthetic process (GO:0009693); response to auxin stimulus (GO:0009733); response to mechanical stimulus (GO:0009612)
177	i1, j2	Cotton16_19566_01	839	At4g26965	NADH:ubiquinone oxidoreductase family protein	205	4e-60	oxidoreductase activity (GO:0016491)
154	i1, j2	Cotton16_10448_01	847	At4g27070	TSB2 | TSB2 (TRYPTOPHAN SYNTHASE BETA-SUBUNIT); tryptophan synthase	67	1e-11
134	i1, j2	Cotton16_02883_01	742	At4g27270	quinone reductase family protein	375	1e-104	NADPH:quinone reductase activity (GO:0003960); FMN binding (GO:0010181)	cytoplasmic membrane-bounded vesicle (GO:0016023)	secretory pathway (GO:0045045); electron transport (GO:0006118); response to auxin stimulus (GO:0009733)
132	i1, j2	Cotton16_01143_01	590	At4g27460	CBS domain-containing protein	161	3e-40		plastid (GO:0009536)
207	i1, j2	Cotton16_34918_01	2624	At4g30210	AR2, ATR2 | ATR2 (ARABIDOPSIS P450 REDUCTASE 2)	1121	0	NADPH-hemoprotein reductase activity (GO:0003958); iron ion binding (GO:0005506); FMN binding (GO:0010181)	membrane (GO:0016020); endoplasmic reticulum (GO:0005783)	phenylpropanoid metabolic process (GO:0009698); electron transport (GO:0006118)
248	i1, j2	Cotton16_32772_01	782	At4g31920	ARR10 | ARR10 (ARABIDOPSIS RESPONSE REGULATOR 10); transcription factor/ two-component response regulator	193	1e-49	DNA binding (GO:0003677); two-component response regulator activity (GO:0000156)	nucleus (GO:0005634)	two-component signal transduction system (phosphorelay) (GO:0000160); response to cytokinin stimulus (GO:0009735); regulation of transcription, DNA-dependent (GO:0006355)
128	i1, j2	Cotton16_00464_02	1011	At4g35110	contains InterPro domain Phospholipase-like, arabidopsis (InterPro:IPR007942)	53.5	2e-07
160	i1, j2	Cotton16_12303_01	1181	At4g35785	transformer serine/arginine-rich ribonucleoprotein, putative	201	7e-52	RNA binding (GO:0003723); nucleotide binding (GO:0000166)	ribonucleoprotein complex (GO:0030529); plastid (GO:0009536)
140	i1, j2	Cotton16_05393_01	675	At4g38680	CSDP2, GRP2 | CSDP2/GRP2 (COLD SHOCK DOMAIN PROTEIN 2, GLYCINE RICH PROTEIN 2); nucleic acid binding	187	6e-48	nucleic acid binding (GO:0003676)
279	i1, j2	Cotton16_16411_01	882	At5g01075	beta-galactosidase	65.5	4e-11
208	i1, j2	Cotton16_35517_01	1401	At5g01390	DNAJ heat shock protein, putative	503	1e-142	unfolded protein binding (GO:0051082); heat shock protein binding (GO:0031072)	plastid (GO:0009536)	protein folding (GO:0006457)
213	i1, j2	Cotton16_36377_02	756	At5g01910		100	1e-21
176	i1, j2	Cotton16_19238_01	674	At5g02230	haloacid dehalogenase-like hydrolase family protein	267	4e-72	hydrolase activity (GO:0016787)		metabolic process (GO:0008152)
178	i1, j2	Cotton16_20138_01	721	At5g05800	similar to unnamed protein product [Vitis vinifera] (GB:CAO69032.1)	37.7	0.007
209	i1, j2	Cotton16_35683_01	873	At5g07990	CYP75B1, D501, TT7 | TT7 (TRANSPARENT TESTA 7); flavonoid 3'-monooxygenase/ oxygen binding	271	5e-73	flavonoid 3'-monooxygenase activity (GO:0016711); iron ion binding (GO:0005506); heme binding (GO:0020037)	integral to membrane (GO:0016021); endoplasmic reticulum (GO:0005783)	flavonoid biosynthetic process (GO:0009813); electron transport (GO:0006118)
247	i1, j2	Cotton16_30605_01	682	At5g09870	CESA5 | CESA5 (CELLULOSE SYNTHASE 5); transferase, transferring glycosyl groups	211	3e-55	zinc ion binding (GO:0008270); cellulose synthase (UDP-forming) activity (GO:0016760); protein binding (GO:0005515)	cellulose synthase complex (GO:0010330); Golgi apparatus (GO:0005794); plasma membrane (GO:0005886)	primary cell wall biogenesis (GO:0009833); cell growth (GO:0016049); cellulose biosynthetic process (GO:0030244)
158	i1, j2	Cotton16_12057_01	801	At5g13020	emsy N terminus domain-containing protein / ENT domain-containing protein	224	4e-59		cellular_component (GO:0005575)
260	i1, j2	Cotton16_37404_01	777	At5g13180	ANAC083 | ANAC083 (Arabidopsis NAC domain containing protein 83); transcription factor	164	5e-41			multicellular organismal development (GO:0007275)
120	i1, j2	Cotton16_00027_02	1311	At5g13930	CHS, TT4, ATCHS | ATCHS/CHS/TT4 (CHALCONE SYNTHASE); naringenin-chalcone synthase	576	1e-164	acyltransferase activity (GO:0008415); naringenin-chalcone synthase activity (GO:0016210)		flavonoid biosynthetic process (GO:0009813)
139	i1, j2	Cotton16_05297_01	320	At5g14240	contains InterPro domain Phosducin (InterPro:IPR001200); contains InterPro domain Thioredoxin-like fold (InterPro:IPR012336); contains InterPro domain Thioredoxin fold (InterPro:IPR012335)	71.6	8e-14
231	i1, j2	Cotton16_02419_01	862	At5g14700	cinnamoyl-CoA reductase-related	208	3e-54	cinnamoyl-CoA reductase activity (GO:0016621)		lignin biosynthetic process (GO:0009809)
147	i1, j2	Cotton16_08068_01	1339	At5g15140	aldose 1-epimerase family protein	409	1e-114	aldose 1-epimerase activity (GO:0004034)	cytoplasmic membrane-bounded vesicle (GO:0016023)	galactose metabolic process (GO:0006012)
216	i1, j2	Cotton16_37485_01	705	At5g19420	Ran GTPase binding / chromatin binding / zinc ion binding	102	2e-22
168	i1, j2	Cotton16_15989_01	1084	At5g20060	phospholipase/carboxylesterase family protein	409	1e-114		mitochondrion (GO:0005739); plastid (GO:0009536)	biological_process (GO:0008150)
155	i1, j2	Cotton16_11331_01	673	At5g20200	nucleoporin-related	80.1	1e-15
143	i1, j2	Cotton16_07739_01	672	At5g20500	glutaredoxin, putative	182	2e-46	thiol-disulfide exchange intermediate activity (GO:0030508); electron carrier activity (GO:0009055); arsenate reductase (glutaredoxin) activity (GO:0008794); protein disulfide oxidoreductase activity (GO:0015035)		cell redox homeostasis (GO:0045454); electron transport (GO:0006118); transport (GO:0006810)
241	i1, j2	Cotton16_11721_01	667	At5g23400	disease resistance family protein / LRR family protein	216	1e-56	protein binding (GO:0005515); ATP binding (GO:0005524); protein serine/threonine kinase activity (GO:0004674)	cell part (GO:0044464)	protein amino acid phosphorylation (GO:0006468); defense response (GO:0006952); transmembrane receptor protein tyrosine kinase signaling pathway (GO:0007169)
201	i1, j2	Cotton16_32676_01	1435	At5g24310	ABIL3 | ABIL3 (ABL INTERACTOR-LIKE PROTEIN 3)	315	1e-115			cellular component organization (GO:0016043)
173	i1, j2	Cotton16_18053_01	1161	At5g26880	tRNA/rRNA methyltransferase (SpoU) family protein	301	5e-82	RNA binding (GO:0003723); RNA methyltransferase activity (GO:0008173)		RNA processing (GO:0006396)
188	i1, j2	Cotton16_24450_01	826	At5g27030	TPR3 | TPR3 (TOPLESS-RELATED 3)	296	8e-81	ATP binding (GO:0005524)	cytoplasmic membrane-bounded vesicle (GO:0016023); plastid (GO:0009536)	apoptosis (GO:0006915); secretory pathway (GO:0045045)
190	i1, j2	Cotton16_24761_01	797	At5g27541	unknown protein	55.1	5e-08
156	i1, j2	Cotton16_11451_01	793	At5g27820	ribosomal protein L18 family protein	184	7e-47	structural constituent of ribosome (GO:0003735)	ribosome (GO:0005840); mitochondrion (GO:0005739)	ribosome biogenesis (GO:0042254); translation (GO:0006412)
182	i1, j2	Cotton16_20795_01	1072	At5g35550	AtMYB123, MYB123, TT2 | TT2 (TRANSPARENT TESTA 2); DNA binding / transcription factor	200	1e-51	DNA binding (GO:0003677)	nucleus (GO:0005634)	regulation of transcription (GO:0045449)
212	i1, j2	Cotton16_36314_02	667	At5g36930	disease resistance protein (TIR-NBS-LRR class), putative	63.2	4e-18	binding (GO:0005488)		cellular process (GO:0009987)
200	i1, j2	Cotton16_32201_01	986	At5g44060	similar to unnamed protein product [Vitis vinifera] (GB:CAO40594.1)	122	3e-28
193	i1, j2	Cotton16_28481_01	1011	At5g46070	GTP binding / GTPase	195	4e-50	molecular_function (GO:0003674)
149	i1, j2	Cotton16_08387_01	1330	At5g47390	myb family transcription factor	402	1e-112	DNA binding (GO:0003677)	plastid (GO:0009536)	response to jasmonic acid stimulus (GO:0009753); response to gibberellin stimulus (GO:0009739); response to cadmium ion (GO:0046686); regulation of transcription (GO:0045449); response to salicylic acid stimulus (GO:0009751); response to abscisic acid stimulus (GO:0009737); response to ethylene stimulus (GO:0009723); response to salt stress (GO:0009651)
135	i1, j2	Cotton16_03041_01	818	At5g47570		220	9e-58		mitochondrion (GO:0005739); plastid (GO:0009536)
232	i1, j2	Cotton16_28698_01	891	At5g47840	AMK2 | AMK2 (ADENOSINE MONOPHOSPHATE KINASE); adenylate kinase	314	4e-86	adenylate kinase activity (GO:0004017); ATP binding (GO:0005524); adenosine kinase activity (GO:0004001)	chloroplast (GO:0009507)	purine nucleotide metabolic process (GO:0006163)
185	i1, j2	Cotton16_21765_01	1354	At5g48220	indole-3-glycerol phosphate synthase, putative	552	1e-157	indole-3-glycerol-phosphate synthase activity (GO:0004425)	plastid (GO:0009536)	tryptophan biosynthetic process (GO:0000162)
284	i1, j2	Cotton16_36829_01	686	At5g48460	fimbrin-like protein, putative	342	2e-94	binding (GO:0005488)	chloroplast (GO:0009507)
198	i1, j2	Cotton16_30926_01	1466	At5g50000	protein kinase, putative	647	0	ATP binding (GO:0005524); protein serine/threonine kinase activity (GO:0004674); protein tyrosine kinase activity (GO:0004713)		protein amino acid phosphorylation (GO:0006468)
236	i1, j2	Cotton16_01930_02	1428	At5g52560	ATUSP | ATUSP (ARABIDOPSIS THALIANA UDP-SUGAR PYROPHOSPHORYLASE); UTP-monosaccharide-1-phosphate uridylyltransferase/ UTP:arabinose-1-phosphate uridylyltransferase/ UTP:galactose-1-phosphate uridylyltransferase/ UTP:glucose-1-phosphate uridylyltransferase	694	0	nucleotidyltransferase activity (GO:0016779)	endomembrane system (GO:0012505)	metabolic process (GO:0008152)
245	i1, j2	Cotton16_27405_01	1232	At5g54520	WD-40 repeat family protein	381	1e-143	binding (GO:0005488)	cell part (GO:0044464)
243	i1, j2	Cotton16_15697_01	757	At5g54640	HTA1, RAT5 | HTA1/RAT5 (RESISTANT TO AGROBACTERIUM TRANSFORMATION 5); DNA binding	237	5e-63	DNA binding (GO:0003677)	nucleosome (GO:0000786); nucleus (GO:0005634); plastid (GO:0009536); mitochondrion (GO:0005739)	nucleosome assembly (GO:0006334)
240	i1, j2	Cotton16_11140_01	552	At5g55160	SUMO 2, SUMO2, SUM2 | SUM2 (SMALL UBIQUITIN-LIKE MODIFIER 2)	167	4e-42	pyrophosphatase activity (GO:0016462); protein binding (GO:0005515)	cytoplasm (GO:0005737)	protein sumoylation (GO:0016925)
148	i1, j2	Cotton16_08144_01	933	At5g56600	PFN3, PRF3 | PFN3/PRF3 (PROFILIN 3); actin binding	146	2e-35	actin binding (GO:0003779)	actin cytoskeleton (GO:0015629)	actin cytoskeleton organization (GO:0030036)
286	i1, j2	Cotton16_42966_01	321	At5g57800	FLP1, YRE, CER3, WAX2 | CER3/FLP1/WAX2/YRE (ECERIFERUM 3); catalytic	133	2e-32	catalytic activity (GO:0003824)	intracellular membrane-bounded organelle (GO:0043231); cytoplasmic part (GO:0044444); membrane (GO:0016020)	wax biosynthetic process (GO:0010025)
131	i1, j2	Cotton16_01063_02	2299	At5g58620	zinc finger (CCCH-type) family protein	665	0	nucleic acid binding (GO:0003676); zinc ion binding (GO:0008270)	nucleus (GO:0005634)	leaf senescence (GO:0010150); jasmonic acid mediated signaling pathway (GO:0009867); regulation of transcription (GO:0045449)
249	i1, j2	Cotton16_35886_01	684	At5g62670	AHA11 | AHA11 (ARABIDOPSIS H(+)-ATPASE 11); ATPase	282	1e-76	ATPase activity, uncoupled (GO:0042624); ATP binding (GO:0005524); magnesium ion binding (GO:0000287); hydrogen-exporting ATPase activity, phosphorylative mechanism (GO:0008553)	integral to membrane (GO:0016021)	proton transport (GO:0015992); metabolic process (GO:0008152); response to salt stress (GO:0009651)
237	i1, j2	Cotton16_06290_01	1433	At5g65700	BAM1 | BAM1 (big apical meristem 1); ATP binding / kinase/ protein serine/threonine kinase	553	1e-157	protein serine/threonine kinase activity (GO:0004674); receptor activity (GO:0004872); lipid binding (GO:0008289); steroid binding (GO:0005496); ATP binding (GO:0005524); protein binding (GO:0005515)	integral to membrane (GO:0016021); cytoplasmic membrane-bounded vesicle (GO:0016023)	gametophyte development (GO:0048229); anther development (GO:0048653); protein amino acid phosphorylation (GO:0006468)
133	i1, j2	Cotton16_01314_01	855	AtMg01320	NAD2, NAD2B | encodes subunit of mitochondrial NAD(P)H dehydrogenase that is trans-spliced from two precursors, NAD2A and NAD2B.	308	4e-84	NADH dehydrogenase (ubiquinone) activity (GO:0008137)	cytoplasmic membrane-bounded vesicle (GO:0016023); mitochondrial respiratory chain complex I (GO:0005747); integral to membrane (GO:0016021)	mitochondrial electron transport, NADH to ubiquinone (GO:0006120)
454	i1, j3	Cotton16_59143_01	821	At1g01770	similar to unnamed protein product [Vitis vinifera] (GB:CAO39542.1); similar to hypothetical protein OsI_024980 [Oryza sativa (indica cultivar-group)] (GB:EAZ03748.1); contains InterPro domain Protein of unknown function DUF1446 (InterPro:IPR010839)	302	2e-82
326	i1, j3	Cotton16_21234_01	926	At1g02080	transcriptional regulator-related	342	1e-94
395	i1, j3	Cotton16_56067_01	628	At1g02110	proline-rich family protein	40	0.001
367	i1, j3	Cotton16_38700_01	838	At1g04945	contains InterPro domain Zinc finger, HIT-type (InterPro:IPR007529)	354	3e-98
354	i1, j3	Cotton16_34250_01	1326	At1g06570	HPD, PDS1 | PDS1 (PHYTOENE DESATURATION 1)	582	1e-166	iron ion binding (GO:0005506); 4-hydroxyphenylpyruvate dioxygenase activity (GO:0003868)	chloroplast (GO:0009507); cytosol (GO:0005829)	vitamin E biosynthetic process (GO:0010189); tyrosine catabolic process (GO:0006572); plastoquinone biosynthetic process (GO:0010236); L-phenylalanine catabolic process (GO:0006559)
431	i1, j3	Cotton16_01361_02	645	At1g07890	MEE6, CS1, APX1 | APX1 (ASCORBATE PEROXIDASE 1)	259	7e-70	iron ion binding (GO:0005506); L-ascorbate peroxidase activity (GO:0016688)		response to oxidative stress (GO:0006979)
460	i1, j3	Cotton16_12915_01	1129	At1g08080	carbonic anhydrase family protein	234	9e-62	monodehydroascorbate reductase (NADH) activity (GO:0016656); carbonate dehydratase activity (GO:0004089); zinc ion binding (GO:0008270)	cytoplasmic membrane-bounded vesicle (GO:0016023); extracellular region (GO:0005576)	one-carbon metabolic process (GO:0006730)
432	i1, j3	Cotton16_03145_02	636	At1g08420	kelch repeat-containing protein / serine/threonine phosphoesterase family protein	423	1e-119	protein serine/threonine phosphatase activity (GO:0004722)
318	i1, j3	Cotton16_12848_01	794	At1g08910	EMB3001 | EMB3001 (EMBRYO DEFECTIVE 3001); zinc ion binding	46.6	2e-05
483	i1, j3	Cotton16_02360_01	1093	At1g09000	MAPKKK1, ANP1 | ANP1 (NPK1-RELATED PROTEIN KINASE 1S); kinase	215	3e-56	kinase activity (GO:0016301); protein binding (GO:0005515)		response to oxidative stress (GO:0006979); flower development (GO:0009908)
323	i1, j3	Cotton16_19345_01	918	At1g09460	glucan endo-1,3-beta-glucosidase-related	193	1e-49	molecular_function (GO:0003674)	intracellular membrane-bounded organelle (GO:0043231); cytoplasmic part (GO:0044444)
390	i1, j3	Cotton16_52554_01	606	At1g11545	xyloglucan:xyloglucosyl transferase, putative / xyloglucan endotransglycosylase, putative / endo-xyloglucan transferase, putative	264	3e-71	hydrolase activity, acting on glycosyl bonds (GO:0016798); transferase activity (GO:0016740)	cytoplasmic membrane-bounded vesicle (GO:0016023); endomembrane system (GO:0012505)	carbohydrate metabolic process (GO:0005975)
484	i1, j3	Cotton16_02755_01	1039	At1g12570	glucose-methanol-choline (GMC) oxidoreductase family protein	367	1e-102	oxidoreductase activity (GO:0016491); aldehyde-lyase activity (GO:0016832)	cytoplasmic membrane-bounded vesicle (GO:0016023); membrane (GO:0016020)	biological_process (GO:0008150)
509	i1, j3	Cotton16_30020_01	1996	At1g12570	glucose-methanol-choline (GMC) oxidoreductase family protein	758	0	oxidoreductase activity (GO:0016491); aldehyde-lyase activity (GO:0016832)	cytoplasmic membrane-bounded vesicle (GO:0016023); membrane (GO:0016020)	biological_process (GO:0008150)
506	i1, j3	Cotton16_28645_01	1083	At1g13340	similar to unknown [Carica papaya] (GB:ABS01355.1); contains InterPro domain Protein of unknown function DUF292, eukaryotic (InterPro:IPR005061)	283	1e-76		mitochondrion (GO:0005739)
325	i1, j3	Cotton16_20082_01	1162	At1g13560	AAPT1 | AAPT1 (AMINOALCOHOLPHOSPHOTRANSFERASE 1); phosphatidyltransferase	568	1e-162	phosphotransferase activity, for other substituted phosphate groups (GO:0016780)	cytoplasmic membrane-bounded vesicle (GO:0016023); membrane (GO:0016020)	secretory pathway (GO:0045045); phospholipid biosynthetic process (GO:0008654)
356	i1, j3	Cotton16_34398_01	738	At1g14060	similar to unnamed protein product [Vitis vinifera] (GB:CAO61574.1); similar to hypothetical protein [Vitis vinifera] (GB:CAN80057.1); contains InterPro domain GCK (InterPro:IPR012891)	144	7e-35	molecular_function (GO:0003674)
522	i1, j3	Cotton16_58790_01	798	At1g15520	PDR12, ATPDR12 | ATPDR12/PDR12 (PLEIOTROPIC DRUG RESISTANCE 12); ATPase, coupled to transmembrane movement of substances	330	8e-91	ATPase activity (GO:0016887); nucleotide binding (GO:0000166)	membrane part (GO:0044425); plastid (GO:0009536)	biological_process (GO:0008150)
452	i1, j3	Cotton16_58826_01	572	At1g15750	WSIP1, TPL | TPL/WSIP1 (WUS-INTERACTING PROTEIN 1)	110	4e-25
358	i1, j3	Cotton16_34448_01	712	At1g20440	RD17, COR47 | COR47 (cold regulated 47)	75.9	5e-21			response to stimulus (GO:0050896)
502	i1, j3	Cotton16_20016_01	810	At1g23900	GAMMA-ADR, GAMMA-ADAPTIN 1 | GAMMA-ADAPTIN 1; clathrin binding	243	1e-64			vesicle-mediated transport (GO:0016192)
373	i1, j3	Cotton16_44270_01	923	At1g25290	rhomboid family protein	39.7	0.003
331	i1, j3	Cotton16_24773_01	648	At1g26270	phosphatidylinositol 3- and 4-kinase family protein	149	2e-36	inositol or phosphatidylinositol kinase activity (GO:0004428)
315	i1, j3	Cotton16_12062_01	1129	At1g27170	ATP binding / protein binding / transmembrane receptor	285	5e-77	binding (GO:0005488)		cellular process (GO:0009987); defense response (GO:0006952)
300	i1, j3	Cotton16_03390_01	897	At1g27750	nucleic acid binding	278	3e-75
303	i1, j3	Cotton16_05411_01	576	At1g28490	ATSYP61, OSM1, SYP61 | SYP61 (SYNTAXIN OF PLANTS 61)	134	3e-32	protein transporter activity (GO:0008565); transcription factor activity (GO:0003700)	membrane (GO:0016020)	intracellular protein transport (GO:0006886); regulation of transcription, DNA-dependent (GO:0006355)
465	i1, j3	Cotton16_54508_01	653	At1g30360	ERD4 | ERD4 (EARLY-RESPONSIVE TO DEHYDRATION 4)	272	1e-73		cytoplasmic membrane-bounded vesicle (GO:0016023); endomembrane system (GO:0012505)	secretory pathway (GO:0045045)
496	i1, j3	Cotton16_13422_01	1435	At1g31300	similar to unknown protein [Arabidopsis thaliana] (TAIR:AT4G19645.1); similar to unnamed protein product [Vitis vinifera] (GB:CAO70221.1); contains InterPro domain TRAM, LAG1 and CLN8 homology; (InterPro:IPR006634); contains InterPro domain Protein of un	283	1e-114		integral to membrane (GO:0016021)
362	i1, j3	Cotton16_36448_02	509	At1g31340	NEDD8, ATRUB1, RUB1 | RUB1 (RELATED TO UBIQUITIN 1)	265	1e-71	protein binding (GO:0005515)	intracellular (GO:0005622)	protein neddylation (GO:0045116)
320	i1, j3	Cotton16_16197_01	932	At1g32810	protein binding / zinc ion binding	164	7e-41
289	i1, j3	Cotton16_00001_041	820	At1g32900	starch synthase, putative	371	1e-103	glycogen (starch) synthase activity (GO:0004373); starch synthase activity (GO:0009011)	amyloplast (GO:0009501); chloroplast (GO:0009507)	starch biosynthetic process (GO:0019252)
290	i1, j3	Cotton16_00001_193	2072	At1g32900	starch synthase, putative	789	0	glucosyltransferase activity (GO:0046527)	plastid (GO:0009536)	glucan biosynthetic process (GO:0009250)
375	i1, j3	Cotton16_44709_01	668	At1g34070	similar to Putative retroelement [Oryza sativa (japonica cultivar-group)] (GB:AAM74347.1); similar to Putative retroelement [Oryza sativa (japonica cultivar-group)] (GB:AAN34944.1); similar to retrotransposon protein, putative, unclassified [Oryza sativa	38.9	2e-05
430	i1, j3	Cotton16_00761_01	1668	At1g45000	26S proteasome regulatory complex subunit p42D, putative	737	0	ATPase activity (GO:0016887); ATP binding (GO:0005524)	protein complex (GO:0043234); nucleus (GO:0005634); cytosol (GO:0005829)	protein catabolic process (GO:0030163)
359	i1, j3	Cotton16_35291_01	1073	At1g47740	similar to unnamed protein product [Vitis vinifera] (GB:CAO61202.1); contains InterPro domain Protein of unknown function DUF862, eukaryotic (InterPro:IPR008580)	344	5e-95		plastid (GO:0009536)
292	i1, j3	Cotton16_00086_05	1788	At1g50010	TUA2 | TUA2 (tubulin alpha-2 chain)	640	0	GTP binding (GO:0005525); structural molecule activity (GO:0005198); GTPase activity (GO:0003924)	protein complex (GO:0043234); microtubule (GO:0005874)	microtubule-based movement (GO:0007018); protein polymerization (GO:0051258)
515	i1, j3	Cotton16_42765_01	544	At1g52250	dynein light chain type 1 family protein	163	7e-41	microtubule motor activity (GO:0003777)	microtubule associated complex (GO:0005875)	microtubule-based process (GO:0007017)
457	i1, j3	Cotton16_01470_01	1312	At1g52280	AtRABG3d | AtRABG3d (Arabidopsis Rab GTPase homolog G3d); GTP binding	327	4e-90	GTP binding (GO:0005525); DNA binding (GO:0003677); ATP binding (GO:0005524); transcription factor binding (GO:0008134)	exosome (RNase complex) (GO:0000178); membrane (GO:0016020); mitochondrion (GO:0005739)	two-component signal transduction system (phosphorelay) (GO:0000160); intracellular protein transport (GO:0006886); small GTPase mediated signal transduction (GO:0007264); regulation of transcription, DNA-dependent (GO:0006355)
458	i1, j3	Cotton16_01470_03	827	At1g52280	AtRABG3d | AtRABG3d (Arabidopsis Rab GTPase homolog G3d); GTP binding	345	1e-101	GTP binding (GO:0005525); DNA binding (GO:0003677); ATP binding (GO:0005524); transcription factor binding (GO:0008134)	exosome (RNase complex) (GO:0000178); membrane (GO:0016020); mitochondrion (GO:0005739)	two-component signal transduction system (phosphorelay) (GO:0000160); intracellular protein transport (GO:0006886); small GTPase mediated signal transduction (GO:0007264); regulation of transcription, DNA-dependent (GO:0006355)
304	i1, j3	Cotton16_05616_01	668	At1g54220	dihydrolipoamide S-acetyltransferase, putative	241	3e-64	dihydrolipoyllysine-residue acetyltransferase activity (GO:0004742); protein binding (GO:0005515); calcium ion binding (GO:0005509); lipoic acid binding (GO:0031405)	pyruvate dehydrogenase complex (GO:0045254); mitochondrion (GO:0005739)	glycolysis (GO:0006096)
371	i1, j3	Cotton16_42730_01	896	At1g54820	protein kinase family protein	321	3e-88	nucleic acid binding (GO:0003676); ATP binding (GO:0005524); protein tyrosine kinase activity (GO:0004713); protein serine/threonine kinase activity (GO:0004674)	plastid (GO:0009536)	protein amino acid phosphorylation (GO:0006468)
293	i1, j3	Cotton16_00257_01	1427	At1g59640	BPE, BPEUB, BPEP, ZCW32 | ZCW32 (BIGPETAL, BIGPETALUB); DNA binding / transcription factor	275	5e-74	transcription factor activity (GO:0003700)	nucleus (GO:0005634)	regulation of transcription (GO:0045449)
480	i1, j3	Cotton16_00749_01	572	At1g64760	glycosyl hydrolase family 17 protein	191	4e-54	hydrolase activity, hydrolyzing O-glycosyl compounds (GO:0004553); cation binding (GO:0043169)	cytoplasmic membrane-bounded vesicle (GO:0016023)	carbohydrate metabolic process (GO:0005975)
324	i1, j3	Cotton16_19817_01	1377	At1g65060	4CL3 | 4CL3 (4-coumarate:CoA ligase 3); 4-coumarate-CoA ligase	534	1e-152	4-coumarate-CoA ligase activity (GO:0016207)		response to wounding (GO:0009611); defense response to fungus (GO:0050832); phenylpropanoid metabolic process (GO:0009698)
479	i1, j3	Cotton16_00612_01	1193	At1g68530	CER6, G2, POP1, CUT1 | CUT1 (CUTICULAR 1); acyltransferase/ catalytic	467	1e-132	acyltransferase activity (GO:0008415)	endomembrane system (GO:0012505)	very-long-chain fatty acid metabolic process (GO:0000038); cuticle development (GO:0042335); biosynthetic process (GO:0009058)
511	i1, j3	Cotton16_36064_01	1901	At1g68530	CER6, G2, POP1, CUT1 | CUT1 (CUTICULAR 1); acyltransferase/ catalytic	882	0	acyltransferase activity (GO:0008415)	endomembrane system (GO:0012505)	very-long-chain fatty acid metabolic process (GO:0000038); cuticle development (GO:0042335); biosynthetic process (GO:0009058)
512	i1, j3	Cotton16_36064_02	586	At1g68530	CER6, G2, POP1, CUT1 | CUT1 (CUTICULAR 1); acyltransferase/ catalytic	128	2e-30	acyltransferase activity (GO:0008415)	endomembrane system (GO:0012505)	very-long-chain fatty acid metabolic process (GO:0000038); cuticle development (GO:0042335)
301	i1, j3	Cotton16_03679_01	1468	At1g69523	UbiE/COQ5 methyltransferase family protein	42.7	0.0006		mitochondrion (GO:0005739)
510	i1, j3	Cotton16_34806_01	931	At1g69690	TCP family transcription factor, putative	241	6e-64
310	i1, j3	Cotton16_09477_01	922	At1g71340	glycerophosphoryl diester phosphodiesterase family protein	364	1e-101		cytoplasmic membrane-bounded vesicle (GO:0016023); mitochondrion (GO:0005739); plastid (GO:0009536)	secretory pathway (GO:0045045)
294	i1, j3	Cotton16_00621_01	754	At1g75630	AVA-P4 | AVA-P4 (vacuolar H+-pumping ATPase 16 kDa proteolipid subunit 4); ATPase	223	9e-59	hydrogen ion transporting ATP synthase activity, rotational mechanism (GO:0046933); metal ion binding (GO:0046872); ATPase activity, uncoupled (GO:0042624); proton-transporting ATPase activity, rotational mechanism (GO:0046961)	integral to membrane (GO:0016021); endomembrane system (GO:0012505); vacuole (GO:0005773); proton-transporting two-sector ATPase complex (GO:0016469)	ATP synthesis coupled proton transport (GO:0015986)
482	i1, j3	Cotton16_02179_01	2082	At1g76160	SKS5 | SKS5 (SKU5 Similar 5); copper ion binding / oxidoreductase	929	0	oxidoreductase activity (GO:0016491); prolyl oligopeptidase activity (GO:0004287); copper ion binding (GO:0005507); pectinesterase activity (GO:0030599)	cytoplasmic membrane-bounded vesicle (GO:0016023); endomembrane system (GO:0012505)	secretory pathway (GO:0045045); proteolysis (GO:0006508)
424	i1, j3	Cotton16_45790_01	756	At1g79570	protein kinase family protein	481	1e-136	ATP binding (GO:0005524); protein tyrosine kinase activity (GO:0004713); protein serine/threonine kinase activity (GO:0004674)	membrane (GO:0016020)	protein amino acid phosphorylation (GO:0006468)
407	i1, j3	Cotton16_61396_01	673	At2g01400	unknown protein	47.4	8e-06
317	i1, j3	Cotton16_12812_01	1215	At2g04570	GDSL-motif lipase/hydrolase family protein	488	1e-138		cytoplasmic membrane-bounded vesicle (GO:0016023); endomembrane system (GO:0012505)
394	i1, j3	Cotton16_55933_01	844	At2g07180	protein kinase, putative	396	1e-111	ATP binding (GO:0005524); protein tyrosine kinase activity (GO:0004713); protein serine/threonine kinase activity (GO:0004674)	chloroplast (GO:0009507)	protein amino acid phosphorylation (GO:0006468)
306	i1, j3	Cotton16_07456_01	1324	At2g19810	zinc finger (CCCH-type) family protein	356	2e-98	nucleic acid binding (GO:0003676)	nucleus (GO:0005634)	leaf senescence (GO:0010150); jasmonic acid mediated signaling pathway (GO:0009867); regulation of transcription (GO:0045449)
481	i1, j3	Cotton16_01036_02	1162	At2g19880	ceramide glucosyltransferase, putative	535	1e-152	ceramide glucosyltransferase activity (GO:0008120)	cytoplasmic membrane-bounded vesicle (GO:0016023); endomembrane system (GO:0012505)	secretory pathway (GO:0045045)
369	i1, j3	Cotton16_39505_01	896	At2g20820		103	2e-22		cytoplasmic part (GO:0044444); intracellular membrane-bounded organelle (GO:0043231)
372	i1, j3	Cotton16_43027_01	679	At2g24550	similar to unknown [Populus trichocarpa x Populus deltoides] (GB:ABK96563.1)	140	7e-34
334	i1, j3	Cotton16_26448_01	1416	At2g25280	contains InterPro domain Protein of unknown function DUF52 (InterPro:IPR002737)	497	1e-141		mitochondrion (GO:0005739)
349	i1, j3	Cotton16_33183_01	1235	At2g25970	KH domain-containing protein	268	7e-72
405	i1, j3	Cotton16_60626_01	541	At2g26660	SPX (SYG1/Pho81/XPR1) domain-containing protein	135	2e-32
464	i1, j3	Cotton16_42385_01	800	At2g26890	KAM2, GRV2 | GRV2 (KATAMARI2); binding / heat shock protein binding	404	1e-112
380	i1, j3	Cotton16_45366_01	663	At2g28410		89.7	1e-18
489	i1, j3	Cotton16_09238_01	354	At2g29250	lectin protein kinase, putative	48.1	9e-07
305	i1, j3	Cotton16_06569_01	766	At2g30270	similar to unnamed protein product [Vitis vinifera] (GB:CAO21348.1); contains InterPro domain Protein of unknown function DUF567 (InterPro:IPR007612)	155	2e-38
470	i1, j3	Cotton16_00025_14	649	At2g30520	RPT2 | RPT2 (ROOT PHOTOTROPISM 2); protein binding	322	1e-88	signal transducer activity (GO:0004871); protein binding (GO:0005515)	nucleus (GO:0005634)	response to light stimulus (GO:0009416)
514	i1, j3	Cotton16_39623_01	872	At2g30520	RPT2 | RPT2 (ROOT PHOTOTROPISM 2); protein binding	330	1e-103	signal transducer activity (GO:0004871); protein binding (GO:0005515)	nucleus (GO:0005634)	response to light stimulus (GO:0009416)
434	i1, j3	Cotton16_06298_01	777	At2g31820	ankyrin repeat family protein	45.8	3e-05
357	i1, j3	Cotton16_34400_01	569	At2g32240	similar to unknown protein [Arabidopsis thaliana] (TAIR:AT1G05320.3); similar to unknown protein [Arabidopsis thaliana] (TAIR:AT1G05320.2); similar to unnamed protein product [Vitis vinifera] (GB:CAO63724.1); contains domain PD023692 (PD023692); contains	78.6	2e-15
351	i1, j3	Cotton16_33536_01	851	At2g32710	ACK2, ICK7, KRP4 | KRP4 (KIP-RELATED PROTEIN 4)	117	7e-27	kinase activity (GO:0016301); cyclin-dependent protein kinase inhibitor activity (GO:0004861); cyclin binding (GO:0030332)	cytoplasmic part (GO:0044444); nucleus (GO:0005634)	negative regulation of cyclin-dependent protein kinase activity (GO:0045736); cell cycle arrest (GO:0007050)
521	i1, j3	Cotton16_55331_01	763	At2g34990	zinc finger (C3HC4-type RING finger) family protein	84.7	5e-17	molecular_function (GO:0003674)	cytoplasmic membrane-bounded vesicle (GO:0016023)
450	i1, j3	Cotton16_54998_01	641	At2g35035	URED | URED (urease accessory protein D); nickel ion binding	214	4e-56	nickel ion binding (GO:0016151)		nitrogen compound metabolic process (GO:0006807)
336	i1, j3	Cotton16_27590_01	687	At2g35795	DNAJ heat shock N-terminal domain-containing protein	160	8e-40	heat shock protein binding (GO:0031072); unfolded protein binding (GO:0051082)	cytoplasmic membrane-bounded vesicle (GO:0016023); endomembrane system (GO:0012505); chloroplast (GO:0009507); mitochondrion (GO:0005739)	protein folding (GO:0006457); secretory pathway (GO:0045045)
311	i1, j3	Cotton16_09649_01	701	At2g36250	ATFTSZ2-1, FTSZ2-1 | FTSZ2-1 (FtsZ homolog 2-1); structural molecule	183	7e-47	GTP binding (GO:0005525); protein binding (GO:0005515); GTPase activity (GO:0003924)	protein complex (GO:0043234); chloroplast stroma (GO:0009570)	chloroplast fission (GO:0010020); protein polymerization (GO:0051258)
339	i1, j3	Cotton16_29062_01	474	At2g37120	DNA-binding S1FA family protein	74.3	6e-21	DNA binding (GO:0003677)	endomembrane system (GO:0012505); nucleus (GO:0005634)	regulation of transcription, DNA-dependent (GO:0006355)
456	i1, j3	Cotton16_01406_01	1736	At2g38110	ATGPAT6, GPAT6 | ATGPAT6/GPAT6 (GLYCEROL-3-PHOSPHATE ACYLTRANSFERASE 6); 1-acylglycerol-3-phosphate O-acyltransferase/ acyltransferase	809	0		cytoplasmic membrane-bounded vesicle (GO:0016023); membrane (GO:0016020)	metabolic process (GO:0008152)
378	i1, j3	Cotton16_44979_01	702	At2g40110	yippee family protein	210	6e-55	electron carrier activity (GO:0009055)	mitochondrion (GO:0005739)	electron transport (GO:0006118)
313	i1, j3	Cotton16_11452_01	658	At2g41430	LSR1, CID1, ERD15 | ERD15 (EARLY RESPONSIVE TO DEHYDRATION 15)	82.8	2e-16			biological_process (GO:0008150)
296	i1, j3	Cotton16_01983_02	838	At2g42040	contains InterPro domain WRC (InterPro:IPR014977)	61.6	6e-10
414	i1, j3	Cotton16_08805_01	1277	At2g42200	squamosa promoter-binding protein-like 9 (SPL9)	206	3e-53		intracellular organelle (GO:0043229)	biological_process (GO:0008150)
436	i1, j3	Cotton16_08205_01	844	At2g42200	squamosa promoter-binding protein-like 9 (SPL9)	218	3e-57		intracellular membrane-bounded organelle (GO:0043231)	cellular process (GO:0009987)
309	i1, j3	Cotton16_09181_01	1487	At2g43750	ACS1, CPACS1, ATCS-B, OASB | OASB (O-ACETYLSERINE (THIOL) LYASE B); cysteine synthase	575	1e-164	cysteine synthase activity (GO:0004124); transferase activity (GO:0016740)	chloroplast (GO:0009507); mitochondrion (GO:0005739)	cysteine biosynthetic process from serine (GO:0006535)
486	i1, j3	Cotton16_04149_01	995	At2g45510	CYP704A2 | CYP704A2 (cytochrome P450, family 704, subfamily A, polypeptide 2); oxygen binding	367	1e-102	metal ion binding (GO:0046872); oxidoreductase activity (GO:0016491)	cytoplasmic membrane-bounded vesicle (GO:0016023); plastid (GO:0009536)	electron transport (GO:0006118)
455	i1, j3	Cotton16_00592_02	1291	At2g45680	TCP family transcription factor, putative	208	5e-54	transcription factor activity (GO:0003700)	nucleus (GO:0005634)	regulation of transcription (GO:0045449)
490	i1, j3	Cotton16_10310_01	570	At2g45820	DNA-binding protein, putative	192	1e-49	galacturonate binding (GO:0048032); DNA binding (GO:0003677)	plasma membrane (GO:0005886)	cell-cell signaling (GO:0007267); transport (GO:0006810)
350	i1, j3	Cotton16_33436_01	764	At2g47700	zinc finger (C3HC4-type RING finger) family protein	216	1e-56	protein binding (GO:0005515); zinc ion binding (GO:0008270)
374	i1, j3	Cotton16_44589_01	605	At3g03210		170	5e-43		cytoplasmic membrane-bounded vesicle (GO:0016023); mitochondrion (GO:0005739)
410	i1, j3	Cotton16_01960_01	1331	At3g04940	ATCYSD1 | ATCYSD1 (Arabidopsis thaliana cysteine synthase D1); cysteine synthase	495	1e-140	L-mimosine synthase activity (GO:0050461); cysteine synthase activity (GO:0004124); beta-pyrazolylalanine synthase activity (GO:0047458)		cysteine biosynthetic process from serine (GO:0006535)
340	i1, j3	Cotton16_29976_01	1209	At3g07470	similar to unnamed protein product [Vitis vinifera] (GB:CAO17046.1); similar to hypothetical protein [Vitis vinifera] (GB:CAN74376.1); contains InterPro domain Protein of unknown function DUF538 (InterPro:IPR007493)	167	1e-41	molecular_function (GO:0003674)	cytoplasmic membrane-bounded vesicle (GO:0016023)
493	i1, j3	Cotton16_11334_01	890	At3g08960	protein transporter	265	2e-71	protein transporter activity (GO:0008565)	cytoplasm (GO:0005737); nuclear pore (GO:0005643)	protein import into nucleus, docking (GO:0000059)
342	i1, j3	Cotton16_31909_01	641	At3g12290	tetrahydrofolate dehydrogenase/cyclohydrolase, putative	290	4e-79	methylenetetrahydrofolate dehydrogenase (NADP+) activity (GO:0004488); hydrolase activity (GO:0016787)		folic acid and derivative biosynthetic process (GO:0009396)
408	i1, j3	Cotton16_61447_01	804	At3g12630	zinc finger (AN1-like) family protein	185	2e-47	zinc ion binding (GO:0008270)
444	i1, j3	Cotton16_30100_02	827	At3g13340	WD-40 repeat family protein	303	1e-82	oxidoreductase activity (GO:0016491)	heterotrimeric G-protein complex (GO:0005834)	metabolic process (GO:0008152)
328	i1, j3	Cotton16_23290_01	695	At3g14420	(S)-2-hydroxy-acid oxidase, peroxisomal, putative / glycolate oxidase, putative / short chain alpha-hydroxy acid oxidase, putative	322	1e-88	glycolate oxidase activity (GO:0008891); FMN binding (GO:0010181)	peroxisome (GO:0005777); mitochondrion (GO:0005739)	oxidative photosynthetic carbon pathway (GO:0009854); electron transport (GO:0006118)
298	i1, j3	Cotton16_02380_01	663	At3g14470	disease resistance protein (NBS-LRR class), putative	65.5	3e-11		cellular_component (GO:0005575)
348	i1, j3	Cotton16_32923_01	974	At3g14680	CYP72A14 | CYP72A14 (cytochrome P450, family 72, subfamily A, polypeptide 14); oxygen binding	243	1e-64
397	i1, j3	Cotton16_56954_01	700	At3g15350	glycosyltransferase family 14 protein / core-2/I-branching enzyme family protein	315	1e-86	acetylglucosaminyltransferase activity (GO:0008375)	integral to membrane (GO:0016021)	carbohydrate biosynthetic process (GO:0016051)
365	i1, j3	Cotton16_37111_02	658	At3g16830	TPR2 | TPR2 (TOPLESS-RELATED 2)	77	9e-15
513	i1, j3	Cotton16_38117_01	570	At3g17860	JAZ3, JAI3, TIFY6B | JAI3/JAZ3/TIFY6B (JASMONATE-ZIM-DOMAIN PROTEIN 3)	69.3	1e-12
516	i1, j3	Cotton16_43635_01	471	At3g17860	JAZ3, JAI3, TIFY6B | JAI3/JAZ3/TIFY6B (JASMONATE-ZIM-DOMAIN PROTEIN 3)	55.8	1e-08
383	i1, j3	Cotton16_49045_01	753	At3g20770	EIN3 | EIN3 (ETHYLENE-INSENSITIVE3); transcription factor	120	1e-27	transcription factor activity (GO:0003700)		ethylene mediated signaling pathway (GO:0009873)
448	i1, j3	Cotton16_37039_01	825	At3g22142	structural constituent of cell wall	310	7e-85
376	i1, j3	Cotton16_44723_01	918	At3g22810	similar to unknown protein [Arabidopsis thaliana] (TAIR:AT4G14740.2); similar to unnamed protein product [Vitis vinifera] (GB:CAO71221.1); contains InterPro domain Pleckstrin-like, plant (InterPro:IPR013666); contains InterPro domain Protein of unknown f	380	1e-106	molecular_function (GO:0003674)	cell part (GO:0044464)
451	i1, j3	Cotton16_55947_01	660	At3g24840	SEC14 cytosolic factor, putative / phosphoglyceride transfer protein, putative	134	4e-32
413	i1, j3	Cotton16_05951_01	608	At3g25270	nucleic acid binding	46.6	1e-05
520	i1, j3	Cotton16_55325_01	705	At3g25500	FH1, AHF1, AFH1 | AFH1 (FORMIN HOMOLOGY 1); actin binding	185	2e-47	actin filament binding (GO:0051015)	nucleolus (GO:0005730); phragmoplast (GO:0009524); cytoplasmic membrane-bounded vesicle (GO:0016023); spindle (GO:0005819); mitochondrion (GO:0005739)	actin cytoskeleton organization (GO:0030036); secretory pathway (GO:0045045)
388	i1, j3	Cotton16_51794_01	661	At3g26782	binding	148	3e-36
487	i1, j3	Cotton16_05834_01	531	At3g26935	zinc finger (DHHC type) family protein	132	1e-31		cell part (GO:0044464)
316	i1, j3	Cotton16_12137_01	1343	At3g27010	PCF1, AT-TCP20 | AT-TCP20 (ARABIDOPSIS THALIANA TEOSINTE BRANCHED 1, CYCLOIDEA, PCF (TCP)-DOMAIN FAMILY PROTEIN 20); transcription factor	308	6e-84	transcription factor activity (GO:0003700)		regulation of transcription (GO:0045449); anatomical structure morphogenesis (GO:0009653)
361	i1, j3	Cotton16_36349_01	642	At3g27560	ATN, ATN1 | ATN1; kinase/ protein serine/threonine/tyrosine kinase	115	2e-26	ATP binding (GO:0005524); protein tyrosine kinase activity (GO:0004713); protein serine/threonine kinase activity (GO:0004674)	cellular_component (GO:0005575)	protein amino acid phosphorylation (GO:0006468)
291	i1, j3	Cotton16_00045_07	1358	At3g28920	ATHB34 | ATHB34 (ARABIDOPSIS THALIANA HOMEOBOX PROTEIN 34); DNA binding / transcription factor	354	6e-98	transcription factor activity (GO:0003700)	nucleus (GO:0005634)	regulation of transcription, DNA-dependent (GO:0006355)
341	i1, j3	Cotton16_30538_01	609	At3g28970	AAR3 | AAR3 (ANTIAUXIN-RESISTANT 3)	52.4	2e-07
419	i1, j3	Cotton16_33586_01	839	At3g30390	amino acid transporter family protein	272	2e-73		membrane (GO:0016020)	amino acid transport (GO:0006865)
495	i1, j3	Cotton16_12728_01	1812	At3g44610	protein kinase family protein	608	1e-174	ATP binding (GO:0005524); protein serine/threonine kinase activity (GO:0004674)	nucleolus (GO:0005730); chloroplast (GO:0009507)	protein amino acid phosphorylation (GO:0006468)
327	i1, j3	Cotton16_21455_01	1561	At3g45640	MPK3, ATMPK3 | ATMPK3 (MITOGEN-ACTIVATED PROTEIN KINASE 3); MAP kinase/ kinase/ protein kinase	661	0	MAP kinase activity (GO:0004707); ATP binding (GO:0005524)		protein amino acid phosphorylation (GO:0006468); response to cold (GO:0009409); response to oxidative stress (GO:0006979); response to chitin (GO:0010200); activation of MAPK activity involved in osmosensory signaling pathway (GO:0000169)
461	i1, j3	Cotton16_14285_01	756	At3g45850	kinesin motor protein-related	199	2e-51	nucleotide binding (GO:0000166); microtubule motor activity (GO:0003777)	cytoskeletal part (GO:0044430); microtubule cytoskeleton (GO:0015630)
517	i1, j3	Cotton16_44201_01	675	At3g48760	zinc finger (DHHC type) family protein	165	3e-41		cell part (GO:0044464)
437	i1, j3	Cotton16_09987_01	876	At3g52960	peroxiredoxin type 2, putative	281	4e-76	oxidoreductase activity (GO:0016491); antioxidant activity (GO:0016209)	chloroplast (GO:0009507)
443	i1, j3	Cotton16_28519_01	880	At3g53990	universal stress protein (USP) family protein	201	5e-52		plastid (GO:0009536)	response to stress (GO:0006950)
314	i1, j3	Cotton16_12058_01	816	At3g54470	uridine 5'-monophosphate synthase / UMP synthase (PYRE-F) (UMPS)	344	3e-95	rhodopsin-like receptor activity (GO:0001584); orotidine-5'-phosphate decarboxylase activity (GO:0004590); orotate phosphoribosyltransferase activity (GO:0004588)	integral to membrane (GO:0016021); plastid (GO:0009536)	G-protein coupled receptor protein signaling pathway (GO:0007186); nucleoside metabolic process (GO:0009116); pyrimidine nucleotide biosynthetic process (GO:0006221); 'de novo' pyrimidine base biosynthetic process (GO:0006207)
382	i1, j3	Cotton16_48899_01	726	At3g54470	uridine 5'-monophosphate synthase / UMP synthase (PYRE-F) (UMPS)	187	4e-48	orotidine-5'-phosphate decarboxylase activity (GO:0004590); orotate phosphoribosyltransferase activity (GO:0004588)	plastid (GO:0009536)	nucleoside metabolic process (GO:0009116); pyrimidine nucleotide biosynthetic process (GO:0006221); 'de novo' pyrimidine base biosynthetic process (GO:0006207)
307	i1, j3	Cotton16_08142_01	1069	At3g58730	(VACUOLAR ATP SYNTHASE SUBUNIT D); ATPase, coupled to transmembrane movement of substances / hydrogen ion transporting ATPase, rotational mechanism	421	1e-118	hydrogen ion transporting ATP synthase activity, rotational mechanism (GO:0046933)	mitochondrion (GO:0005739); proton-transporting two-sector ATPase complex (GO:0016469)	ATP synthesis coupled proton transport (GO:0015986)
381	i1, j3	Cotton16_45830_01	593	At3g59840		129	1e-30
403	i1, j3	Cotton16_58849_01	758	At3g61110	ARS27A | ARS27A (ARABIDOPSIS RIBOSOMAL PROTEIN S27); structural constituent of ribosome	88.6	4e-18	structural constituent of ribosome (GO:0003735); zinc ion binding (GO:0008270)	ribosome (GO:0005840)	ribosome biogenesis (GO:0042254); translation (GO:0006412)
468	i1, j3	Cotton16_00001_307	763	At3g61260	DNA-binding family protein / remorin family protein	225	2e-59	galacturonate binding (GO:0048032); DNA binding (GO:0003677)	plasma membrane (GO:0005886)	cell-cell signaling (GO:0007267)
472	i1, j3	Cotton16_00275_01	861	At3g61260	DNA-binding family protein / remorin family protein	223	9e-59	galacturonate binding (GO:0048032); DNA binding (GO:0003677)	plasma membrane (GO:0005886)	cell-cell signaling (GO:0007267)
462	i1, j3	Cotton16_21443_02	655	At3g62010	metal ion binding / oxidoreductase	244	2e-65
406	i1, j3	Cotton16_60639_01	628	At3g62840	similar to small nuclear ribonucleoprotein D2, putative / snRNP core protein D2, putative / Sm protein D2, putative [Arabidopsis thaliana] (TAIR:AT2G47640.2); similar to unknown [Picea sitchensis] (GB:ABK21523.1); contains InterPro domain Like-Sm ribonuc	137	4e-33		small nucleolar ribonucleoprotein complex (GO:0005732); plastid (GO:0009536)	RNA splicing (GO:0008380); electron transport (GO:0006118); mRNA processing (GO:0006397)
392	i1, j3	Cotton16_53348_01	716	At3g66654	peptidyl-prolyl cis-trans isomerase cyclophilin-type family protein	231	2e-61	peptidyl-prolyl cis-trans isomerase activity (GO:0003755)		protein folding (GO:0006457)
385	i1, j3	Cotton16_49896_01	710	At4g01995	similar to Os05g0131100 [Oryza sativa (japonica cultivar-group)] (GB:NP_001054553.1); similar to unknown [Picea sitchensis] (GB:ABK22858.1)	303	5e-83		plastid (GO:0009536)
415	i1, j3	Cotton16_19975_01	987	At4g02530	chloroplast thylakoid lumen protein	222	3e-58		chloroplast thylakoid lumen (GO:0009543)
429	i1, j3	Cotton16_00148_02	1404	At4g02590	UNE12 | UNE12 (unfertilized embryo sac 12); DNA binding	421	1e-118	DNA binding (GO:0003677); transcription regulator activity (GO:0030528)	nucleus (GO:0005634)	regulation of transcription (GO:0045449)
476	i1, j3	Cotton16_00382_02	769	At4g08685	SAH7 | SAH7	177	8e-45		cell part (GO:0044464)
477	i1, j3	Cotton16_00382_03	773	At4g08685	SAH7 | SAH7	181	6e-46		cell part (GO:0044464)
488	i1, j3	Cotton16_06255_01	631	At4g08685	SAH7 | SAH7	167	6e-42
500	i1, j3	Cotton16_16369_01	1176	At4g08685	SAH7 | SAH7	133	2e-31
519	i1, j3	Cotton16_54189_01	721	At4g08685	SAH7 | SAH7	179	1e-45		cell part (GO:0044464)
366	i1, j3	Cotton16_37904_01	783	At4g09730	DEAD/DEAH box helicase, putative	200	9e-52	binding (GO:0005488); ATP-dependent helicase activity (GO:0008026)	mitochondrion (GO:0005739)
404	i1, j3	Cotton16_60454_01	786	At4g10070	KH domain-containing protein	179	2e-45
312	i1, j3	Cotton16_10441_02	507	At4g10955	lipase class 3 family protein	130	5e-31	triglyceride lipase activity (GO:0004806)		lipid metabolic process (GO:0006629)
398	i1, j3	Cotton16_57266_01	561	At4g11270	transducin family protein / WD-40 repeat family protein	136	1e-51	nucleotide binding (GO:0000166)	mitochondrion (GO:0005739)
364	i1, j3	Cotton16_37071_02	472	At4g12690	similar to unnamed protein product [Vitis vinifera] (GB:CAO41124.1); contains InterPro domain Protein of unknown function DUF868, plant (InterPro:IPR008586)	64.3	3e-11
411	i1, j3	Cotton16_02513_01	1014	At4g13010	oxidoreductase, zinc-binding dehydrogenase family protein	364	1e-101	oxidoreductase activity (GO:0016491); zinc ion binding (GO:0008270)	chloroplast (GO:0009507)
346	i1, j3	Cotton16_32185_01	1104	At4g13350	human Rev interacting-like protein-related / hRIP protein-related	134	1e-31
308	i1, j3	Cotton16_08158_01	1092	At4g14710	ATARD2 | ATARD2; metal ion binding	363	1e-101	iron ion binding (GO:0005506); oxidoreductase activity, acting on single donors with incorporation of molecular oxygen, incorporation of two atoms of oxygen (GO:0016702)		methionine biosynthetic process (GO:0009086)
343	i1, j3	Cotton16_31956_01	232	At4g15140		77.4	2e-15
475	i1, j3	Cotton16_00350_03	1418	At4g15545	similar to unnamed protein product [Vitis vinifera] (GB:CAO71054.1); contains InterPro domain Paired amphipathic helix; (InterPro:IPR003822)	402	1e-112		intracellular membrane-bounded organelle (GO:0043231)
337	i1, j3	Cotton16_27892_01	679	At4g17880	basic helix-loop-helix (bHLH) family protein	122	2e-28	transcription activator activity (GO:0016563); DNA binding (GO:0003677)	plastid (GO:0009536)	positive regulation of transcription (GO:0045941); response to desiccation (GO:0009269); response to wounding (GO:0009611); jasmonic acid mediated signaling pathway (GO:0009867); response to abscisic acid stimulus (GO:0009737)
319	i1, j3	Cotton16_15137_01	938	At4g22740	glycine-rich protein	288	3e-78
370	i1, j3	Cotton16_40316_01	400	At4g24290	similar to unnamed protein product [Vitis vinifera] (GB:CAO46862.1); similar to unnamed protein product [Vitis vinifera] (GB:CAO71620.1); similar to Membrane attack complex component/perforin/complement C9 [Medicago truncatula] (GB:ABE79564.1); contains	62.8	6e-11
393	i1, j3	Cotton16_53811_01	505	At4g25720	glutamine cyclotransferase family protein	144	3e-35	transferase activity, transferring acyl groups (GO:0016746)	mitochondrion (GO:0005739)
321	i1, j3	Cotton16_16363_02	725	At4g29100	ethylene-responsive family protein	108	3e-24
329	i1, j3	Cotton16_23676_01	1132	At4g30480	tetratricopeptide repeat (TPR)-containing protein	303	1e-82	oxidoreductase activity (GO:0016491)	mitochondrion (GO:0005739); plastid (GO:0009536)	metabolic process (GO:0008152)
423	i1, j3	Cotton16_45102_01	639	At4g30580	EMB1995, ATS2 | ATS2 (EMBRYO DEFECTIVE 1995); 1-acylglycerol-3-phosphate O-acyltransferase/ acyltransferase	54.7	9e-09	1-acylglycerol-3-phosphate O-acyltransferase activity (GO:0003841)	integral to membrane (GO:0016021); plastid (GO:0009536); mitochondrion (GO:0005739)	phospholipid biosynthetic process (GO:0008654)
428	i1, j3	Cotton16_53210_01	884	At4g33180	hydrolase, alpha/beta fold family protein	345	2e-95	hydrolase activity (GO:0016787)	intracellular membrane-bounded organelle (GO:0043231)
333	i1, j3	Cotton16_25452_01	1493	At4g34710	SPE2, ADC2 | ADC2 (ARGININE DECARBOXYLASE 2)	464	1e-131	arginine decarboxylase activity (GO:0008792); magnesium ion binding (GO:0000287)		response to jasmonic acid stimulus (GO:0009753); response to wounding (GO:0009611); arginine catabolic process (GO:0006527); spermidine biosynthetic process (GO:0008295); response to abscisic acid stimulus (GO:0009737); putrescine biosynthetic process (GO:0009446); response to salt stress (GO:0009651); seed development (GO:0048316)
447	i1, j3	Cotton16_36537_01	876	At4g36010	pathogenesis-related thaumatin family protein	369	1e-102		mitochondrion (GO:0005739)	response to other organism (GO:0051707)
505	i1, j3	Cotton16_27678_01	1678	At4g37370	CYP81D8 | CYP81D8 (cytochrome P450, family 81, subfamily D, polypeptide 8); oxygen binding	455	1e-128	metal ion binding (GO:0046872); monooxygenase activity (GO:0004497)
467	i1, j3	Cotton16_00001_104	1157	At4g37470	hydrolase, alpha/beta fold family protein	434	1e-122	hydrolase activity (GO:0016787)
469	i1, j3	Cotton16_00001_433	1115	At4g37470	hydrolase, alpha/beta fold family protein	458	1e-129	hydrolase activity (GO:0016787)
453	i1, j3	Cotton16_58983_01	604	At4g39090	RD19A, RD19 | RD19 (RESPONSIVE TO DEHYDRATION 19); cysteine-type peptidase	144	3e-35	cysteine-type endopeptidase activity (GO:0004197)		proteolysis (GO:0006508)
389	i1, j3	Cotton16_51981_01	526	At5g01320	pyruvate decarboxylase, putative	142	1e-34	carboxy-lyase activity (GO:0016831)
504	i1, j3	Cotton16_24527_01	1420	At5g03040	IQD2 | IQD2 (IQ-domain 2); calmodulin binding	350	2e-96	calmodulin binding (GO:0005516)	intracellular membrane-bounded organelle (GO:0043231); cytoplasmic part (GO:0044444)	defense response (GO:0006952); glucosinolate biosynthetic process (GO:0019761)
322	i1, j3	Cotton16_17178_01	980	At5g06060	tropinone reductase, putative / tropine dehydrogenase, putative	187	1e-67	alcohol dehydrogenase (NAD) activity (GO:0004022)	plastid (GO:0009536)
435	i1, j3	Cotton16_07242_01	1192	At5g09360	LAC14 | LAC14 (laccase 14); copper ion binding / oxidoreductase	218	6e-57
498	i1, j3	Cotton16_14451_01	848	At5g09810	ACT2/7, ACT7 | ACT7 (actin 7)	335	2e-92	ATP binding (GO:0005524); motor activity (GO:0003774); protein binding (GO:0005515); structural constituent of cytoskeleton (GO:0005200)	actin filament (GO:0005884); cytoplasm (GO:0005737)	cytoskeleton organization (GO:0007010)
442	i1, j3	Cotton16_22166_01	999	At5g14920	gibberellin-regulated family protein	270	1e-72			biological_process (GO:0008150)
400	i1, j3	Cotton16_57491_01	541	At5g20030	agenet domain-containing protein	90.1	7e-19
473	i1, j3	Cotton16_00326_01	886	At5g20190	binding	234	4e-62		plastid (GO:0009536)
474	i1, j3	Cotton16_00326_02	1127	At5g20190	binding	216	2e-56		plastid (GO:0009536)
492	i1, j3	Cotton16_11218_01	687	At5g20190	binding	131	4e-31
425	i1, j3	Cotton16_48042_01	590	At5g20230	BCB, ATBCB | ATBCB (ARABIDOPSIS BLUE-COPPER-BINDING PROTEIN); copper ion binding	105	2e-23	molecular_function (GO:0003674)	intracellular membrane-bounded organelle (GO:0043231); cytoplasmic part (GO:0044444)	response to stimulus (GO:0050896); transport (GO:0006810)
463	i1, j3	Cotton16_41328_01	514	At5g20630	GLP3A, GLP3B, GLP3 | GLP3 (GERMIN-LIKE PROTEIN 3); manganese ion binding / metal ion binding / nutrient reservoir	164	3e-41	nutrient reservoir activity (GO:0045735); receptor activity (GO:0004872); manganese ion binding (GO:0030145); oxidoreductase activity (GO:0016491)	cytoplasmic membrane-bounded vesicle (GO:0016023); vacuole (GO:0005773); apoplast (GO:0048046)	secretory pathway (GO:0045045); auxin mediated signaling pathway (GO:0009734)
485	i1, j3	Cotton16_03002_01	659	At5g20630	GLP3A, GLP3B, GLP3 | GLP3 (GERMIN-LIKE PROTEIN 3); manganese ion binding / metal ion binding / nutrient reservoir	184	3e-47	nutrient reservoir activity (GO:0045735); receptor activity (GO:0004872); manganese ion binding (GO:0030145)	vacuole (GO:0005773); apoplast (GO:0048046)	auxin mediated signaling pathway (GO:0009734)
491	i1, j3	Cotton16_10346_01	684	At5g20630	GLP3A, GLP3B, GLP3 | GLP3 (GERMIN-LIKE PROTEIN 3); manganese ion binding / metal ion binding / nutrient reservoir	221	4e-58	nutrient reservoir activity (GO:0045735); receptor activity (GO:0004872); manganese ion binding (GO:0030145); oxidoreductase activity (GO:0016491)	vacuole (GO:0005773); apoplast (GO:0048046)	auxin mediated signaling pathway (GO:0009734)
417	i1, j3	Cotton16_23953_01	990	At5g21070		394	1e-110		membrane (GO:0016020)
302	i1, j3	Cotton16_04159_01	980	At5g22000	RHF2A, CIC7E11 | CIC7E11; protein binding / zinc ion binding	310	7e-85	protein binding (GO:0005515); zinc ion binding (GO:0008270)
507	i1, j3	Cotton16_29026_01	1001	At5g22360	VAMP714, ATVAMP714 | ATVAMP714 (Vesicle-associated membrane protein 714)	387	1e-108	GTP binding (GO:0005525)	endosome (GO:0005768); cytoplasmic membrane-bounded vesicle (GO:0016023); plasma membrane (GO:0005886); vacuolar membrane (GO:0005774); peripheral to membrane of membrane fraction (GO:0000300); cytosol (GO:0005829); endoplasmic reticulum (GO:0005783); mitochondrion (GO:0005739)	secretory pathway (GO:0045045); cellular membrane fusion (GO:0006944); response to auxin stimulus (GO:0009733); response to salt stress (GO:0009651)
478	i1, j3	Cotton16_00414_02	1604	At5g23860	TUB8 | TUB8 (tubulin beta-8)	886	0	structural constituent of cytoskeleton (GO:0005200); GTP binding (GO:0005525); GTPase activity (GO:0003924)	protein complex (GO:0043234); microtubule (GO:0005874)	microtubule-based movement (GO:0007018); protein polymerization (GO:0051258)
499	i1, j3	Cotton16_15910_01	1638	At5g23860	TUB8 | TUB8 (tubulin beta-8)	886	0	structural constituent of cytoskeleton (GO:0005200); GTP binding (GO:0005525); GTPase activity (GO:0003924)	protein complex (GO:0043234); microtubule (GO:0005874)	microtubule-based movement (GO:0007018); protein polymerization (GO:0051258)
508	i1, j3	Cotton16_29573_01	922	At5g23860	TUB8 | TUB8 (tubulin beta-8)	596	1e-171	structural constituent of cytoskeleton (GO:0005200); GTP binding (GO:0005525); GTPase activity (GO:0003924)	protein complex (GO:0043234); microtubule (GO:0005874)	microtubule-based movement (GO:0007018); protein polymerization (GO:0051258)
295	i1, j3	Cotton16_01749_01	1022	At5g23960	terpene synthase/cyclase family protein	246	1e-65	(+)-delta-cadinene synthase activity (GO:0047461); magnesium ion binding (GO:0000287)		metabolic process (GO:0008152)
355	i1, j3	Cotton16_34283_01	538	At5g23960	terpene synthase/cyclase family protein	117	4e-27	(+)-delta-cadinene synthase activity (GO:0047461); magnesium ion binding (GO:0000287)		metabolic process (GO:0008152)
347	i1, j3	Cotton16_32429_01	767	At5g30495	similar to unnamed protein product [Vitis vinifera] (GB:CAO70928.1); contains InterPro domain Fcf2 pre-rRNA processing (InterPro:IPR014810)	238	3e-63
518	i1, j3	Cotton16_48741_01	339	At5g35735	auxin-responsive family protein	89	5e-19		membrane (GO:0016020)
446	i1, j3	Cotton16_36251_02	736	At5g40280	ATFTB, WIG, ERA1 | ERA1 (ENHANCED RESPONSE TO ABA 1); protein farnesyltransferase	173	8e-44	prenyltransferase activity (GO:0004659)		protein prenylation (GO:0018342); response to water deprivation (GO:0009414); negative regulation of abscisic acid mediated signaling pathway (GO:0009788); regulation of meristem structural organization (GO:0009934)
353	i1, j3	Cotton16_34043_01	829	At5g41620	similar to unnamed protein product [Vitis vinifera] (GB:CAO65868.1)	157	7e-39
471	i1, j3	Cotton16_00063_05	1982	At5g43760	beta-ketoacyl-CoA synthase, putative	825	0	acyltransferase activity (GO:0008415)	membrane (GO:0016020)	biosynthetic process (GO:0009058)
497	i1, j3	Cotton16_13658_01	814	At5g43940	ADH2 | ADH2 (ALCOHOL DEHYDROGENASE 2); formaldehyde dehydrogenase (glutathione)	76.6	2e-31	metal ion binding (GO:0046872); oxidoreductase activity, acting on the CH-OH group of donors, NAD or NADP as acceptor (GO:0016616)
445	i1, j3	Cotton16_32642_01	528	At5g46060	similar to unnamed protein product [Vitis vinifera] (GB:CAO66386.1); contains InterPro domain Protein of unknown function DUF599 (InterPro:IPR006747)	188	1e-48		membrane (GO:0016020); cytoplasmic part (GO:0044444); intracellular membrane-bounded organelle (GO:0043231)	biological_process (GO:0008150)
459	i1, j3	Cotton16_03190_01	1610	At5g46250	RNA recognition motif (RRM)-containing protein	380	1e-105	RNA binding (GO:0003723)	plastid (GO:0009536)
297	i1, j3	Cotton16_02210_01	606	At5g47180	vesicle-associated membrane family protein / VAMP family protein	97.4	6e-21
501	i1, j3	Cotton16_16545_01	616	At5g48485	DIR1 | DIR1 (DEFECTIVE IN INDUCED RESISTANCE 1); lipid binding	91.3	4e-19		cytoplasmic membrane-bounded vesicle (GO:0016023)
427	i1, j3	Cotton16_50877_01	384	At5g53330	contains InterPro domain Ubiquitin-associated/translation elongation factor EF1B, N-terminal, eukaryote (InterPro:IPR015940)	50.8	2e-07
494	i1, j3	Cotton16_12066_01	719	At5g57330	aldose 1-epimerase family protein	334	4e-92	aldose 1-epimerase activity (GO:0004034)	cytoplasmic membrane-bounded vesicle (GO:0016023); membrane (GO:0016020); plastid (GO:0009536)	galactose metabolic process (GO:0006012)
503	i1, j3	Cotton16_20555_01	1118	At5g59440	ZEU1 | thymidylate kinase family protein	343	1e-94	thymidylate kinase activity (GO:0004798); ATP binding (GO:0005524)	plastid (GO:0009536); mitochondrion (GO:0005739)	dTDP biosynthetic process (GO:0006233); dTTP biosynthetic process (GO:0006235)
299	i1, j3	Cotton16_02995_01	988	At5g59530	2-oxoglutarate-dependent dioxygenase, putative	208	4e-54	oxidoreductase activity (GO:0016491)	plastid (GO:0009536)
440	i1, j3	Cotton16_20025_01	795	At5g60340	maoC-like dehydratase domain-containing protein	201	3e-52	oxidoreductase activity (GO:0016491)		metabolic process (GO:0008152)
338	i1, j3	Cotton16_27972_01	930	At5g62460	zinc finger (C3HC4-type RING finger) family protein	293	1e-79	protein binding (GO:0005515); zinc ion binding (GO:0008270)	cell part (GO:0044464)
409	i1, j3	Cotton16_62134_01	792	At5g63400	ADK1 | ADK1 (ADENYLATE KINASE 1); adenylate kinase	337	6e-93	adenylate kinase activity (GO:0004017); ATP binding (GO:0005524); adenosine kinase activity (GO:0004001)	cytosol (GO:0005829)	purine nucleotide metabolic process (GO:0006163); signal transduction (GO:0007165); adenosine salvage (GO:0006169)
412	i1, j3	Cotton16_04580_01	837	At5g63420	EMB2746 | EMB2746 (EMBRYO DEFECTIVE 2746); catalytic	164	5e-41	catalytic activity (GO:0003824)	intracellular membrane-bounded organelle (GO:0043231)	metabolic process (GO:0008152)
439	i1, j3	Cotton16_16459_01	806	At5g63620	oxidoreductase, zinc-binding dehydrogenase family protein	377	1e-105	electron carrier activity (GO:0009055); heme binding (GO:0020037); alcohol dehydrogenase activity, zinc-dependent (GO:0004024); zinc ion binding (GO:0008270)	mitochondrion (GO:0005739)	electron transport (GO:0006118)
449	i1, j3	Cotton16_39216_01	613	At5g64040	PSAN | PSAN (photosystem I reaction center subunit PSI-N); calmodulin binding	85.5	4e-35	protein binding (GO:0005515)	thylakoid membrane (GO:0042651); chloroplast (GO:0009507); photosystem I (GO:0009522)	photosynthetic electron transport in photosystem I (GO:0009773)
466	i1, j3	Cotton16_58284_01	744	At5g65470	similar to unnamed protein product [Vitis vinifera] (GB:CAO61608.1); similar to unknown [Populus trichocarpa] (GB:ABK95421.1); similar to hypothetical protein [Vitis vinifera] (GB:CAN78778.1); contains InterPro domain Protein of unknown function DUF246,	210	8e-55		mitochondrion (GO:0005739)
345	i1, j3	Cotton16_32164_01	913	At5g65490	contains InterPro domain SGT1 (InterPro:IPR010770)	342	2e-94		plastid (GO:0009536)
335	i1, j3	Cotton16_26866_01	870	At5g66320	zinc finger (GATA type) family protein	194	6e-50	DNA binding (GO:0003677)
550	i1, j4	Cotton16_25920_01	1655	At1g04540	C2 domain-containing protein	257	1e-68
571	i1, j4	Cotton16_33899_01	1196	At1g05260	RCI3A, RCI3 | RCI3 (RARE COLD INDUCIBLE GENE 3); peroxidase	265	4e-71	iron ion binding (GO:0005506); peroxidase activity (GO:0004601)	cytoplasmic membrane-bounded vesicle (GO:0016023); mitochondrion (GO:0005739)	response to oxidative stress (GO:0006979)
542	i1, j4	Cotton16_16521_01	836	At1g11840	ATGLX1 | ATGLX1 (GLYOXALASE I HOMOLOG); lactoylglutathione lyase	318	2e-87	zinc ion binding (GO:0008270); lactoylglutathione lyase activity (GO:0004462)		carbohydrate metabolic process (GO:0005975)
529	i1, j4	Cotton16_04271_01	1053	At1g17520	DNA-binding protein, putative	214	7e-56			nucleobase, nucleoside, nucleotide and nucleic acid metabolic process (GO:0006139)
556	i1, j4	Cotton16_33640_01	742	At1g18680	HNH endonuclease domain-containing protein	273	1e-73	endonuclease activity (GO:0004519); nucleic acid binding (GO:0003676)	mitochondrion (GO:0005739)
527	i1, j4	Cotton16_02825_01	724	At1g23440	pyrrolidone-carboxylate peptidase family protein	184	5e-47	pyroglutamyl-peptidase I activity (GO:0004219)		proteolysis (GO:0006508)
537	i1, j4	Cotton16_12457_01	432	At1g29530	similar to unknown protein [Arabidopsis thaliana] (TAIR:AT2G34310.2); similar to unknown protein [Arabidopsis thaliana] (TAIR:AT2G34310.3)	56.2	7e-09
525	i1, j4	Cotton16_01425_02	1177	At1g35720	OXY5, ATOXY5, ANNAT1 | ANNAT1 (ANNEXIN ARABIDOPSIS 1); calcium ion binding / calcium-dependent phospholipid binding	467	1e-132	calcium ion binding (GO:0005509); peroxidase activity (GO:0004601); calcium-dependent phospholipid binding (GO:0005544); protein homodimerization activity (GO:0042803)	membrane (GO:0016020); cytosol (GO:0005829)	response to osmotic stress (GO:0006970); response to abscisic acid stimulus (GO:0009737)
530	i1, j4	Cotton16_05537_01	2004	At1g71410	protein kinase family protein	483	0	kinase activity (GO:0016301)
569	i1, j4	Cotton16_26578_01	1500	At1g80660	AHA9 | AHA9 (Arabidopsis H(+)-ATPase 9); hydrogen-exporting ATPase, phosphorylative mechanism	721	0	ATP binding (GO:0005524); magnesium ion binding (GO:0000287); hydrogen-exporting ATPase activity, phosphorylative mechanism (GO:0008553)	integral to membrane (GO:0016021); mitochondrion (GO:0005739)	proton transport (GO:0015992); metabolic process (GO:0008152)
566	i1, j4	Cotton16_12807_01	917	At2g14910	similar to unnamed protein product [Vitis vinifera] (GB:CAO70864.1)	235	2e-62		mitochondrion (GO:0005739)
538	i1, j4	Cotton16_12604_01	2117	At2g20020	similar to unnamed protein product [Vitis vinifera] (GB:CAO65472.1); contains InterPro domain CRS1/YhbY (InterPro:IPR001890)	615	1e-176	RNA binding (GO:0003723)	ribonucleoprotein complex (GO:0030529); mitochondrion (GO:0005739); chloroplast (GO:0009507)	mRNA processing (GO:0006397); RNA splicing (GO:0008380)
565	i1, j4	Cotton16_01708_02	1031	At2g30575	GAUT5, LGT5 | GAUT5/LGT5 (Galacturonosyltransferase 5); polygalacturonate 4-alpha-galacturonosyltransferase/ transferase, transferring glycosyl groups	276	1e-74	polygalacturonate 4-alpha-galacturonosyltransferase activity (GO:0047262)	cell part (GO:0044464)	carbohydrate biosynthetic process (GO:0016051)
541	i1, j4	Cotton16_16342_01	639	At2g31980	cysteine proteinase inhibitor-related	82.8	2e-16		cytoplasmic membrane-bounded vesicle (GO:0016023)
526	i1, j4	Cotton16_02667_01	3606	At2g32730	26S proteasome regulatory subunit, putative	1674	0		cytoplasmic membrane-bounded vesicle (GO:0016023); proteasome regulatory particle, base subcomplex (GO:0008540); mitochondrion (GO:0005739)	secretory pathway (GO:0045045); ubiquitin-dependent protein catabolic process (GO:0006511)
544	i1, j4	Cotton16_21815_01	801	At2g33040	ATP synthase gamma chain, mitochondrial (ATPC)	200	9e-52	hydrogen ion transporting ATP synthase activity, rotational mechanism (GO:0046933); metal ion binding (GO:0046872); proton-transporting ATPase activity, rotational mechanism (GO:0046961)	mitochondrial proton-transporting ATP synthase, catalytic core (GO:0005754); nucleus (GO:0005634)	ATP synthesis coupled proton transport (GO:0015986)
559	i1, j4	Cotton16_50454_01	569	At2g35630	GEM1, MOR1 | MOR1 (MICROTUBULE ORGANIZATION 1)	125	2e-29	microtubule binding (GO:0008017)	phragmoplast (GO:0009524); preprophase band (GO:0009574); cortical microtubule cytoskeleton (GO:0030981); spindle (GO:0005819)	cell plate formation involved in plant-type cell wall biogenesis (GO:0009920)
551	i1, j4	Cotton16_27301_01	2157	At2g37440	endonuclease/exonuclease/phosphatase family protein	333	3e-91	hydrolase activity (GO:0016787)
574	i1, j4	Cotton16_44399_01	482	At2g45180	protease inhibitor/seed storage/lipid transfer protein (LTP) family protein	119	1e-27	lipid binding (GO:0008289)	plastid (GO:0009536)	defense response to fungus (GO:0050832); lipid transport (GO:0006869)
549	i1, j4	Cotton16_25254_01	732	At3g03150	similar to seed specific protein Bn15D1B [Brassica napus] (GB:AAP37967.1)	122	3e-28		mitochondrion (GO:0005739)
548	i1, j4	Cotton16_25080_01	1031	At3g03220	ATEXPA13 | ATEXPA13 (ARABIDOPSIS THALIANA EXPANSIN A13)	444	1e-125		extracellular region (GO:0005576)	plant-type cell wall organization (GO:0009664)
553	i1, j4	Cotton16_27830_01	1087	At3g09510	nucleic acid binding	52.8	4e-07
523	i1, j4	Cotton16_00783_01	1197	At3g09740	ATSYP71, SYP71 | SYP71 (SYNTAXIN OF PLANTS 71)	404	1e-113		integral to membrane (GO:0016021)	intracellular protein transport (GO:0006886)
545	i1, j4	Cotton16_23151_01	1026	At3g14270	phosphatidylinositol-4-phosphate 5-kinase family protein	449	1e-126	1-phosphatidylinositol-4-phosphate 5-kinase activity (GO:0016308); zinc ion binding (GO:0008270)	plastid (GO:0009536)	cellular protein metabolic process (GO:0044267)
562	i1, j4	Cotton16_00009_03	788	At3g21280	UBP7 | UBP7 (UBIQUITIN-SPECIFIC PROTEASE 7); ubiquitin-specific protease	386	1e-108	ubiquitin thiolesterase activity (GO:0004221); cysteine-type endopeptidase activity (GO:0004197); calmodulin binding (GO:0005516)		protein deubiquitination (GO:0016579); ubiquitin-dependent protein catabolic process (GO:0006511)
570	i1, j4	Cotton16_32491_01	1196	At3g33520	ARP6, SUF3, ESD1, ATARP6 | ATARP6; structural constituent of cytoskeleton	370	1e-103	structural constituent of cytoskeleton (GO:0005200)	chromatin remodeling complex (GO:0016585)	cell proliferation (GO:0008283); actin filament-based process (GO:0030029); negative regulation of flower development (GO:0009910)
534	i1, j4	Cotton16_08720_01	1257	At3g52390	tatD-related deoxyribonuclease family protein	478	1e-135		plastid (GO:0009536)
535	i1, j4	Cotton16_09042_01	1263	At3g63410	VTE3, APG1 | APG1 (ALBINO OR PALE GREEN MUTANT 1); methyltransferase	563	1e-160	2-methyl-6-phytyl-1,4-benzoquinone methyltransferase activity (GO:0051741)	chloroplast (GO:0009507); membrane (GO:0016020)	vitamin E biosynthetic process (GO:0010189); plastoquinone biosynthetic process (GO:0010236)
528	i1, j4	Cotton16_03910_01	631	At4g04890	PDF2 | PDF2 (PROTODERMAL FACTOR2); DNA binding / transcription factor	160	7e-40	sequence-specific DNA binding (GO:0043565); transcription factor activity (GO:0003700)	protein phosphatase type 2A complex (GO:0000159); nucleus (GO:0005634); mitochondrion (GO:0005739)	regulation of phosphorylation (GO:0042325); regulation of transcription, DNA-dependent (GO:0006355); epidermal cell differentiation (GO:0009913)
533	i1, j4	Cotton16_08326_01	671	At4g20030	RNA recognition motif (RRM)-containing protein	169	1e-42	RNA binding (GO:0003723)
558	i1, j4	Cotton16_35152_01	607	At4g26240	contains InterPro domain MFS general substrate transporter (InterPro:IPR016196)	218	3e-57		membrane (GO:0016020)
547	i1, j4	Cotton16_23892_01	973	At4g29090	reverse transcriptase, putative / RNA-dependent DNA polymerase, putative	56.6	2e-08
564	i1, j4	Cotton16_01162_01	906	At4g39900		235	2e-62
557	i1, j4	Cotton16_33908_01	986	At5g06940	leucine-rich repeat family protein	269	2e-72	protein serine/threonine kinase activity (GO:0004674); ATP binding (GO:0005524)	cytoplasmic membrane-bounded vesicle (GO:0016023); membrane (GO:0016020)	transmembrane receptor protein tyrosine kinase signaling pathway (GO:0007169); tapetal cell fate specification (GO:0010234); protein amino acid phosphorylation (GO:0006468)
546	i1, j4	Cotton16_23297_01	775	At5g16380	similar to unnamed protein product [Vitis vinifera] (GB:CAO22944.1); contains InterPro domain Protein of unknown function DUF538 (InterPro:IPR007493)	147	7e-36	molecular_function (GO:0003674)	cytoplasmic membrane-bounded vesicle (GO:0016023)
543	i1, j4	Cotton16_19688_01	963	At5g18370	disease resistance protein (TIR-NBS-LRR class), putative	38.1	0.008		plastid (GO:0009536)
561	i1, j4	Cotton16_00003_38	1713	At5g35630	GLN2, ATGSL1, GS2 | GS2 (GLUTAMINE SYNTHETASE 2)	747	0	glutamate-ammonia ligase activity (GO:0004356)	chloroplast (GO:0009507)	nitrogen fixation (GO:0009399); glutamine biosynthetic process (GO:0006542)
568	i1, j4	Cotton16_23116_01	1220	At5g37690	GDSL-motif lipase/hydrolase family protein	339	1e-139	lipase activity (GO:0016298)	cytoplasmic membrane-bounded vesicle (GO:0016023); endomembrane system (GO:0012505)
567	i1, j4	Cotton16_15682_01	656	At5g42190	ASK2, SKP1B | ASK2 (ARABIDOPSIS SKP1-LIKE 2); ubiquitin-protein ligase	273	8e-74	protein kinase activity (GO:0004672); protein binding (GO:0005515)	SCF ubiquitin ligase complex (GO:0019005); spindle (GO:0005819); phragmoplast (GO:0009524); nucleus (GO:0005634)	ubiquitin-dependent protein catabolic process (GO:0006511); embryonic development ending in seed dormancy (GO:0009793); response to salt stress (GO:0009651); negative regulation of DNA recombination (GO:0045910); protein amino acid phosphorylation (GO:0006468)
555	i1, j4	Cotton16_31761_01	1980	At5g44180	homeobox transcription factor, putative	293	3e-79
531	i1, j4	Cotton16_06208_01	965	At5g45680	FK506-binding protein 1 (FKBP13)	243	1e-64	FK506 binding (GO:0005528); peptidyl-prolyl cis-trans isomerase activity (GO:0003755)	cytoplasmic membrane-bounded vesicle (GO:0016023); chloroplast thylakoid lumen (GO:0009543)
554	i1, j4	Cotton16_29203_01	631	At5g46750	AGD8 | AGD8 (ARF-GAP DOMAIN 8); DNA binding	168	3e-42	DNA binding (GO:0003677); transporter activity (GO:0005215)	membrane (GO:0016020); nucleus (GO:0005634)	transport (GO:0006810)
532	i1, j4	Cotton16_07122_01	839	At5g47690	binding	169	1e-42
524	i1, j4	Cotton16_01115_01	1477	At5g47750	protein kinase, putative	764	0	ATP binding (GO:0005524); protein tyrosine kinase activity (GO:0004713); protein serine/threonine kinase activity (GO:0004674)	nucleolus (GO:0005730); chloroplast (GO:0009507)	protein amino acid phosphorylation (GO:0006468)
563	i1, j4	Cotton16_00484_02	1202	At5g47800	phototropic-responsive NPH3 family protein	323	1e-88	protein binding (GO:0005515)		response to light stimulus (GO:0009416); blue light signaling pathway (GO:0009785)
540	i1, j4	Cotton16_13381_01	1219	At5g56750	Ndr family protein	371	1e-103			cell differentiation (GO:0030154)
560	i1, j4	Cotton16_08878_01	960	At5g62360	invertase/pectin methylesterase inhibitor family protein	198	5e-51	pectinesterase inhibitor activity (GO:0046910)
552	i1, j4	Cotton16_27523_01	800	At5g63220	contains InterPro domain Protein of unknown function DUF410 (InterPro:IPR007317)	234	6e-62
536	i1, j4	Cotton16_12101_01	997	At5g63530	ATFP3 | ATFP3 (Arabidopsis thaliana farnesylated protein 3); metal ion binding	328	2e-90	transition metal ion binding (GO:0046914); catalytic activity (GO:0003824)	plastid (GO:0009536)	biosynthetic process (GO:0009058); metal ion transport (GO:0030001)
572	i1, j4	Cotton16_36094_01	1420	At5g66330	leucine-rich repeat family protein	538	1e-153	protein binding (GO:0005515)		signal transduction (GO:0007165)
621	i1, j5	Cotton16_33376_01	1068	At1g01225	NC domain-containing protein-related	401	1e-112		mitochondrion (GO:0005739)
598	i1, j5	Cotton16_13953_01	1260	At1g01800	short-chain dehydrogenase/reductase (SDR) family protein	178	1e-77	oxidoreductase activity (GO:0016491); nucleic acid binding (GO:0003676); protein kinase activity (GO:0004672)	cytoplasmic membrane-bounded vesicle (GO:0016023); membrane (GO:0016020); plastid (GO:0009536)	DNA metabolic process (GO:0006259)
676	i1, j5	Cotton16_35119_01	1277	At1g03060	WD-40 repeat family protein / beige-related	335	2e-95		plastid (GO:0009536)	signal transduction (GO:0007165)
581	i1, j5	Cotton16_01441_03	505	At1g04430	dehydration-responsive protein-related	140	3e-34	methyltransferase activity (GO:0008168)	cytoplasmic membrane-bounded vesicle (GO:0016023); endomembrane system (GO:0012505)
580	i1, j5	Cotton16_00482_03	1435	At1g04520	33 kDa secretory protein-related	436	1e-122		endomembrane system (GO:0012505)
672	i1, j5	Cotton16_24470_02	752	At1g05960	binding	221	5e-58		mitochondrion (GO:0005739)
602	i1, j5	Cotton16_20270_01	954	At1g13280	AOC4 | AOC4 (ALLENE OXIDE CYCLASE 4)	232	3e-61	allene-oxide cyclase activity (GO:0046423)	chloroplast (GO:0009507)	jasmonic acid biosynthetic process (GO:0009695)
674	i1, j5	Cotton16_31524_01	1606	At1g13340	similar to unknown [Carica papaya] (GB:ABS01355.1); contains InterPro domain Protein of unknown function DUF292, eukaryotic (InterPro:IPR005061)	313	1e-85		mitochondrion (GO:0005739)
576	i1, j5	Cotton16_00042_05	1515	At1g13440	GAPC-2 | GAPC-2; glyceraldehyde-3-phosphate dehydrogenase	607	1e-174	NAD or NADH binding (GO:0051287); glyceraldehyde-3-phosphate dehydrogenase (phosphorylating) activity (GO:0004365)	cytosol (GO:0005829)	gluconeogenesis (GO:0006094); response to sucrose stimulus (GO:0009744); response to oxidative stress (GO:0006979); glycolysis (GO:0006096)
653	i1, j5	Cotton16_18473_01	1184	At1g15520	PDR12, ATPDR12 | ATPDR12/PDR12 (PLEIOTROPIC DRUG RESISTANCE 12); ATPase, coupled to transmembrane movement of substances	557	1e-159	ATPase activity, coupled to transmembrane movement of substances (GO:0042626); ATP binding (GO:0005524)	integral to membrane (GO:0016021); plastid (GO:0009536)	transport (GO:0006810)
647	i1, j5	Cotton16_00041_09	686	At1g22730	MA3 domain-containing protein	93.2	1e-19		cytoplasmic membrane-bounded vesicle (GO:0016023); plastid (GO:0009536)
632	i1, j5	Cotton16_44097_01	650	At1g26270	phosphatidylinositol 3- and 4-kinase family protein	149	2e-36	inositol or phosphatidylinositol kinase activity (GO:0004428)
579	i1, j5	Cotton16_00298_03	706	At1g45207	remorin family protein	117	5e-27	DNA binding (GO:0003677)	plastid (GO:0009536)
670	i1, j5	Cotton16_13717_01	929	At1g51940	protein kinase family protein / peptidoglycan-binding LysM domain-containing protein	369	1e-102	ATP binding (GO:0005524); protein tyrosine kinase activity (GO:0004713); protein serine/threonine kinase activity (GO:0004674)	cytoplasmic membrane-bounded vesicle (GO:0016023); mitochondrion (GO:0005739)	protein amino acid phosphorylation (GO:0006468)
681	i1, j5	Cotton16_52904_01	677	At1g53820	zinc finger (C3HC4-type RING finger) family protein	65.9	2e-11
605	i1, j5	Cotton16_22534_01	665	At1g63220	C2 domain-containing protein	182	1e-46	molecular_function (GO:0003674)	cytoplasm (GO:0005737)	biological_process (GO:0008150)
623	i1, j5	Cotton16_33818_01	684	At1g65340	CYP96A3 | CYP96A3 (cytochrome P450, family 96, subfamily A, polypeptide 3); oxygen binding	172	1e-43	heme binding (GO:0020037); monooxygenase activity (GO:0004497); iron ion binding (GO:0005506); oxygen binding (GO:0019825)	membrane (GO:0016020); plastid (GO:0009536)	electron transport (GO:0006118)
649	i1, j5	Cotton16_06367_01	688	At1g66150	TMK1 | TMK1 (TRANSMEMBRANE KINASE 1)	242	2e-64	transmembrane receptor protein serine/threonine kinase activity (GO:0004675); GTP binding (GO:0005525); lipid binding (GO:0008289); protein binding (GO:0005515); ATP binding (GO:0005524); protein tyrosine kinase activity (GO:0004713); steroid binding (GO:0005496)	integral to membrane (GO:0016021); extracellular region (GO:0005576); mitochondrion (GO:0005739)	protein amino acid phosphorylation (GO:0006468)
680	i1, j5	Cotton16_51129_01	590	At1g67690	peptidase M3 family protein / thimet oligopeptidase family protein	177	7e-53	metalloendopeptidase activity (GO:0004222)	mitochondrion (GO:0005739)	proteolysis (GO:0006508)
613	i1, j5	Cotton16_30183_01	1261	At1g69030	similar to hypothetical protein [Vitis vinifera] (GB:CAN73547.1); contains InterPro domain BSD (InterPro:IPR005607)	222	3e-58		cellular_component (GO:0005575)
633	i1, j5	Cotton16_47669_01	570	At1g75510	transcription initiation factor IIF beta subunit (TFIIF-beta) family protein	204	3e-53	RNA polymerase II transcription factor activity (GO:0003702)	transcription factor TFIIF complex (GO:0005674)	transcription initiation from RNA polymerase II promoter (GO:0006367)
626	i1, j5	Cotton16_35103_01	1140	At1g79750	ATNADP-ME4 | ATNADP-ME4 (NADP-MALIC ENZYME 4); malate dehydrogenase (oxaloacetate-decarboxylating) (NADP+)/ malic enzyme/ oxidoreductase, acting on NADH or NADPH, NAD or NADP as acceptor	527	1e-150	metal ion binding (GO:0046872); NAD or NADH binding (GO:0051287); transferase activity (GO:0016740); malate dehydrogenase (oxaloacetate-decarboxylating) (NADP+) activity (GO:0004473)	mitochondrion (GO:0005739)	malate metabolic process (GO:0006108)
656	i1, j5	Cotton16_26803_01	946	At2g01820	leucine-rich repeat protein kinase, putative	340	6e-94	transmembrane receptor protein serine/threonine kinase activity (GO:0004675); protein binding (GO:0005515); ATP binding (GO:0005524)	extracellular region (GO:0005576); membrane (GO:0016020); mitochondrion (GO:0005739)	protein amino acid phosphorylation (GO:0006468)
606	i1, j5	Cotton16_22738_01	1235	At2g03090	ATEXPA15 | ATEXPA15 (ARABIDOPSIS THALIANA EXPANSIN A15)	460	1e-130		extracellular region (GO:0005576)	plant-type cell wall organization (GO:0009664)
678	i1, j5	Cotton16_41804_01	834	At2g14960	| GH3.1	355	2e-98		cytoplasm (GO:0005737)	unidimensional cell growth (GO:0009826); response to auxin stimulus (GO:0009733); response to light stimulus (GO:0009416); auxin homeostasis (GO:0010252)
625	i1, j5	Cotton16_35012_01	1336	At2g15790	CYP40, SQN | SQN (SQUINT)	561	1e-160	peptidyl-prolyl cis-trans isomerase activity (GO:0003755)		protein folding (GO:0006457); signal transduction (GO:0007165)
679	i1, j5	Cotton16_46322_01	586	At2g17040	ANAC036 | ANAC036 (Arabidopsis NAC domain containing protein 36); transcription factor	293	5e-80	DNA binding (GO:0003677)	cellular_component (GO:0005575)	regulation of transcription (GO:0045449); multicellular organismal development (GO:0007275)
587	i1, j5	Cotton16_02399_01	1656	At2g25970	KH domain-containing protein	575	1e-164
682	i1, j5	Cotton16_56477_01	684	At2g27380	ATEPR1 | ATEPR1 (Arabidopsis thaliana extensin proline-rich 1)	161	4e-40	structural constituent of cell wall (GO:0005199)
609	i1, j5	Cotton16_25867_01	821	At2g28600	ATP binding / ATP-dependent helicase/ nucleic acid binding	181	4e-46
584	i1, j5	Cotton16_01993_01	1773	At2g30490	ATC4H, C4H, CYP73A5 | ATC4H/C4H/CYP73A5 (CINNAMATE 4-HYDROXYLASE, CINNAMATE-4-HYDROXYLASE); trans-cinnamate 4-monooxygenase	894	0	heme binding (GO:0020037); trans-cinnamate 4-monooxygenase activity (GO:0016710); iron ion binding (GO:0005506)	membrane (GO:0016020)	electron transport (GO:0006118)
608	i1, j5	Cotton16_25738_01	1429	At2g32240	similar to unknown protein [Arabidopsis thaliana] (TAIR:AT1G05320.3); similar to unknown protein [Arabidopsis thaliana] (TAIR:AT1G05320.2); similar to unnamed protein product [Vitis vinifera] (GB:CAO63724.1); contains domain PD023692 (PD023692); contains	290	2e-78
618	i1, j5	Cotton16_32170_01	475	At2g36530	LOS2 | LOS2 (Low expression of osmotically responsive genes 1); phosphopyruvate hydratase	189	9e-49	phosphopyruvate hydratase activity (GO:0004634); magnesium ion binding (GO:0000287); acetyl-CoA C-acyltransferase activity (GO:0003988)	phosphopyruvate hydratase complex (GO:0000015)	glycolysis (GO:0006096)
644	i1, j5	Cotton16_21760_01	1297	At2g39340	SAC3/GANP family protein	413	1e-115		mitochondrion (GO:0005739); plastid (GO:0009536)
611	i1, j5	Cotton16_27634_01	740	At2g42590	GF14 MU, GRF9 | GRF9 (GENERAL REGULATORY FACTOR 9); protein phosphorylated amino acid binding	273	1e-73	protein domain specific binding (GO:0019904)
638	i1, j5	Cotton16_37352_01	503	At2g42810	PAPP5, PP5 | PAPP5/PP5 (PROTEIN PHOSPHATASE 5); phosphoprotein phosphatase/ protein binding	197	4e-51	binding (GO:0005488); phosphoprotein phosphatase activity (GO:0004721); phospholipase C activity (GO:0004629)	cytoplasmic membrane-bounded vesicle (GO:0016023); nucleus (GO:0005634); plastid (GO:0009536)	protein amino acid dephosphorylation (GO:0006470)
639	i1, j5	Cotton16_62255_01	533	At3g01680	similar to unnamed protein product [Vitis vinifera] (GB:CAO14653.1); similar to unnamed protein product [Vitis vinifera] (GB:CAO14657.1); similar to unnamed protein product [Vitis vinifera] (GB:CAO14661.1); contains domain PTHR13871:SF2 (PTHR13871:SF2);	86.7	8e-18
645	i1, j5	Cotton16_26899_01	1301	At3g03330	short-chain dehydrogenase/reductase (SDR) family protein	403	1e-112	oxidoreductase activity (GO:0016491)	cytoplasmic membrane-bounded vesicle (GO:0016023); endomembrane system (GO:0012505)	secretory pathway (GO:0045045)
652	i1, j5	Cotton16_14174_01	1406	At3g03800	ATSYP131, SYP131 | SYP131 (syntaxin 131); SNAP receptor	407	1e-114		plasma membrane (GO:0005886)	defense response to fungus (GO:0050832)
593	i1, j5	Cotton16_04300_01	1072	At3g04500	RNA recognition motif (RRM)-containing protein	366	1e-101	RNA binding (GO:0003723)	cytoplasmic membrane-bounded vesicle (GO:0016023); chloroplast (GO:0009507)
600	i1, j5	Cotton16_16851_01	1108	At3g07230	wound-responsive protein-related	77.4	1e-14
663	i1, j5	Cotton16_00256_02	1209	At3g11050	ATFER2 | ATFER2 (FERRITIN 2); ferric iron binding	346	1e-95	ferric iron binding (GO:0008199); ferroxidase activity (GO:0004322)	chloroplast (GO:0009507)	cellular iron ion homeostasis (GO:0006879); iron ion transport (GO:0006826)
634	i1, j5	Cotton16_59181_01	733	At3g11670	DGD1 | DGD1 (DIGALACTOSYL DIACYLGLYCEROL DEFICIENT 1); galactolipid galactosyltransferase	223	9e-59	UDP-galactosyltransferase activity (GO:0035250)	plastid (GO:0009536)	galactolipid biosynthetic process (GO:0019375); photosystem I stabilization (GO:0042550)
615	i1, j5	Cotton16_31542_01	1430	At3g13670	protein kinase family protein	744	0	translation elongation factor activity (GO:0003746); ATP binding (GO:0005524); protein serine/threonine kinase activity (GO:0004674)	chloroplast (GO:0009507); mitochondrion (GO:0005739)	protein amino acid phosphorylation (GO:0006468); translational elongation (GO:0006414)
628	i1, j5	Cotton16_36442_01	777	At3g14130	(S)-2-hydroxy-acid oxidase, peroxisomal, putative / glycolate oxidase, putative / short chain alpha-hydroxy acid oxidase, putative	150	3e-59	glycolate oxidase activity (GO:0008891)	intracellular membrane-bounded organelle (GO:0043231); cytoplasmic part (GO:0044444)	photorespiration (GO:0009853)
641	i1, j5	Cotton16_01790_01	1931	At3g14310	ATPME3 | ATPME3 (Arabidopsis thaliana pectin methylesterase 3)	728	0	pectinesterase activity (GO:0030599); aspartyl esterase activity (GO:0045330); nutrient reservoir activity (GO:0045735); enzyme inhibitor activity (GO:0004857)	extracellular region (GO:0005576); cell wall (GO:0005618)	cell wall modification (GO:0042545)
642	i1, j5	Cotton16_04195_01	782	At3g22142	structural constituent of cell wall	261	3e-70
604	i1, j5	Cotton16_22432_01	832	At3g27890	NQR | NQR (NADPH:QUINONE OXIDOREDUCTASE); FMN reductase	296	8e-81	NAD(P)H dehydrogenase (quinone) activity (GO:0003955)	mitochondrion (GO:0005739)
636	i1, j5	Cotton16_14885_01	761	At3g43810	CAM7 | CAM7 (CALMODULIN 7); calcium ion binding	296	7e-81	calcium ion binding (GO:0005509); protein binding (GO:0005515)		calcium-mediated signaling (GO:0019722); detection of calcium ion (GO:0005513); protein catabolic process (GO:0030163)
655	i1, j5	Cotton16_24650_01	534	At3g45230	hydroxyproline-rich glycoprotein family protein	89	2e-18
658	i1, j5	Cotton16_49825_01	491	At3g45230	hydroxyproline-rich glycoprotein family protein	57	1e-14
592	i1, j5	Cotton16_04095_01	851	At3g46940	deoxyuridine 5'-triphosphate nucleotidohydrolase family	269	1e-72	dUTP diphosphatase activity (GO:0004170)	plastid (GO:0009536)	2'-deoxyribonucleotide metabolic process (GO:0009394); dUTP metabolic process (GO:0046080)
596	i1, j5	Cotton16_09108_01	835	At3g48190	ATATM, ATM | ATM (ATAXIA-TELANGIECTASIA MUTATED)	55.1	5e-08
624	i1, j5	Cotton16_34700_01	716	At3g53260	PAL2 | PAL2 (phenylalanine ammonia-lyase 2); phenylalanine ammonia-lyase	273	6e-74	phenylalanine ammonia-lyase activity (GO:0045548); ammonia ligase activity (GO:0016211)	cytoplasm (GO:0005737)	phenylpropanoid metabolic process (GO:0009698); biosynthetic process (GO:0009058); L-phenylalanine catabolic process (GO:0006559)
607	i1, j5	Cotton16_23448_01	705	At3g57090	BIGYIN | BIGYIN; binding	246	1e-65		mitochondrion (GO:0005739)
673	i1, j5	Cotton16_28042_01	759	At3g57880	C2 domain-containing protein	311	3e-85	transferase activity, transferring glycosyl groups (GO:0016757)	membrane (GO:0016020)
629	i1, j5	Cotton16_36590_02	633	At3g60320	DNA binding	211	4e-55
610	i1, j5	Cotton16_26478_01	540	At3g61110	ARS27A | ARS27A (ARABIDOPSIS RIBOSOMAL PROTEIN S27); structural constituent of ribosome	177	3e-45	structural constituent of ribosome (GO:0003735); zinc ion binding (GO:0008270)	ribosome (GO:0005840)	ribosome biogenesis (GO:0042254); translation (GO:0006412)
591	i1, j5	Cotton16_03650_01	1034	At3g61690	nucleotidyltransferase	244	8e-65
651	i1, j5	Cotton16_09240_01	786	At4g03550	GSL05, ATGSL5, PMR4, GSL5, ATGSL05 | ATGSL05 (GLUCAN SYNTHASE-LIKE 5); 1,3-beta-glucan synthase/ transferase, transferring glycosyl groups	187	6e-48	1,3-beta-glucan synthase activity (GO:0003843); DNA binding (GO:0003677)	mitochondrion (GO:0005739); cytoplasmic membrane-bounded vesicle (GO:0016023); plastid (GO:0009536); 1,3-beta-glucan synthase complex (GO:0000148); nucleus (GO:0005634)	response to fungus (GO:0009620); 1,3-beta-glucan biosynthetic process (GO:0006075); leaf morphogenesis (GO:0009965); defense response signaling pathway, resistance gene-dependent (GO:0009870); salicylic acid mediated signaling pathway (GO:0009863)
577	i1, j5	Cotton16_00044_03	1081	At4g09980	EMB1691 | EMB1691 (EMBRYO DEFECTIVE 1691); S-adenosylmethionine-dependent methyltransferase	474	1e-134	S-adenosylmethionine-dependent methyltransferase activity (GO:0008757); DNA binding (GO:0003677); N-methyltransferase activity (GO:0008170); metallopeptidase activity (GO:0008237)	nucleus (GO:0005634)	DNA methylation (GO:0006306); proteolysis (GO:0006508)
588	i1, j5	Cotton16_02823_01	952	At4g11280	ACS6 (1-AMINOCYCLOPROPANE-1-CARBOXYLIC ACID (ACC) SYNTHASE 6)	315	3e-86	pyridoxal phosphate binding (GO:0030170); transferase activity, transferring nitrogenous groups (GO:0016769); 1-aminocyclopropane-1-carboxylate synthase activity (GO:0016847)		ethylene biosynthetic process (GO:0009693); ripening (GO:0009835)
575	i1, j5	Cotton16_00001_355	936	At4g12300	CYP706A4 | CYP706A4 (cytochrome P450, family 706, subfamily A, polypeptide 4); oxygen binding	345	2e-95	metal ion binding (GO:0046872); oxidoreductase activity (GO:0016491)	membrane (GO:0016020)
586	i1, j5	Cotton16_02044_02	602	At4g12730	FLA2 | FLA2	107	4e-24			cell adhesion (GO:0007155)
646	i1, j5	Cotton16_00001_294	1587	At4g17890	AGD8 | AGD8 (ARF-GAP DOMAIN 8); DNA binding	511	1e-145	DNA binding (GO:0003677)	nucleus (GO:0005634)	regulation of GTPase activity (GO:0043087)
583	i1, j5	Cotton16_01730_02	1453	At4g18390	TCP family transcription factor, putative	253	3e-67
614	i1, j5	Cotton16_30832_01	811	At4g20350		171	4e-43
662	i1, j5	Cotton16_00001_404	658	At4g26850	VTC2 | VTC2 (VITAMIN C DEFECTIVE 2)	131	3e-32			response to ozone (GO:0010193); defense response to bacterium (GO:0042742); response to jasmonic acid stimulus (GO:0009753); response to heat (GO:0009408)
666	i1, j5	Cotton16_02774_01	804	At4g27880	seven in absentia (SINA) family protein	388	1e-108	protein binding (GO:0005515); ubiquitin-protein ligase activity (GO:0004842); zinc ion binding (GO:0008270)	nucleus (GO:0005634); ubiquitin ligase complex (GO:0000151)	multicellular organismal development (GO:0007275); protein ubiquitination (GO:0016567); ubiquitin-dependent protein catabolic process (GO:0006511)
643	i1, j5	Cotton16_15621_01	323	At4g32940	GAMMAVPE, GAMMA-VPE | GAMMA-VPE (Vacuolar processing enzyme gamma); cysteine-type endopeptidase	125	6e-30	legumain activity (GO:0001509); caspase activity (GO:0030693)	lytic vacuole (GO:0000323)	proteolysis (GO:0006508)
640	i1, j5	Cotton16_00358_05	902	At4g35580	no apical meristem (NAM) family protein	245	3e-65	molecular_function (GO:0003674)	cellular_component (GO:0005575)	metabolic process (GO:0008152); multicellular organismal development (GO:0007275)
648	i1, j5	Cotton16_05944_01	1290	At4g38710	glycine-rich protein	312	2e-85
578	i1, j5	Cotton16_00189_03	631	At5g02960	40S ribosomal protein S23 (RPS23B)	272	1e-73	structural constituent of ribosome (GO:0003735)	small ribosomal subunit (GO:0015935); mitochondrion (GO:0005739)	translation (GO:0006412)
657	i1, j5	Cotton16_34639_01	1679	At5g04040	SDP1 | SDP1 (SUGAR-DEPENDENT1); triacylglycerol lipase	609	1e-174	triglyceride lipase activity (GO:0004806)	plastid (GO:0009536)	triglyceride catabolic process (GO:0019433)
659	i1, j5	Cotton16_50760_01	497	At5g06560	similar to unknown protein [Arabidopsis thaliana] (TAIR:AT3G11850.2); similar to unnamed protein product [Vitis vinifera] (GB:CAO39886.1); contains InterPro domain Protein of unknown function DUF593 (InterPro:IPR007656)	124	4e-29
650	i1, j5	Cotton16_07611_01	1240	At5g08080	ATSYP132, SYP132 | SYP132 (syntaxin 132); SNAP receptor	424	1e-119	protein transporter activity (GO:0008565)	SNARE complex (GO:0031201); plasma membrane (GO:0005886)	defense response to fungus (GO:0050832); intracellular protein transport (GO:0006886)
637	i1, j5	Cotton16_31137_02	799	At5g10240	ASN3 | ASN3 (ASPARAGINE SYNTHETASE 3); asparagine synthase (glutamine-hydrolyzing)	483	1e-137	asparagine synthase (glutamine-hydrolyzing) activity (GO:0004066)	mitochondrion (GO:0005739)	glutamine metabolic process (GO:0006541); asparagine biosynthetic process (GO:0006529)
597	i1, j5	Cotton16_09502_01	1117	At5g11810	similar to predicted protein [Physcomitrella patens subsp. patens] (GB:EDQ79019.1)	275	3e-74
635	i1, j5	Cotton16_59837_01	669	At5g12250	TUB6 | TUB6 (BETA-6 TUBULIN)	89.4	2e-18	lipid binding (GO:0008289)		lipid transport (GO:0006869)
595	i1, j5	Cotton16_06379_01	880	At5g19860	similar to unnamed protein product [Vitis vinifera] (GB:CAO23444.1); contains InterPro domain Protein of unknown function DUF538 (InterPro:IPR007493)	209	2e-54	molecular_function (GO:0003674)	membrane (GO:0016020)
683	i1, j5	Cotton16_58568_01	658	At5g25610	RD22 | RD22 (RESPONSIVE TO DESSICATION 22)	35.8	8e-07
603	i1, j5	Cotton16_22133_01	1305	At5g27710		407	1e-114		cytoplasmic membrane-bounded vesicle (GO:0016023)
582	i1, j5	Cotton16_01651_01	780	At5g39040	ATTAP2 | ATTAP2 (Arabidopsis thaliana transporter associated with antigen processing protein 2); ATPase, coupled to transmembrane movement of substances	322	2e-88	xenobiotic-transporting ATPase activity (GO:0008559); ATP binding (GO:0005524)	integral to membrane (GO:0016021); ATP-binding cassette (ABC) transporter complex (GO:0043190); mitochondrion (GO:0005739)	auxin polar transport (GO:0009926); response to auxin stimulus (GO:0009733); response to cytokinin stimulus (GO:0009735)
599	i1, j5	Cotton16_16164_01	702	At5g44070	ARA8, ATPCS1, PCS1, CAD1 | CAD1 (CADMIUM SENSITIVE 1)	175	2e-44	copper ion binding (GO:0005507); glutathione gamma-glutamylcysteinyltransferase activity (GO:0016756); cadmium ion binding (GO:0046870)		immune response (GO:0006955); cell death (GO:0008219); phytochelatin biosynthetic process (GO:0046938)
617	i1, j5	Cotton16_32036_01	1446	At5g47390	myb family transcription factor	395	1e-110	DNA binding (GO:0003677)	plastid (GO:0009536)	response to jasmonic acid stimulus (GO:0009753); response to gibberellin stimulus (GO:0009739); response to cadmium ion (GO:0046686); regulation of transcription (GO:0045449); response to salicylic acid stimulus (GO:0009751); response to abscisic acid stimulus (GO:0009737); response to ethylene stimulus (GO:0009723); response to salt stress (GO:0009651)
601	i1, j5	Cotton16_17073_01	1590	At5g48470		379	1e-157		chloroplast (GO:0009507)
665	i1, j5	Cotton16_00557_01	898	At5g48520	patens] (GB:EDQ81727.1); similar to Os06g0186500 [Oryza sativa (japonica cultivar-group)] (GB:NP_001057010.1); contains domain PTHR19378 (PTHR19378)	353	1e-97
594	i1, j5	Cotton16_05722_01	696	At5g48670	FEM111, AGL80 | AGL80/FEM111 (AGAMOUS-LIKE80); DNA binding / transcription factor	154	6e-38	transcription factor activity (GO:0003700)	nucleus (GO:0005634)	embryonic development ending in seed dormancy (GO:0009793); transcription (GO:0006350)
622	i1, j5	Cotton16_33577_01	818	At5g48760	60S ribosomal protein L13A (RPL13aD)	382	1e-106	structural constituent of ribosome (GO:0003735)	large ribosomal subunit (GO:0015934); mitochondrion (GO:0005739)	translation (GO:0006412)
612	i1, j5	Cotton16_29961_02	755	At5g53180	polypyrimidine tract-binding protein, putative / heterogeneous nuclear ribonucleoprotein, putative	131	4e-31
660	i1, j5	Cotton16_50863_01	348	At5g54310	AGD5 | AGD5 (ARF-GAP DOMAIN 5); DNA binding	46.6	3e-06
664	i1, j5	Cotton16_00401_03	1881	At5g58380	PKS2, CIPK10 | CIPK10 (CBL-INTERACTING PROTEIN KINASE 10); kinase	655	0	ATP binding (GO:0005524); protein tyrosine kinase activity (GO:0004713); protein serine/threonine kinase activity (GO:0004674)	plastid (GO:0009536)	protein amino acid phosphorylation (GO:0006468); signal transduction (GO:0007165)
668	i1, j5	Cotton16_05985_01	1086	At5g59440	ZEU1 | thymidylate kinase family protein	343	8e-95	thymidylate kinase activity (GO:0004798); ATP binding (GO:0005524)	plastid (GO:0009536); mitochondrion (GO:0005739)	dTDP biosynthetic process (GO:0006233); dTTP biosynthetic process (GO:0006235)
671	i1, j5	Cotton16_22195_01	835	At5g59440	ZEU1 | thymidylate kinase family protein	254	3e-68	thymidylate kinase activity (GO:0004798); ATP binding (GO:0005524)	plastid (GO:0009536); mitochondrion (GO:0005739)	dTDP biosynthetic process (GO:0006233); dTTP biosynthetic process (GO:0006235)
675	i1, j5	Cotton16_33105_01	760	At5g59440	ZEU1 | thymidylate kinase family protein	317	5e-87	thymidylate kinase activity (GO:0004798); ATP binding (GO:0005524)	plastid (GO:0009536); mitochondrion (GO:0005739)	dTDP biosynthetic process (GO:0006233); dTTP biosynthetic process (GO:0006235)
667	i1, j5	Cotton16_03408_01	1343	At5g60850	OBP4 | OBP4 (OBF BINDING PROTEIN 4); DNA binding / transcription factor	256	2e-68	binding (GO:0005488)	plastid (GO:0009536)
590	i1, j5	Cotton16_03639_01	2203	At5g62000	ARF1-BP, HSS, ARF2 | ARF2 (AUXIN RESPONSE FACTOR 2)	602	1e-172	protein binding (GO:0005515)	intracellular (GO:0005622)	fruit dehiscence (GO:0010047); regulation of transcription (GO:0045449); macromolecule metabolic process (GO:0043170); positive regulation of flower development (GO:0009911); negative regulation of cell proliferation (GO:0008285); ovule development (GO:0048481); floral organ abscission (GO:0010227); leaf senescence (GO:0010150)
669	i1, j5	Cotton16_08703_01	1943	At5g65160	tetratricopeptide repeat (TPR)-containing protein	514	1e-146	molecular_function (GO:0003674)	cellular_component (GO:0005575)
685	i1, j6	Cotton16_01012_02	1408	At1g02100	leucine carboxyl methyltransferase family protein	266	1e-141	methyltransferase activity (GO:0008168)
695	i1, j6	Cotton16_15370_01	801	At1g03060	WD-40 repeat family protein / beige-related	50.1	2e-06
703	i1, j6	Cotton16_29626_01	771	At1g03080	kinase interacting family protein	120	1e-27
719	i1, j6	Cotton16_08338_01	852	At1g03400	2-oxoglutarate-dependent dioxygenase, putative	295	3e-80		plastid (GO:0009536)
701	i1, j6	Cotton16_27979_01	1002	At1g04910	similar to unnamed protein product [Vitis vinifera] (GB:CAO65766.1); similar to Plant protein family protein, expressed [Oryza sativa (japonica cultivar-group)] (GB:ABA93715.2); similar to unnamed protein product [Vitis vinifera] (GB:CAO50088.1); contain	368	1e-102
693	i1, j6	Cotton16_10779_01	1170	At1g16080		469	1e-132
688	i1, j6	Cotton16_08092_01	2309	At1g19870	IQD32 | IQD32 (IQ-domain 32); calmodulin binding	326	3e-89
696	i1, j6	Cotton16_21587_01	957	At1g32260	similar to unnamed protein product [Vitis vinifera] (GB:CAO63339.1)	224	8e-59
716	i1, j6	Cotton16_32907_01	883	At1g55020	LOX1 | LOX1 (Lipoxygenase 1); lipoxygenase	400	1e-112	iron ion binding (GO:0005506); lipoxygenase activity (GO:0016165)		fatty acid biosynthetic process (GO:0006633); electron transport (GO:0006118)
706	i1, j6	Cotton16_40888_01	815	At1g56700	pyrrolidone-carboxylate peptidase family protein	313	1e-85	pyroglutamyl-peptidase I activity (GO:0004219)		proteolysis (GO:0006508)
687	i1, j6	Cotton16_03982_01	1638	At1g72670	IQD8 | IQD8 (IQ-domain 8); calmodulin binding	237	4e-79	calmodulin binding (GO:0005516)
710	i1, j6	Cotton16_59049_01	438	At1g75290	isoflavone reductase, putative	46.6	2e-13	transcription repressor activity (GO:0016564)		regulation of nitrogen utilization (GO:0006808)
692	i1, j6	Cotton16_10640_01	893	At2g18990	TXND9 | TXND9 (THIOREDOXIN DOMAIN-CONTAINING PROTEIN 9 HOMOLOG)	318	2e-87	electron carrier activity (GO:0009055)		electron transport (GO:0006118)
684	i1, j6	Cotton16_00103_05	1391	At2g23910	cinnamoyl-CoA reductase-related	259	4e-69	cinnamoyl-CoA reductase activity (GO:0016621)		lignin biosynthetic process (GO:0009809)
689	i1, j6	Cotton16_08115_01	621	At2g25310	carbohydrate binding	157	6e-39		cytoplasmic membrane-bounded vesicle (GO:0016023); endomembrane system (GO:0012505)
709	i1, j6	Cotton16_53221_01	539	At2g25800	similar to unknown protein [Arabidopsis thaliana] (TAIR:AT2G20010.1); similar to unknown protein [Arabidopsis thaliana] (TAIR:AT2G33420.1); similar to unnamed protein product [Vitis vinifera] (GB:CAO65466.1); similar to unnamed protein product [Vitis vin	262	8e-71		mitochondrion (GO:0005739); chloroplast (GO:0009507)
702	i1, j6	Cotton16_28832_01	2399	At2g28840	ankyrin repeat family protein	644	0	receptor activity (GO:0004872); kinase activity (GO:0016301); protein binding (GO:0005515); ubiquitin-protein ligase activity (GO:0004842); zinc ion binding (GO:0008270)		defense response to bacterium (GO:0042742); protein autoubiquitination (GO:0051865)
691	i1, j6	Cotton16_09947_01	971	At2g30490	ATC4H, C4H, CYP73A5 | ATC4H/C4H/CYP73A5 (CINNAMATE 4-HYDROXYLASE, CINNAMATE-4-HYDROXYLASE); trans-cinnamate 4-monooxygenase	473	1e-134	heme binding (GO:0020037); trans-cinnamate 4-monooxygenase activity (GO:0016710); iron ion binding (GO:0005506)	membrane (GO:0016020)	electron transport (GO:0006118)
704	i1, j6	Cotton16_29729_01	933	At2g45770	FRD4, CPFTSY | CPFTSY (ferric reductase deficient 4); GTP binding	334	5e-92	receptor activity (GO:0004872); GTP binding (GO:0005525); RNA binding (GO:0003723); nucleoside-triphosphatase activity (GO:0017111)	signal recognition particle, endoplasmic reticulum targeting (GO:0005786); membrane (GO:0016020); plastid (GO:0009536)	SRP-dependent cotranslational protein targeting to membrane (GO:0006614)
698	i1, j6	Cotton16_21847_01	1057	At2g47760	ALG3 family protein	285	9e-86	catalytic activity (GO:0003824)	mitochondrion (GO:0005739); endoplasmic reticulum (GO:0005783)
686	i1, j6	Cotton16_03545_01	700	At3g06035	similar to unknown [Populus trichocarpa] (GB:ABK94712.1)	236	7e-63		cytoplasmic membrane-bounded vesicle (GO:0016023)
717	i1, j6	Cotton16_40559_01	664	At3g09510	nucleic acid binding	47.4	8e-06
700	i1, j6	Cotton16_27625_01	1708	At3g14810	mechanosensitive ion channel domain-containing protein / MS ion channel domain-containing protein	743	0		mitochondrion (GO:0005739); plastid (GO:0009536); membrane (GO:0016020)
690	i1, j6	Cotton16_08119_01	863	At3g55160	similar to hypothetical protein [Vitis vinifera] (GB:CAN72934.1); similar to unknown [Oryza sativa (japonica cultivar-group)] (GB:AAO72654.1); contains InterPro domain HEAT (InterPro:IPR000357)	214	4e-56		mitochondrion (GO:0005739)
711	i1, j6	Cotton16_59838_01	641	At4g13395	DVL10, RTFL12 | DVL10/RTFL12 (ROTUNDIFOLIA LIKE 12)	62.8	2e-10
713	i1, j6	Cotton16_62300_01	378	At4g15800	RALFL33 | RALFL33 (RALF-LIKE 33)	131	1e-31	signal transducer activity (GO:0004871)	cytoplasmic membrane-bounded vesicle (GO:0016023); apoplast (GO:0048046)
718	i1, j6	Cotton16_06023_01	800	At4g16340	SPK1 | SPK1 (SPIKE1); GTP binding / GTPase binding / binding / guanyl-nucleotide exchange factor	436	1e-123
699	i1, j6	Cotton16_23673_01	705	At4g37660	ribosomal protein L12 family protein	173	1e-43	structural constituent of ribosome (GO:0003735)	large ribosomal subunit (GO:0015934); plastid (GO:0009536); mitochondrion (GO:0005739)	translation (GO:0006412)
707	i1, j6	Cotton16_40919_01	841	At5g27030	TPR3 | TPR3 (TOPLESS-RELATED 3)	323	1e-88	ATP binding (GO:0005524)	cytoplasmic membrane-bounded vesicle (GO:0016023); plastid (GO:0009536)	apoptosis (GO:0006915); secretory pathway (GO:0045045)
720	i1, j6	Cotton16_28091_01	869	At5g44210	ERF9, ATERF9, ATERF-9 | ATERF-9/ATERF9/ERF9 (ERF domain protein 9); DNA binding / transcription factor/ transcription repressor	134	7e-32			biological_process (GO:0008150)
697	i1, j6	Cotton16_21757_01	705	At5g49730	ATFRO6, FRO6 | ATFRO6/FRO6 (FERRIC REDUCTION OXIDASE 6); ferric-chelate reductase/ oxidoreductase	217	6e-57		cell part (GO:0044464)
714	i1, j6	Cotton16_06010_01	1246	At5g51570	band 7 family protein	484	1e-137		cytoplasmic membrane-bounded vesicle (GO:0016023); plastid (GO:0009536)	secretory pathway (GO:0045045)
705	i1, j6	Cotton16_32695_01	1095	At5g52870	similar to unnamed protein product [Vitis vinifera] (GB:CAO65893.1)	94.7	3e-21
708	i1, j6	Cotton16_49699_01	429	At5g54160	OMT1, ATOMT1 | ATOMT1 (O-METHYLTRANSFERASE 1)	102	7e-23	methyltransferase activity (GO:0008168)
712	i1, j6	Cotton16_60065_01	918	At5g56600	PFN3, PRF3 | PFN3/PRF3 (PROFILIN 3)	151	5e-37	actin binding (GO:0003779)	actin cytoskeleton (GO:0015629)	actin cytoskeleton organization (GO:0030036)
732	i1, j7	Cotton16_35443_01	1417	At1g22170	phosphoglycerate/bisphosphoglycerate mutase family protein	446	1e-125	intramolecular transferase activity, phosphotransferases (GO:0016868)	plastid (GO:0009536); mitochondrion (GO:0005739)	glycolysis (GO:0006096)
740	i1, j7	Cotton16_37117_02	646	At1g78020	senescence-associated protein-related	102	2e-22
741	i1, j7	Cotton16_46995_01	897	At2g24590	splicing factor, putative	38.1	0.007
729	i1, j7	Cotton16_22737_01	1351	At2g43840	UDP-glucoronosyl/UDP-glucosyl transferase family protein	415	1e-116	UDP-glycosyltransferase activity (GO:0008194); transferase activity, transferring hexosyl groups (GO:0016758)
722	i1, j7	Cotton16_01568_01	1312	At3g01470	ATHB1, HD-ZIP-1, HAT5, ATHB-1 | ATHB-1 (Homeobox-leucine zipper protein HAT5); transcription factor	174	1e-43	DNA binding (GO:0003677)		leaf morphogenesis (GO:0009965); regulation of transcription (GO:0045449)
730	i1, j7	Cotton16_24976_01	697	At3g04240	SEC | SEC (SECRET AGENT); transferase, transferring glycosyl groups	256	1e-68	transferase activity, transferring glycosyl groups (GO:0016757)		protein amino acid O-linked glycosylation (GO:0006493)
723	i1, j7	Cotton16_03911_01	587	At3g12180	cornichon family protein	184	3e-47		membrane (GO:0016020)
736	i1, j7	Cotton16_62009_01	769	At3g50830	ATCOR413-PM2 | COR413-PM2 (cold regulated 413 plasma membrane 2)	268	2e-72		membrane (GO:0016020)	response to abscisic acid stimulus (GO:0009737); cellular response to water deprivation (GO:0042631); cold acclimation (GO:0009631)
733	i1, j7	Cotton16_36501_01	848	At4g22880	TDS4, TT18, ANS, LDOX | LDOX (TANNIN DEFICIENT SEED 4)	258	4e-99	L-ascorbic acid binding (GO:0031418); leucocyanidin oxygenase activity (GO:0050589); iron ion binding (GO:0005506); oxidoreductase activity, acting on single donors with incorporation of molecular oxygen, incorporation of two atoms of oxygen (GO:0016702)		flavonoid biosynthetic process (GO:0009813)
725	i1, j7	Cotton16_07786_01	639	At4g34700	complex 1 family protein / LVR family protein	206	7e-54	oxidoreductase activity, acting on NADH or NADPH (GO:0016651)	mitochondrial inner membrane (GO:0005743)	photorespiration (GO:0009853); electron transport (GO:0006118)
731	i1, j7	Cotton16_29639_01	518	At5g09380	DNA-directed RNA polymerase III RPC4 family protein	130	4e-31	DNA-directed RNA polymerase activity (GO:0003899)
735	i1, j7	Cotton16_48913_01	647	At5g12380	annexin, putative	197	4e-51	calcium-dependent phospholipid binding (GO:0005544); calcium ion binding (GO:0005509)	plastid (GO:0009536)
726	i1, j7	Cotton16_09003_01	930	At5g16140	peptidyl-tRNA hydrolase family protein	342	1e-94	aminoacyl-tRNA hydrolase activity (GO:0004045)	ribonucleoprotein complex (GO:0030529); chloroplast (GO:0009507)	RNA splicing (GO:0008380); mRNA processing (GO:0006397); translation (GO:0006412)
724	i1, j7	Cotton16_05079_01	587	At5g51840		57	8e-09
727	i1, j7	Cotton16_11998_01	838	At5g62390	ATBAG7 | ATBAG7 (ARABIDOPSIS THALIANA BCL-2-ASSOCIATED ATHANOGENE 7); calmodulin binding	164	8e-41
734	i1, j7	Cotton16_36700_01	813	At5g63380	4-coumarate--CoA ligase family protein / 4-coumaroyl-CoA synthase family protein	200	7e-52	fatty-acyl-CoA synthase activity (GO:0004321)	peroxisome (GO:0005777); plastid (GO:0009536)	auxin biosynthetic process (GO:0009851); jasmonic acid biosynthetic process (GO:0009695)
739	i1, j7	Cotton16_07205_01	782	At5g64740	CESA6, IXR2, E112, PRC1 | CESA6 (CELLULOSE SYNTHASE 6); transferase, transferring glycosyl groups	318	2e-87	zinc ion binding (GO:0008270); cellulose synthase (UDP-forming) activity (GO:0016760); protein binding (GO:0005515)	cellulose synthase complex (GO:0010330); Golgi apparatus (GO:0005794); plasma membrane (GO:0005886)	primary cell wall biogenesis (GO:0009833); cell growth (GO:0016049); cellulose biosynthetic process (GO:0030244)
760	i1, j8	Cotton16_34964_01	462	At1g02560	NCLPP1, NCLPP5, CLPP5 | CLPP5 (NUCLEAR ENCODED CLP PROTEASE 1); endopeptidase Clp	72.4	1e-13	transposase activity (GO:0004803); nucleotidyltransferase activity (GO:0016779); DNA binding (GO:0003677)		transposition, DNA-mediated (GO:0006313)
779	i1, j8	Cotton16_06207_01	788	At1g04660	glycine-rich protein	148	3e-36
769	i1, j8	Cotton16_50263_01	326	At1g04970	lipid-binding serum glycoprotein family protein	80.9	1e-16
789	i1, j8	Cotton16_12798_01	838	At1g12440	zinc finger (AN1-like) family protein	203	9e-53	binding (GO:0005488)
762	i1, j8	Cotton16_38174_01	861	At1g28330	DRM1 | DRM1 (DORMANCY-ASSOCIATED PROTEIN 1)	151	4e-37			DNA methylation (GO:0006306); methylation-dependent chromatin silencing (GO:0006346); auxin mediated signaling pathway (GO:0009734)
791	i1, j8	Cotton16_14866_01	820	At1g29390	COR314-TM2 | COR314-TM2 (cold regulated 314 thylakoid membrane 2)	227	7e-60		membrane (GO:0016020); mitochondrion (GO:0005739); plastid (GO:0009536)	response to abscisic acid stimulus (GO:0009737); cellular response to water deprivation (GO:0042631); cold acclimation (GO:0009631)
752	i1, j8	Cotton16_06265_01	679	At1g31340	NEDD8, ATRUB1, RUB1 | RUB1 (RELATED TO UBIQUITIN 1)	296	1e-80	protein binding (GO:0005515)	intracellular (GO:0005622)	protein neddylation (GO:0045116)
749	i1, j8	Cotton16_02415_01	1840	At1g32190	similar to unnamed protein product [Vitis vinifera] (GB:CAO63335.1); contains InterPro domain Alpha/beta hydrolase fold-1 (InterPro:IPR000073)	523	1e-148	molecular_function (GO:0003674)	cytoplasmic part (GO:0044444); intracellular membrane-bounded organelle (GO:0043231)	biological_process (GO:0008150)
781	i1, j8	Cotton16_26999_01	796	At1g32690	similar to hypothetical protein [Vitis vinifera] (GB:CAN63850.1)	169	2e-42
794	i1, j8	Cotton16_31498_01	1291	At1g48460	similar to unknown protein [Arabidopsis thaliana] (TAIR:AT5G63040.1); similar to unnamed protein product [Vitis vinifera] (GB:CAO61244.1)	374	1e-104		chloroplast (GO:0009507)
778	i1, j8	Cotton16_02150_01	1820	At1g55020	LOX1 | LOX1 (Lipoxygenase 1); lipoxygenase	837	0	iron ion binding (GO:0005506); lipoxygenase activity (GO:0016165)		oxylipin biosynthetic process (GO:0031408); electron transport (GO:0006118)
743	i1, j8	Cotton16_00840_02	1506	At1g59580	MPK2, ATMPK2 | ATMPK2 (MITOGEN-ACTIVATED PROTEIN KINASE HOMOLOG 2); MAP kinase/ kinase	677	0	MAP kinase activity (GO:0004707); ATP binding (GO:0005524); protein tyrosine kinase activity (GO:0004713)	plastid (GO:0009536)	protein amino acid phosphorylation (GO:0006468); auxin mediated signaling pathway (GO:0009734)
755	i1, j8	Cotton16_15165_01	1159	At1g72150	PATL1 | PATL1 (PATELLIN 1); transporter	153	2e-37	protein transmembrane transporter activity (GO:0008320)	intracellular membrane-bounded organelle (GO:0043231); cytoplasmic part (GO:0044444); integral to membrane (GO:0016021)	intracellular protein transport (GO:0006886)
747	i1, j8	Cotton16_01886_01	1658	At1g79280	NUA | NUA (NUCLEAR PORE ANCHOR)	176	3e-44
785	i1, j8	Cotton16_32501_01	636	At2g03120	signal peptide peptidase family protein	276	7e-75	D-alanyl-D-alanine endopeptidase activity (GO:0008717)	cytoplasmic membrane-bounded vesicle (GO:0016023); endomembrane system (GO:0012505); integral to membrane (GO:0016021)	secretory pathway (GO:0045045)
756	i1, j8	Cotton16_20588_01	845	At2g23940	similar to unnamed protein product [Vitis vinifera] (GB:CAO22157.1); contains InterPro domain Protein of unknown function DUF788 (InterPro:IPR008506)	281	5e-76		mitochondrion (GO:0005739); membrane (GO:0016020)
773	i1, j8	Cotton16_58549_01	715	At2g27340	similar to N-acetylglucosaminyl-phosphatidylinositol de-N-acetylase-related [Arabidopsis thaliana] (TAIR:AT3G58130.2); similar to predicted protein [Physcomitrella patens subsp. patens] (GB:EDQ57647.1); similar to Os04g0678800 [Oryza sativa (japonica cul	41.6	0.0005
746	i1, j8	Cotton16_01762_02	2121	At2g37260	ATWRKY44, WRKY44, TTG2 | TTG2 (TRANSPARENT TESTA GLABRA 2); transcription factor	363	1e-100	sequence-specific DNA binding (GO:0043565); transcription factor activity (GO:0003700)	nucleus (GO:0005634)	seed coat development (GO:0010214); regulation of transcription (GO:0045449)
787	i1, j8	Cotton16_05453_01	1233	At2g38080	IRX12, LAC4 | IRX12/LAC4 (laccase 4); copper ion binding / oxidoreductase	639	0	laccase activity (GO:0008471); copper ion binding (GO:0005507)	cytoplasmic membrane-bounded vesicle (GO:0016023); endomembrane system (GO:0012505)
788	i1, j8	Cotton16_12658_01	1458	At2g39210	nodulin family protein	583	1e-167		mitochondrion (GO:0005739); membrane (GO:0016020)
792	i1, j8	Cotton16_26996_01	679	At2g39980	transferase family protein	253	6e-68	transferase activity (GO:0016740)
745	i1, j8	Cotton16_01063_01	1193	At2g40140	CZF1, ZFAR1 | CZF1/ZFAR1	143	2e-34
795	i1, j8	Cotton16_36450_01	710	At2g41760	contains domain PTHR13035 (PTHR13035)	270	8e-73
763	i1, j8	Cotton16_46305_01	641	At3g01140	AtMYB106, MYB106 | MYB106 (myb domain protein 106); DNA binding / transcription factor	256	6e-69	DNA binding (GO:0003677)	nucleus (GO:0005634)	regulation of transcription (GO:0045449)
761	i1, j8	Cotton16_36017_01	643	At3g01390	AVMA10, VMA10 | VMA10 (VACUOLAR MEMBRANE ATPASE 10)	163	9e-41	hydrogen-exporting ATPase activity, phosphorylative mechanism (GO:0008553); hydrogen ion transporting ATP synthase activity, rotational mechanism (GO:0046933); metal ion binding (GO:0046872)	mitochondrion (GO:0005739); plant-type vacuole (GO:0000325); proton-transporting two-sector ATPase complex (GO:0016469)	ATP biosynthetic process (GO:0006754); proton transport (GO:0015992)
770	i1, j8	Cotton16_54257_01	464	At3g02040	SRG3 | SRG3 (SENESCENCE-RELATED GENE 3); glycerophosphodiester phosphodiesterase	104	2e-23		cytoplasmic part (GO:0044444); intracellular membrane-bounded organelle (GO:0043231)	glycerol metabolic process (GO:0006071)
751	i1, j8	Cotton16_05078_01	1192	At3g03050	KJK, ATCSLD3, CSLD3 | CSLD3 (CELLULOSE SYNTHASE-LIKE 3); cellulose synthase/ transferase, transferring glycosyl groups	642	0	cellulose synthase (UDP-forming) activity (GO:0016760)	membrane (GO:0016020); plastid (GO:0009536); mitochondrion (GO:0005739)	cellulose biosynthetic process (GO:0030244)
798	i1, j8	Cotton16_57645_01	379	At3g03080	NADP-dependent oxidoreductase, putative	154	8e-50	alcohol dehydrogenase activity, zinc-dependent (GO:0004024); zinc ion binding (GO:0008270); 2-alkenal reductase activity (GO:0032440)	nucleus (GO:0005634)	response to oxidative stress (GO:0006979)
784	i1, j8	Cotton16_30107_02	730	At3g05420	ACBP4 | ACBP4 (ACYL-COA BINDING PROTEIN 4); acyl-CoA binding	257	6e-69	acyl-CoA binding (GO:0000062)	cellular_component (GO:0005575)
758	i1, j8	Cotton16_23956_01	636	At3g07390	AIR12 | AIR12 (Auxin-Induced in Root cultures 12); extracellular matrix structural constituent	180	7e-46		intracellular membrane-bounded organelle (GO:0043231); cytoplasmic part (GO:0044444); membrane (GO:0016020)	multicellular organismal development (GO:0007275)
771	i1, j8	Cotton16_54416_01	813	At3g13080	EST2, MRP3, ATMRP3 | ATMRP3 (Arabidopsis thaliana multidrug resistance-associated protein 3)	376	1e-105	chlorophyll catabolite transmembrane transporter activity (GO:0010290); ATP binding (GO:0005524); glutathione S-conjugate-exporting ATPase activity (GO:0015431)	cytoplasmic membrane-bounded vesicle (GO:0016023); integral to membrane (GO:0016021); ATP-binding cassette (ABC) transporter complex (GO:0043190); plastid (GO:0009536)	secretory pathway (GO:0045045)
[truncated: 7,932 more rows]

## Sheet: Table S3, TAIR08 E<-3
Sort Id	Blk Id (corresponds to genes in the ith column, jth row of Fig. 4 from Rapp et al.)	Cot16 ID	QLen	Best At Match	Arabidopsis annotation	bits score	blast Eval
58	i1, j1	Cotton16_38338_01	460	At1g64820	MATE efflux family protein	29.6	0.82
[truncated: 833 more rows]
