# Supplementary material for: Gene expression in developing fibres of Upland cotton (Gossypium hirsutum L.) was massively altered by domestication
Source: BMC Biol. 2010 Nov 15;8:139. doi: 10.1186/1741-7007-8-139 (PMC2992495; doi:10.1186/1741-7007-8-139)
Supplement: Additional file 4 — Table S4. Over- and under-abundant gene ontology (GO) annotations, corresponding cotton genes and Arabidopsis homologs from blocks of the transition matrix that showed statistically significant differences in GO annotations compared to expected values (Figure 4). [file 1741-7007-8-139-S4.XLSX]

## Sheet: Supp 4
Blk Id (corresponds to genes in the ith column, jth row of Fig. 4 from Rapp et al.)	GO Term	GO category	GO description	q_value	over_or_under_abundant	gene list (comma separated list of Cotton Gene-Arabidopsis hit:eval)	local count (observed)	global count (expected)
i1, j2	GO:0000096	biological_process	sulfur amino acid metabolic process	0.0204019	over	Cotton16_30434_01-At4g26200: 1E-30, Cotton16_09813_01-At4g11280: 5E-47, Cotton16_03559_01-At4g11280: 5E-50, Cotton16_54160_01-At4g11280: 7E-97, Cotton16_05686_01-At4g01850: 0	5/123 = 0.0407	239/41800 = 0.0057
i1, j2	GO:0006519	biological_process	cellular amino acid and derivative metabolic process	0.00273347	over	Cotton16_08979_01-At1g51950: 3E-25, Cotton16_30434_01-At4g26200: 1E-30, Cotton16_09071_01-At3g58610: 8E-38, Cotton16_09813_01-At4g11280: 5E-47, Cotton16_03559_01-At4g11280: 5E-50, Cotton16_02419_01-At5g14700: 3E-54, Cotton16_35683_01-At5g07990: 5E-73, Cotton16_54160_01-At4g11280: 7E-97, Cotton16_00277_02-At1g60690: 1E-112, Cotton16_00001_258-At3g51240: 1E-122, Cotton16_21765_01-At5g48220: 1E-157,…	17/111 = 0.1532	1853/40186 = 0.0461
i1, j2	GO:0006555	biological_process	methionine metabolic process	0.0102277	over	Cotton16_30434_01-At4g26200: 1E-30, Cotton16_09813_01-At4g11280: 5E-47, Cotton16_03559_01-At4g11280: 5E-50, Cotton16_54160_01-At4g11280: 7E-97, Cotton16_05686_01-At4g01850: 0	5/123 = 0.0407	183/41856 = 0.0044
i1, j2	GO:0006575	biological_process	cellular amino acid derivative metabolic process	8.28451e-05	over	Cotton16_08979_01-At1g51950: 3E-25, Cotton16_30434_01-At4g26200: 1E-30, Cotton16_09813_01-At4g11280: 5E-47, Cotton16_03559_01-At4g11280: 5E-50, Cotton16_02419_01-At5g14700: 3E-54, Cotton16_35683_01-At5g07990: 5E-73, Cotton16_54160_01-At4g11280: 7E-97, Cotton16_00001_258-At3g51240: 1E-122, Cotton16_21765_01-At5g48220: 1E-157, Cotton16_00027_02-At5g13930: 1E-164, Cotton16_00075_01-At1g54100: 0, Cot…	14/114 = 0.1228	791/41248 = 0.0192
i1, j2	GO:0006725	biological_process	cellular aromatic compound metabolic process	0.00409953	over	Cotton16_08979_01-At1g51950: 3E-25, Cotton16_09813_01-At4g11280: 5E-47, Cotton16_03559_01-At4g11280: 5E-50, Cotton16_02419_01-At5g14700: 3E-54, Cotton16_35683_01-At5g07990: 5E-73, Cotton16_54160_01-At4g11280: 7E-97, Cotton16_00001_258-At3g51240: 1E-122, Cotton16_21765_01-At5g48220: 1E-157, Cotton16_00027_02-At5g13930: 1E-164, Cotton16_34918_01-At4g30210: 0, Cotton16_00001_148-At3g51240: 0	11/117 = 0.094	878/41161 = 0.0213
i1, j2	GO:0006917	biological_process	induction of apoptosis	0.00144635	over	Cotton16_30434_01-At4g26200: 1E-30, Cotton16_03559_01-At4g11280: 5E-50, Cotton16_54160_01-At4g11280: 7E-97	3/125 = 0.024	15/42024 = 0.0004
i1, j2	GO:0007275	biological_process	multicellular organismal development	0.0105116	over	Cotton16_08979_01-At1g51950: 3E-25, Cotton16_37404_01-At5g13180: 5E-41, Cotton16_16514_01-At4g24150: 1E-42, Cotton16_07977_01-At2g46225: 9E-44, Cotton16_09813_01-At4g11280: 5E-47, Cotton16_03559_01-At4g11280: 5E-50, Cotton16_00612_05-At1g68530: 2E-67, Cotton16_21107_01-At4g02570: 1E-67, Cotton16_00612_03-At1g68530: 3E-76, Cotton16_33735_01-At3g04730: 5E-78, Cotton16_24135_01-At3g44880: 9E-79, Cot…	17/111 = 0.1532	2186/39853 = 0.0549
i1, j2	GO:0008629	biological_process	induction of apoptosis by intracellular signals	0.000236128	over	Cotton16_30434_01-At4g26200: 1E-30, Cotton16_03559_01-At4g11280: 5E-50, Cotton16_54160_01-At4g11280: 7E-97	3/125 = 0.024	4/42035 = 0.0001
i1, j2	GO:0008631	biological_process	induction of apoptosis by oxidative stress	0.000236128	over	Cotton16_30434_01-At4g26200: 1E-30, Cotton16_03559_01-At4g11280: 5E-50, Cotton16_54160_01-At4g11280: 7E-97	3/125 = 0.024	4/42035 = 0.0001
i1, j2	GO:0009066	biological_process	aspartate family amino acid metabolic process	0.0103821	over	Cotton16_30434_01-At4g26200: 1E-30, Cotton16_09813_01-At4g11280: 5E-47, Cotton16_03559_01-At4g11280: 5E-50, Cotton16_54160_01-At4g11280: 7E-97, Cotton16_00277_02-At1g60690: 1E-112, Cotton16_05686_01-At4g01850: 0	6/122 = 0.0492	299/41740 = 0.0072
i1, j2	GO:0009395	biological_process	phospholipid catabolic process	0.0439661	over	Cotton16_43596_01-At3g03520: 7E-34, Cotton16_09652_01-At3g03520: 7E-35	2/126 = 0.0159	21/42018 = 0.0005
i1, j2	GO:0009612	biological_process	response to mechanical stimulus	0.0102277	over	Cotton16_30434_01-At4g26200: 1E-30, Cotton16_03559_01-At4g11280: 5E-50, Cotton16_54160_01-At4g11280: 7E-97	3/125 = 0.024	40/41999 = 0.001
i1, j2	GO:0009692	biological_process	ethylene metabolic process	0.00144635	over	Cotton16_30434_01-At4g26200: 1E-30, Cotton16_09813_01-At4g11280: 5E-47, Cotton16_03559_01-At4g11280: 5E-50, Cotton16_54160_01-At4g11280: 7E-97, Cotton16_05686_01-At4g01850: 0	5/123 = 0.0407	99/41940 = 0.0024
i1, j2	GO:0009693	biological_process	ethylene biosynthetic process	0.00144635	over	Cotton16_30434_01-At4g26200: 1E-30, Cotton16_09813_01-At4g11280: 5E-47, Cotton16_03559_01-At4g11280: 5E-50, Cotton16_54160_01-At4g11280: 7E-97, Cotton16_05686_01-At4g01850: 0	5/123 = 0.0407	99/41940 = 0.0024
i1, j2	GO:0009698	biological_process	phenylpropanoid metabolic process	0.0102277	over	Cotton16_08979_01-At1g51950: 3E-25, Cotton16_02419_01-At5g14700: 3E-54, Cotton16_35683_01-At5g07990: 5E-73, Cotton16_00001_258-At3g51240: 1E-122, Cotton16_00027_02-At5g13930: 1E-164, Cotton16_34918_01-At4g30210: 0, Cotton16_00001_148-At3g51240: 0	7/121 = 0.0579	415/41624 = 0.01
i1, j2	GO:0009699	biological_process	phenylpropanoid biosynthetic process	0.0128171	over	Cotton16_08979_01-At1g51950: 3E-25, Cotton16_02419_01-At5g14700: 3E-54, Cotton16_35683_01-At5g07990: 5E-73, Cotton16_00001_258-At3g51240: 1E-122, Cotton16_00027_02-At5g13930: 1E-164, Cotton16_00001_148-At3g51240: 0	6/122 = 0.0492	316/41723 = 0.0076
i1, j2	GO:0009719	biological_process	response to endogenous stimulus	0.0102277	over	Cotton16_32864_01-At1g28330: 5E-16, Cotton16_08979_01-At1g51950: 3E-25, Cotton16_30434_01-At4g26200: 1E-30, Cotton16_24970_01-At2g25930: 6E-40, Cotton16_32772_01-At4g31920: 1E-49, Cotton16_03559_01-At4g11280: 5E-50, Cotton16_21107_01-At4g02570: 1E-67, Cotton16_33735_01-At3g04730: 5E-78, Cotton16_24673_01-At4g16780: 1E-92, Cotton16_54160_01-At4g11280: 7E-97, Cotton16_02883_01-At4g27270: 1E-104, Co…	15/113 = 0.1327	1737/40302 = 0.0431
i1, j2	GO:0009725	biological_process	response to hormone stimulus	0.0103821	over	Cotton16_32864_01-At1g28330: 5E-16, Cotton16_08979_01-At1g51950: 3E-25, Cotton16_30434_01-At4g26200: 1E-30, Cotton16_24970_01-At2g25930: 6E-40, Cotton16_32772_01-At4g31920: 1E-49, Cotton16_03559_01-At4g11280: 5E-50, Cotton16_21107_01-At4g02570: 1E-67, Cotton16_33735_01-At3g04730: 5E-78, Cotton16_24673_01-At4g16780: 1E-92, Cotton16_54160_01-At4g11280: 7E-97, Cotton16_02883_01-At4g27270: 1E-104, Co…	14/114 = 0.1228	1579/40460 = 0.039
i1, j2	GO:0009733	biological_process	response to auxin stimulus	0.00144635	over	Cotton16_32864_01-At1g28330: 5E-16, Cotton16_08979_01-At1g51950: 3E-25, Cotton16_30434_01-At4g26200: 1E-30, Cotton16_24970_01-At2g25930: 6E-40, Cotton16_03559_01-At4g11280: 5E-50, Cotton16_21107_01-At4g02570: 1E-67, Cotton16_33735_01-At3g04730: 5E-78, Cotton16_24673_01-At4g16780: 1E-92, Cotton16_54160_01-At4g11280: 7E-97, Cotton16_02883_01-At4g27270: 1E-104, Cotton16_05422_01-At1g73590: 1E-111	11/117 = 0.094	727/41312 = 0.0176
i1, j2	GO:0009812	biological_process	flavonoid metabolic process	0.0102277	over	Cotton16_08979_01-At1g51950: 3E-25, Cotton16_35683_01-At5g07990: 5E-73, Cotton16_00001_258-At3g51240: 1E-122, Cotton16_00027_02-At5g13930: 1E-164, Cotton16_00001_148-At3g51240: 0	5/123 = 0.0407	183/41856 = 0.0044
i1, j2	GO:0009813	biological_process	flavonoid biosynthetic process	0.00915167	over	Cotton16_08979_01-At1g51950: 3E-25, Cotton16_35683_01-At5g07990: 5E-73, Cotton16_00001_258-At3g51240: 1E-122, Cotton16_00027_02-At5g13930: 1E-164, Cotton16_00001_148-At3g51240: 0	5/123 = 0.0407	173/41866 = 0.0041
i1, j2	GO:0009835	biological_process	ripening	0.0252136	over	Cotton16_09813_01-At4g11280: 5E-47, Cotton16_03559_01-At4g11280: 5E-50, Cotton16_54160_01-At4g11280: 7E-97	3/125 = 0.024	65/41974 = 0.0015
i1, j2	GO:0010033	biological_process	response to organic substance	0.0202013	over	Cotton16_32864_01-At1g28330: 5E-16, Cotton16_08979_01-At1g51950: 3E-25, Cotton16_30434_01-At4g26200: 1E-30, Cotton16_24970_01-At2g25930: 6E-40, Cotton16_32772_01-At4g31920: 1E-49, Cotton16_03559_01-At4g11280: 5E-50, Cotton16_21107_01-At4g02570: 1E-67, Cotton16_33735_01-At3g04730: 5E-78, Cotton16_24673_01-At4g16780: 1E-92, Cotton16_54160_01-At4g11280: 7E-97, Cotton16_02883_01-At4g27270: 1E-104, Co…	17/111 = 0.1532	2361/39678 = 0.0595
i1, j2	GO:0010941	biological_process	regulation of cell death	0.0335231	over	Cotton16_30434_01-At4g26200: 1E-30, Cotton16_03559_01-At4g11280: 5E-50, Cotton16_54160_01-At4g11280: 7E-97	3/125 = 0.024	73/41966 = 0.0017
i1, j2	GO:0010942	biological_process	positive regulation of cell death	0.00144635	over	Cotton16_30434_01-At4g26200: 1E-30, Cotton16_03559_01-At4g11280: 5E-50, Cotton16_54160_01-At4g11280: 7E-97	3/125 = 0.024	15/42024 = 0.0004
i1, j2	GO:0012502	biological_process	induction of programmed cell death	0.00144635	over	Cotton16_30434_01-At4g26200: 1E-30, Cotton16_03559_01-At4g11280: 5E-50, Cotton16_54160_01-At4g11280: 7E-97	3/125 = 0.024	15/42024 = 0.0004
i1, j2	GO:0016769	molecular_function	transferase activity, transferring nitrogenous groups	0.0204019	over	Cotton16_09813_01-At4g11280: 5E-47, Cotton16_03559_01-At4g11280: 5E-50, Cotton16_54160_01-At4g11280: 7E-97, Cotton16_00277_02-At1g60690: 1E-112, Cotton16_00431_01-At1g11860: 0	5/123 = 0.0407	239/41800 = 0.0057
i1, j2	GO:0016847	molecular_function	1-aminocyclopropane-1-carboxylate synthase activity	0.014691	over	Cotton16_09813_01-At4g11280: 5E-47, Cotton16_03559_01-At4g11280: 5E-50, Cotton16_54160_01-At4g11280: 7E-97	3/125 = 0.024	50/41989 = 0.0012
i1, j2	GO:0018871	biological_process	1-aminocyclopropane-1-carboxylate metabolic process	0.014691	over	Cotton16_09813_01-At4g11280: 5E-47, Cotton16_03559_01-At4g11280: 5E-50, Cotton16_54160_01-At4g11280: 7E-97	3/125 = 0.024	50/41989 = 0.0012
i1, j2	GO:0019438	biological_process	aromatic compound biosynthetic process	0.00144635	over	Cotton16_08979_01-At1g51950: 3E-25, Cotton16_09813_01-At4g11280: 5E-47, Cotton16_03559_01-At4g11280: 5E-50, Cotton16_02419_01-At5g14700: 3E-54, Cotton16_35683_01-At5g07990: 5E-73, Cotton16_54160_01-At4g11280: 7E-97, Cotton16_00001_258-At3g51240: 1E-122, Cotton16_21765_01-At5g48220: 1E-157, Cotton16_00027_02-At5g13930: 1E-164, Cotton16_00001_148-At3g51240: 0	10/118 = 0.0847	570/41469 = 0.0137
i1, j2	GO:0032501	biological_process	multicellular organismal process	0.0102277	over	Cotton16_08979_01-At1g51950: 3E-25, Cotton16_24970_01-At2g25930: 6E-40, Cotton16_37404_01-At5g13180: 5E-41, Cotton16_16514_01-At4g24150: 1E-42, Cotton16_07977_01-At2g46225: 9E-44, Cotton16_09813_01-At4g11280: 5E-47, Cotton16_03559_01-At4g11280: 5E-50, Cotton16_00612_05-At1g68530: 2E-67, Cotton16_21107_01-At4g02570: 1E-67, Cotton16_00612_03-At1g68530: 3E-76, Cotton16_33735_01-At3g04730: 5E-78, Cot…	18/110 = 0.1636	2355/39684 = 0.0593
i1, j2	GO:0032502	biological_process	developmental process	0.00915167	over	Cotton16_08979_01-At1g51950: 3E-25, Cotton16_24970_01-At2g25930: 6E-40, Cotton16_37404_01-At5g13180: 5E-41, Cotton16_16514_01-At4g24150: 1E-42, Cotton16_07977_01-At2g46225: 9E-44, Cotton16_09813_01-At4g11280: 5E-47, Cotton16_03559_01-At4g11280: 5E-50, Cotton16_00612_05-At1g68530: 2E-67, Cotton16_21107_01-At4g02570: 1E-67, Cotton16_00612_03-At1g68530: 3E-76, Cotton16_33735_01-At3g04730: 5E-78, Cot…	19/109 = 0.1743	2498/39541 = 0.0632
i1, j2	GO:0042218	biological_process	1-aminocyclopropane-1-carboxylate biosynthetic process	0.014691	over	Cotton16_09813_01-At4g11280: 5E-47, Cotton16_03559_01-At4g11280: 5E-50, Cotton16_54160_01-At4g11280: 7E-97	3/125 = 0.024	50/41989 = 0.0012
i1, j2	GO:0042221	biological_process	response to chemical stimulus	0.0190337	over	Cotton16_32864_01-At1g28330: 5E-16, Cotton16_08979_01-At1g51950: 3E-25, Cotton16_30434_01-At4g26200: 1E-30, Cotton16_29595_01-At1g01620: 9E-36, Cotton16_24970_01-At2g25930: 6E-40, Cotton16_32772_01-At4g31920: 1E-49, Cotton16_03559_01-At4g11280: 5E-50, Cotton16_59614_01-At2g22240: 4E-50, Cotton16_05758_01-At1g01620: 2E-61, Cotton16_21107_01-At4g02570: 1E-67, Cotton16_33735_01-At3g04730: 5E-78, Cot…	22/106 = 0.2075	3365/38674 = 0.087
i1, j2	GO:0042398	biological_process	cellular amino acid derivative biosynthetic process	8.28451e-05	over	Cotton16_08979_01-At1g51950: 3E-25, Cotton16_30434_01-At4g26200: 1E-30, Cotton16_09813_01-At4g11280: 5E-47, Cotton16_03559_01-At4g11280: 5E-50, Cotton16_02419_01-At5g14700: 3E-54, Cotton16_35683_01-At5g07990: 5E-73, Cotton16_54160_01-At4g11280: 7E-97, Cotton16_00001_258-At3g51240: 1E-122, Cotton16_21765_01-At5g48220: 1E-157, Cotton16_00027_02-At5g13930: 1E-164, Cotton16_00001_148-At3g51240: 0, Co…	12/116 = 0.1034	558/41481 = 0.0135
i1, j2	GO:0042981	biological_process	regulation of apoptosis	0.0180747	over	Cotton16_30434_01-At4g26200: 1E-30, Cotton16_03559_01-At4g11280: 5E-50, Cotton16_54160_01-At4g11280: 7E-97	3/125 = 0.024	55/41984 = 0.0013
i1, j2	GO:0043065	biological_process	positive regulation of apoptosis	0.00144635	over	Cotton16_30434_01-At4g26200: 1E-30, Cotton16_03559_01-At4g11280: 5E-50, Cotton16_54160_01-At4g11280: 7E-97	3/125 = 0.024	15/42024 = 0.0004
i1, j2	GO:0043067	biological_process	regulation of programmed cell death	0.0335231	over	Cotton16_30434_01-At4g26200: 1E-30, Cotton16_03559_01-At4g11280: 5E-50, Cotton16_54160_01-At4g11280: 7E-97	3/125 = 0.024	73/41966 = 0.0017
i1, j2	GO:0043068	biological_process	positive regulation of programmed cell death	0.00144635	over	Cotton16_30434_01-At4g26200: 1E-30, Cotton16_03559_01-At4g11280: 5E-50, Cotton16_54160_01-At4g11280: 7E-97	3/125 = 0.024	15/42024 = 0.0004
i1, j2	GO:0043449	biological_process	cellular alkene metabolic process	0.00144635	over	Cotton16_30434_01-At4g26200: 1E-30, Cotton16_09813_01-At4g11280: 5E-47, Cotton16_03559_01-At4g11280: 5E-50, Cotton16_54160_01-At4g11280: 7E-97, Cotton16_05686_01-At4g01850: 0	5/123 = 0.0407	99/41940 = 0.0024
i1, j2	GO:0043450	biological_process	alkene biosynthetic process	0.00144635	over	Cotton16_30434_01-At4g26200: 1E-30, Cotton16_09813_01-At4g11280: 5E-47, Cotton16_03559_01-At4g11280: 5E-50, Cotton16_54160_01-At4g11280: 7E-97, Cotton16_05686_01-At4g01850: 0	5/123 = 0.0407	99/41940 = 0.0024
i1, j2	GO:0044281	biological_process	small molecule metabolic process	0.0102277	over	Cotton16_08979_01-At1g51950: 3E-25, Cotton16_30434_01-At4g26200: 1E-30, Cotton16_42966_01-At5g57800: 2E-32, Cotton16_09071_01-At3g58610: 8E-38, Cotton16_09813_01-At4g11280: 5E-47, Cotton16_03559_01-At4g11280: 5E-50, Cotton16_59614_01-At2g22240: 4E-50, Cotton16_02419_01-At5g14700: 3E-54, Cotton16_00612_05-At1g68530: 2E-67, Cotton16_35683_01-At5g07990: 5E-73, Cotton16_00612_03-At1g68530: 3E-76, Cot…	27/101 = 0.2673	4288/37751 = 0.1136
i1, j2	GO:0044283	biological_process	small molecule biosynthetic process	0.00312918	over	Cotton16_08979_01-At1g51950: 3E-25, Cotton16_30434_01-At4g26200: 1E-30, Cotton16_42966_01-At5g57800: 2E-32, Cotton16_09071_01-At3g58610: 8E-38, Cotton16_09813_01-At4g11280: 5E-47, Cotton16_03559_01-At4g11280: 5E-50, Cotton16_59614_01-At2g22240: 4E-50, Cotton16_02419_01-At5g14700: 3E-54, Cotton16_35683_01-At5g07990: 5E-73, Cotton16_54160_01-At4g11280: 7E-97, Cotton16_12092_01-At2g01290: 1E-106, Co…	19/109 = 0.1743	2273/39766 = 0.0572
i1, j2	GO:0048856	biological_process	anatomical structure development	0.0021276	over	Cotton16_08979_01-At1g51950: 3E-25, Cotton16_24970_01-At2g25930: 6E-40, Cotton16_16514_01-At4g24150: 1E-42, Cotton16_07977_01-At2g46225: 9E-44, Cotton16_09813_01-At4g11280: 5E-47, Cotton16_03559_01-At4g11280: 5E-50, Cotton16_00612_05-At1g68530: 2E-67, Cotton16_21107_01-At4g02570: 1E-67, Cotton16_00612_03-At1g68530: 3E-76, Cotton16_33735_01-At3g04730: 5E-78, Cotton16_24135_01-At3g44880: 9E-79, Cot…	18/110 = 0.1636	1995/40044 = 0.0498
i1, j3	GO:0043168	molecular_function	anion binding	0.0287734	over	Cotton16_10310_01-At2g45820: 1E-49, Cotton16_00275_01-At3g61260: 9E-59, Cotton16_00001_307-At3g61260: 2E-59	3/157 = 0.0191	22/42017 = 0.0005
i1, j3	GO:0048029	molecular_function	monosaccharide binding	0.0287734	over	Cotton16_10310_01-At2g45820: 1E-49, Cotton16_00275_01-At3g61260: 9E-59, Cotton16_00001_307-At3g61260: 2E-59	3/157 = 0.0191	21/42018 = 0.0005
i1, j3	GO:0048032	molecular_function	galacturonate binding	0.0287734	over	Cotton16_10310_01-At2g45820: 1E-49, Cotton16_00275_01-At3g61260: 9E-59, Cotton16_00001_307-At3g61260: 2E-59	3/157 = 0.0191	21/42018 = 0.0005
i1, j5	GO:0004675	molecular_function	transmembrane receptor protein serine/threonine kinase activity	0.012629	over	Cotton16_06367_01-At1g66150: 2E-64, Cotton16_26803_01-At2g01820: 6E-94	2/76 = 0.0263	19/42020 = 0.0005
i1, j5	GO:0004798	molecular_function	thymidylate kinase activity	1.49085e-05	over	Cotton16_22195_01-At5g59440: 3E-68, Cotton16_33105_01-At5g59440: 5E-87, Cotton16_05985_01-At5g59440: 8E-95	3/75 = 0.04	5/42034 = 0.0001
i1, j5	GO:0006213	biological_process	pyrimidine nucleoside metabolic process	6.49587e-05	over	Cotton16_22195_01-At5g59440: 3E-68, Cotton16_04095_01-At3g46940: 1E-72, Cotton16_33105_01-At5g59440: 5E-87, Cotton16_05985_01-At5g59440: 8E-95	4/74 = 0.0541	46/41993 = 0.0011
i1, j5	GO:0006220	biological_process	pyrimidine nucleotide metabolic process	0.000451646	over	Cotton16_22195_01-At5g59440: 3E-68, Cotton16_04095_01-At3g46940: 1E-72, Cotton16_33105_01-At5g59440: 5E-87, Cotton16_05985_01-At5g59440: 8E-95	4/74 = 0.0541	82/41957 = 0.002
i1, j5	GO:0006221	biological_process	pyrimidine nucleotide biosynthetic process	0.00878891	over	Cotton16_22195_01-At5g59440: 3E-68, Cotton16_33105_01-At5g59440: 5E-87, Cotton16_05985_01-At5g59440: 8E-95	3/75 = 0.04	78/41961 = 0.0019
i1, j5	GO:0006233	biological_process	dTDP biosynthetic process	1.49085e-05	over	Cotton16_22195_01-At5g59440: 3E-68, Cotton16_33105_01-At5g59440: 5E-87, Cotton16_05985_01-At5g59440: 8E-95	3/75 = 0.04	5/42034 = 0.0001
i1, j5	GO:0006235	biological_process	dTTP biosynthetic process	1.49085e-05	over	Cotton16_22195_01-At5g59440: 3E-68, Cotton16_33105_01-At5g59440: 5E-87, Cotton16_05985_01-At5g59440: 8E-95	3/75 = 0.04	5/42034 = 0.0001
i1, j5	GO:0009116	biological_process	nucleoside metabolic process	0.007845	over	Cotton16_22195_01-At5g59440: 3E-68, Cotton16_04095_01-At3g46940: 1E-72, Cotton16_33105_01-At5g59440: 5E-87, Cotton16_05985_01-At5g59440: 8E-95	4/74 = 0.0541	182/41857 = 0.0043
i1, j5	GO:0009120	biological_process	deoxyribonucleoside metabolic process	1.70771e-06	over	Cotton16_22195_01-At5g59440: 3E-68, Cotton16_04095_01-At3g46940: 1E-72, Cotton16_33105_01-At5g59440: 5E-87, Cotton16_05985_01-At5g59440: 8E-95	4/74 = 0.0541	9/42030 = 0.0002
i1, j5	GO:0009132	biological_process	nucleoside diphosphate metabolic process	0.000309973	over	Cotton16_22195_01-At5g59440: 3E-68, Cotton16_33105_01-At5g59440: 5E-87, Cotton16_05985_01-At5g59440: 8E-95	3/75 = 0.04	22/42017 = 0.0005
i1, j5	GO:0009133	biological_process	nucleoside diphosphate biosynthetic process	1.49085e-05	over	Cotton16_22195_01-At5g59440: 3E-68, Cotton16_33105_01-At5g59440: 5E-87, Cotton16_05985_01-At5g59440: 8E-95	3/75 = 0.04	5/42034 = 0.0001
i1, j5	GO:0009138	biological_process	pyrimidine nucleoside diphosphate metabolic process	1.49085e-05	over	Cotton16_22195_01-At5g59440: 3E-68, Cotton16_33105_01-At5g59440: 5E-87, Cotton16_05985_01-At5g59440: 8E-95	3/75 = 0.04	5/42034 = 0.0001
i1, j5	GO:0009139	biological_process	pyrimidine nucleoside diphosphate biosynthetic process	1.49085e-05	over	Cotton16_22195_01-At5g59440: 3E-68, Cotton16_33105_01-At5g59440: 5E-87, Cotton16_05985_01-At5g59440: 8E-95	3/75 = 0.04	5/42034 = 0.0001
i1, j5	GO:0009141	biological_process	nucleoside triphosphate metabolic process	0.0409038	over	Cotton16_22195_01-At5g59440: 3E-68, Cotton16_04095_01-At3g46940: 1E-72, Cotton16_33105_01-At5g59440: 5E-87, Cotton16_05985_01-At5g59440: 8E-95	4/74 = 0.0541	296/41743 = 0.0071
i1, j5	GO:0009147	biological_process	pyrimidine nucleoside triphosphate metabolic process	1.49085e-05	over	Cotton16_22195_01-At5g59440: 3E-68, Cotton16_04095_01-At3g46940: 1E-72, Cotton16_33105_01-At5g59440: 5E-87, Cotton16_05985_01-At5g59440: 8E-95	4/74 = 0.0541	22/42017 = 0.0005
i1, j5	GO:0009148	biological_process	pyrimidine nucleoside triphosphate biosynthetic process	0.000194067	over	Cotton16_22195_01-At5g59440: 3E-68, Cotton16_33105_01-At5g59440: 5E-87, Cotton16_05985_01-At5g59440: 8E-95	3/75 = 0.04	18/42021 = 0.0004
i1, j5	GO:0009186	biological_process	deoxyribonucleoside diphosphate metabolic process	3.83965e-05	over	Cotton16_22195_01-At5g59440: 3E-68, Cotton16_33105_01-At5g59440: 5E-87, Cotton16_05985_01-At5g59440: 8E-95	3/75 = 0.04	9/42030 = 0.0002
i1, j5	GO:0009189	biological_process	deoxyribonucleoside diphosphate biosynthetic process	1.49085e-05	over	Cotton16_22195_01-At5g59440: 3E-68, Cotton16_33105_01-At5g59440: 5E-87, Cotton16_05985_01-At5g59440: 8E-95	3/75 = 0.04	5/42034 = 0.0001
i1, j5	GO:0009196	biological_process	pyrimidine deoxyribonucleoside diphosphate metabolic process	1.49085e-05	over	Cotton16_22195_01-At5g59440: 3E-68, Cotton16_33105_01-At5g59440: 5E-87, Cotton16_05985_01-At5g59440: 8E-95	3/75 = 0.04	5/42034 = 0.0001
i1, j5	GO:0009197	biological_process	pyrimidine deoxyribonucleoside diphosphate biosynthetic process	1.49085e-05	over	Cotton16_22195_01-At5g59440: 3E-68, Cotton16_33105_01-At5g59440: 5E-87, Cotton16_05985_01-At5g59440: 8E-95	3/75 = 0.04	5/42034 = 0.0001
i1, j5	GO:0009200	biological_process	deoxyribonucleoside triphosphate metabolic process	1.70771e-06	over	Cotton16_22195_01-At5g59440: 3E-68, Cotton16_04095_01-At3g46940: 1E-72, Cotton16_33105_01-At5g59440: 5E-87, Cotton16_05985_01-At5g59440: 8E-95	4/74 = 0.0541	10/42029 = 0.0002
i1, j5	GO:0009202	biological_process	deoxyribonucleoside triphosphate biosynthetic process	1.54203e-05	over	Cotton16_22195_01-At5g59440: 3E-68, Cotton16_33105_01-At5g59440: 5E-87, Cotton16_05985_01-At5g59440: 8E-95	3/75 = 0.04	6/42033 = 0.0001
i1, j5	GO:0009211	biological_process	pyrimidine deoxyribonucleoside triphosphate metabolic process	1.70771e-06	over	Cotton16_22195_01-At5g59440: 3E-68, Cotton16_04095_01-At3g46940: 1E-72, Cotton16_33105_01-At5g59440: 5E-87, Cotton16_05985_01-At5g59440: 8E-95	4/74 = 0.0541	9/42030 = 0.0002
i1, j5	GO:0009212	biological_process	pyrimidine deoxyribonucleoside triphosphate biosynthetic process	1.49085e-05	over	Cotton16_22195_01-At5g59440: 3E-68, Cotton16_33105_01-At5g59440: 5E-87, Cotton16_05985_01-At5g59440: 8E-95	3/75 = 0.04	5/42034 = 0.0001
i1, j5	GO:0009219	biological_process	pyrimidine deoxyribonucleotide metabolic process	1.49085e-05	over	Cotton16_22195_01-At5g59440: 3E-68, Cotton16_04095_01-At3g46940: 1E-72, Cotton16_33105_01-At5g59440: 5E-87, Cotton16_05985_01-At5g59440: 8E-95	4/74 = 0.0541	21/42018 = 0.0005
i1, j5	GO:0009221	biological_process	pyrimidine deoxyribonucleotide biosynthetic process	0.000180446	over	Cotton16_22195_01-At5g59440: 3E-68, Cotton16_33105_01-At5g59440: 5E-87, Cotton16_05985_01-At5g59440: 8E-95	3/75 = 0.04	17/42022 = 0.0004
i1, j5	GO:0009262	biological_process	deoxyribonucleotide metabolic process	1.49085e-05	over	Cotton16_22195_01-At5g59440: 3E-68, Cotton16_04095_01-At3g46940: 1E-72, Cotton16_33105_01-At5g59440: 5E-87, Cotton16_05985_01-At5g59440: 8E-95	4/74 = 0.0541	26/42013 = 0.0006
i1, j5	GO:0009263	biological_process	deoxyribonucleotide biosynthetic process	0.000194067	over	Cotton16_22195_01-At5g59440: 3E-68, Cotton16_33105_01-At5g59440: 5E-87, Cotton16_05985_01-At5g59440: 8E-95	3/75 = 0.04	18/42021 = 0.0004
i1, j5	GO:0009265	biological_process	2'-deoxyribonucleotide biosynthetic process	0.000194067	over	Cotton16_22195_01-At5g59440: 3E-68, Cotton16_33105_01-At5g59440: 5E-87, Cotton16_05985_01-At5g59440: 8E-95	3/75 = 0.04	18/42021 = 0.0004
i1, j5	GO:0009394	biological_process	2'-deoxyribonucleotide metabolic process	1.49085e-05	over	Cotton16_22195_01-At5g59440: 3E-68, Cotton16_04095_01-At3g46940: 1E-72, Cotton16_33105_01-At5g59440: 5E-87, Cotton16_05985_01-At5g59440: 8E-95	4/74 = 0.0541	22/42017 = 0.0005
i1, j5	GO:0016776	molecular_function	phosphotransferase activity, phosphate group as acceptor	0.00710204	over	Cotton16_22195_01-At5g59440: 3E-68, Cotton16_33105_01-At5g59440: 5E-87, Cotton16_05985_01-At5g59440: 8E-95	3/75 = 0.04	70/41969 = 0.0017
i1, j5	GO:0019201	molecular_function	nucleotide kinase activity	0.00474843	over	Cotton16_22195_01-At5g59440: 3E-68, Cotton16_33105_01-At5g59440: 5E-87, Cotton16_05985_01-At5g59440: 8E-95	3/75 = 0.04	60/41979 = 0.0014
i1, j5	GO:0019205	molecular_function	nucleobase, nucleoside, nucleotide kinase activity	0.0326151	over	Cotton16_22195_01-At5g59440: 3E-68, Cotton16_33105_01-At5g59440: 5E-87, Cotton16_05985_01-At5g59440: 8E-95	3/75 = 0.04	127/41912 = 0.003
i1, j5	GO:0046072	biological_process	dTDP metabolic process	1.49085e-05	over	Cotton16_22195_01-At5g59440: 3E-68, Cotton16_33105_01-At5g59440: 5E-87, Cotton16_05985_01-At5g59440: 8E-95	3/75 = 0.04	5/42034 = 0.0001
i1, j5	GO:0046075	biological_process	dTTP metabolic process	1.49085e-05	over	Cotton16_22195_01-At5g59440: 3E-68, Cotton16_33105_01-At5g59440: 5E-87, Cotton16_05985_01-At5g59440: 8E-95	3/75 = 0.04	5/42034 = 0.0001
i1, j5	GO:0046125	biological_process	pyrimidine deoxyribonucleoside metabolic process	1.70771e-06	over	Cotton16_22195_01-At5g59440: 3E-68, Cotton16_04095_01-At3g46940: 1E-72, Cotton16_33105_01-At5g59440: 5E-87, Cotton16_05985_01-At5g59440: 8E-95	4/74 = 0.0541	9/42030 = 0.0002
i1, j5	GO:0046939	biological_process	nucleotide phosphorylation	0.00744975	over	Cotton16_22195_01-At5g59440: 3E-68, Cotton16_33105_01-At5g59440: 5E-87, Cotton16_05985_01-At5g59440: 8E-95	3/75 = 0.04	72/41967 = 0.0017
i2, j1	GO:0004197	molecular_function	cysteine-type endopeptidase activity	0.0160861	over	Cotton16_00002_012-At4g39090: 2E-36, Cotton16_00002_079-At4g39090: 5E-37, Cotton16_25615_01-At4g39090: 1E-48, Cotton16_40065_01-At4g39090: 4E-50	4/42 = 0.0952	167/41872 = 0.004
i2, j1	GO:0008234	molecular_function	cysteine-type peptidase activity	0.0448563	over	Cotton16_00002_012-At4g39090: 2E-36, Cotton16_00002_079-At4g39090: 5E-37, Cotton16_25615_01-At4g39090: 1E-48, Cotton16_40065_01-At4g39090: 4E-50	4/42 = 0.0952	263/41776 = 0.0063
i2, j2	GO:0005746	cellular_component	mitochondrial respiratory chain	0.0398592	over	Cotton16_19172_01-AtMg00580: 6E-51, Cotton16_45014_01-At3g22370: 1E-52, Cotton16_07542_01-At1g22450: 6E-55, Cotton16_33649_01-At3g02210: 0	4/87 = 0.046	170/41869 = 0.0041
i2, j2	GO:0009052	biological_process	pentose-phosphate shunt, non-oxidative branch	0.0398592	over	Cotton16_29135_01-At2g01290: 1E-105, Cotton16_06691_01-At2g01290: 1E-106	2/89 = 0.0225	15/42024 = 0.0004
i2, j2	GO:0009408	biological_process	response to heat	0.0475643	over	Cotton16_31248_01-At5g03280: 3E-26, Cotton16_00001_747-At5g55120: 7E-37, Cotton16_01622_01-At1g21410: 2E-66, Cotton16_13894_01-At4g25200: 4E-69, Cotton16_00001_030-At4g26850: 0	5/86 = 0.0581	341/41698 = 0.0082
i2, j2	GO:0009505	cellular_component	plant-type cell wall	0.0398592	over	Cotton16_43936_01-At4g25240: 4E-46, Cotton16_44746_01-At4g25240: 1E-83, Cotton16_00195_01-At5g27870: 1E-91, Cotton16_59655_01-At3g05620: 1E-95, Cotton16_33649_01-At3g02210: 0	5/86 = 0.0581	308/41731 = 0.0074
i2, j2	GO:0010181	molecular_function	FMN binding	0.0475643	over	Cotton16_16008_01-At4g36750: 4E-77, Cotton16_20360_01-At4g30210: 1E-178, Cotton16_00733_02-At3g14420: 0	3/88 = 0.0341	83/41956 = 0.002
i2, j2	GO:0015980	biological_process	energy derivation by oxidation of organic compounds	0.0398592	over	Cotton16_19172_01-AtMg00580: 6E-51, Cotton16_45014_01-At3g22370: 1E-52, Cotton16_07542_01-At1g22450: 6E-55, Cotton16_26475_01-At5g37510: 1E-132, Cotton16_15389_01-At5g58330: 1E-159, Cotton16_33649_01-At3g02210: 0	6/85 = 0.0706	400/41639 = 0.0096
i2, j2	GO:0030312	cellular_component	external encapsulating structure	0.0398592	over	Cotton16_43936_01-At4g25240: 4E-46, Cotton16_44746_01-At4g25240: 1E-83, Cotton16_00195_01-At5g27870: 1E-91, Cotton16_59655_01-At3g05620: 1E-95, Cotton16_21290_01-At3g14240: 1E-154, Cotton16_33649_01-At3g02210: 0	6/85 = 0.0706	437/41602 = 0.0105
i2, j2	GO:0045333	biological_process	cellular respiration	0.0398592	over	Cotton16_19172_01-AtMg00580: 6E-51, Cotton16_45014_01-At3g22370: 1E-52, Cotton16_07542_01-At1g22450: 6E-55, Cotton16_26475_01-At5g37510: 1E-132, Cotton16_15389_01-At5g58330: 1E-159, Cotton16_33649_01-At3g02210: 0	6/85 = 0.0706	351/41688 = 0.0084
i2, j2	GO:0046108	biological_process	uridine metabolic process	0.0398592	over	Cotton16_29135_01-At2g01290: 1E-105, Cotton16_06691_01-At2g01290: 1E-106	2/89 = 0.0225	15/42024 = 0.0004
i2, j2	GO:0046109	biological_process	uridine biosynthetic process	0.0398592	over	Cotton16_29135_01-At2g01290: 1E-105, Cotton16_06691_01-At2g01290: 1E-106	2/89 = 0.0225	15/42024 = 0.0004
i2, j2	GO:0046132	biological_process	pyrimidine ribonucleoside biosynthetic process	0.0398592	over	Cotton16_29135_01-At2g01290: 1E-105, Cotton16_06691_01-At2g01290: 1E-106	2/89 = 0.0225	15/42024 = 0.0004
i2, j2	GO:0046134	biological_process	pyrimidine nucleoside biosynthetic process	0.0398592	over	Cotton16_29135_01-At2g01290: 1E-105, Cotton16_06691_01-At2g01290: 1E-106	2/89 = 0.0225	15/42024 = 0.0004
i2, j2	GO:0070469	cellular_component	respiratory chain	0.0398592	over	Cotton16_19172_01-AtMg00580: 6E-51, Cotton16_45014_01-At3g22370: 1E-52, Cotton16_07542_01-At1g22450: 6E-55, Cotton16_33649_01-At3g02210: 0	4/87 = 0.046	178/41861 = 0.0043
i2, j5	GO:0004322	molecular_function	ferroxidase activity	0.00687983	over	Cotton16_16302_01-At5g01600: 2E-91, Cotton16_29783_01-At5g01600: 2E-92, Cotton16_18280_01-At5g01600: 9E-93	3/241 = 0.0124	10/42029 = 0.0002
i2, j5	GO:0006826	biological_process	iron ion transport	0.0144109	over	Cotton16_16302_01-At5g01600: 2E-91, Cotton16_29783_01-At5g01600: 2E-92, Cotton16_18280_01-At5g01600: 9E-93	3/241 = 0.0124	15/42024 = 0.0004
i2, j5	GO:0008199	molecular_function	ferric iron binding	0.0110829	over	Cotton16_16302_01-At5g01600: 2E-91, Cotton16_29783_01-At5g01600: 2E-92, Cotton16_18280_01-At5g01600: 9E-93	3/241 = 0.0124	13/42026 = 0.0003
i2, j5	GO:0008515	molecular_function	sucrose transmembrane transporter activity	0.00414861	over	Cotton16_16524_01-At1g71880: 2E-94, Cotton16_30755_01-At1g09960: 1E-102, Cotton16_25836_01-At1g09960: 1E-104, Cotton16_10416_01-At3g19930: 1E-164	4/240 = 0.0167	22/42017 = 0.0005
i2, j5	GO:0010039	biological_process	response to iron ion	0.00102665	over	Cotton16_36560_01-At5g01600: 2E-32, Cotton16_16302_01-At5g01600: 2E-91, Cotton16_29783_01-At5g01600: 2E-92, Cotton16_18280_01-At5g01600: 9E-93	4/240 = 0.0167	10/42029 = 0.0002
i2, j5	GO:0015154	molecular_function	disaccharide transmembrane transporter activity	0.00414861	over	Cotton16_16524_01-At1g71880: 2E-94, Cotton16_30755_01-At1g09960: 1E-102, Cotton16_25836_01-At1g09960: 1E-104, Cotton16_10416_01-At3g19930: 1E-164	4/240 = 0.0167	22/42017 = 0.0005
i2, j5	GO:0015766	biological_process	disaccharide transport	0.00414861	over	Cotton16_16524_01-At1g71880: 2E-94, Cotton16_30755_01-At1g09960: 1E-102, Cotton16_25836_01-At1g09960: 1E-104, Cotton16_10416_01-At3g19930: 1E-164	4/240 = 0.0167	22/42017 = 0.0005
i2, j5	GO:0015770	biological_process	sucrose transport	0.00414861	over	Cotton16_16524_01-At1g71880: 2E-94, Cotton16_30755_01-At1g09960: 1E-102, Cotton16_25836_01-At1g09960: 1E-104, Cotton16_10416_01-At3g19930: 1E-164	4/240 = 0.0167	22/42017 = 0.0005
i2, j5	GO:0015772	biological_process	oligosaccharide transport	0.00566484	over	Cotton16_16524_01-At1g71880: 2E-94, Cotton16_30755_01-At1g09960: 1E-102, Cotton16_25836_01-At1g09960: 1E-104, Cotton16_10416_01-At3g19930: 1E-164	4/240 = 0.0167	28/42011 = 0.0007
i2, j5	GO:0016722	molecular_function	oxidoreductase activity, oxidizing metal ions	0.0358405	over	Cotton16_16302_01-At5g01600: 2E-91, Cotton16_29783_01-At5g01600: 2E-92, Cotton16_18280_01-At5g01600: 9E-93	3/241 = 0.0124	22/42017 = 0.0005
i2, j5	GO:0016724	molecular_function	oxidoreductase activity, oxidizing metal ions, oxygen as acceptor	0.00687983	over	Cotton16_16302_01-At5g01600: 2E-91, Cotton16_29783_01-At5g01600: 2E-92, Cotton16_18280_01-At5g01600: 9E-93	3/241 = 0.0124	10/42029 = 0.0002
i3, j4	GO:0006816	biological_process	calcium ion transport	0.048482	over	Cotton16_36020_01-At3g51860: 4E-49, Cotton16_08034_01-At5g57110: 2E-55, Cotton16_36892_01-At4g03560: 6E-57	3/48 = 0.0625	87/41952 = 0.0021
i3, j4	GO:0015674	biological_process	di-, tri-valent inorganic cation transport	0.048482	over	Cotton16_36020_01-At3g51860: 4E-49, Cotton16_08034_01-At5g57110: 2E-55, Cotton16_36892_01-At4g03560: 6E-57	3/48 = 0.0625	105/41934 = 0.0025
i3, j4	GO:0070838	biological_process	divalent metal ion transport	0.048482	over	Cotton16_36020_01-At3g51860: 4E-49, Cotton16_08034_01-At5g57110: 2E-55, Cotton16_36892_01-At4g03560: 6E-57	3/48 = 0.0625	87/41952 = 0.0021
i4, j1	GO:0005198	molecular_function	structural molecule activity	0.038916	under	Cotton16_42995_01-At5g02610: 5E-54, Cotton16_18969_01-At2g19730: 4E-58, Cotton16_21946_01-At1g74270: 4E-58, Cotton16_09842_01-At2g37270: 9E-67, Cotton16_00235_02-At3g12110: 2E-71	5/336 = 0.0149	2033/40006 = 0.0508
i4, j1	GO:0005576	cellular_component	extracellular region	0.0129484	over	Cotton16_44651_01-At5g65730: 1E-37, Cotton16_00001_493-At2g42840: 6E-40, Cotton16_00001_632-At2g42840: 3E-45, Cotton16_00267_01-At1g72970: 5E-46, Cotton16_00001_558-At2g42840: 2E-49, Cotton16_00001_485-At2g42840: 2E-51, Cotton16_23353_01-At2g42840: 1E-52, Cotton16_00267_03-At1g72970: 1E-87, Cotton16_20985_01-At4g25810: 1E-118, Cotton16_01110_02-At3g44990: 1E-123, Cotton16_00078_05-At1g14720: 1E-1…	12/329 = 0.0365	440/41599 = 0.0106
i4, j1	GO:0005618	cellular_component	cell wall	0.049674	over	Cotton16_44651_01-At5g65730: 1E-37, Cotton16_58782_01-At5g16590: 2E-43, Cotton16_22296_01-At3g19320: 3E-71, Cotton16_05672_01-At1g58370: 1E-92, Cotton16_20985_01-At4g25810: 1E-118, Cotton16_01110_02-At3g44990: 1E-123, Cotton16_26293_01-At3g08680: 1E-124, Cotton16_00078_05-At1g14720: 1E-136, Cotton16_28945_01-At1g58370: 1E-171, Cotton16_00661_02-At2g26730: 0	10/331 = 0.0302	419/41620 = 0.0101
i4, j1	GO:0006558	biological_process	L-phenylalanine metabolic process	3.224e-07	over	Cotton16_21189_01-At3g53260: 1E-51, Cotton16_28026_01-At3g53260: 1E-51, Cotton16_23995_01-At3g53260: 1E-52, Cotton16_04067_01-At3g53260: 5E-56, Cotton16_61065_01-At3g53260: 3E-59, Cotton16_06451_01-At3g53260: 1E-153, Cotton16_00375_03-At2g37040: 0, Cotton16_00422_01-At2g37040: 0, Cotton16_00422_03-At2g37040: 0	9/332 = 0.0271	54/41985 = 0.0013
i4, j1	GO:0006559	biological_process	L-phenylalanine catabolic process	3.09639e-08	over	Cotton16_21189_01-At3g53260: 1E-51, Cotton16_28026_01-At3g53260: 1E-51, Cotton16_23995_01-At3g53260: 1E-52, Cotton16_04067_01-At3g53260: 5E-56, Cotton16_61065_01-At3g53260: 3E-59, Cotton16_06451_01-At3g53260: 1E-153, Cotton16_00375_03-At2g37040: 0, Cotton16_00422_01-At2g37040: 0, Cotton16_00422_03-At2g37040: 0	9/332 = 0.0271	34/42005 = 0.0008
i4, j1	GO:0006575	biological_process	cellular amino acid derivative metabolic process	0.00516147	over	Cotton16_43784_01-At3g51240: 8E-31, Cotton16_21189_01-At3g53260: 1E-51, Cotton16_28026_01-At3g53260: 1E-51, Cotton16_23995_01-At3g53260: 1E-52, Cotton16_00001_076-At3g51240: 8E-56, Cotton16_04067_01-At3g53260: 5E-56, Cotton16_61065_01-At3g53260: 3E-59, Cotton16_07918_03-At2g22250: 1E-62, Cotton16_04862_01-At1g20270: 6E-80, Cotton16_14028_01-At3g51240: 1E-122, Cotton16_00001_120-At3g51240: 1E-141,…	18/323 = 0.0557	791/41248 = 0.0192
i4, j1	GO:0006631	biological_process	fatty acid metabolic process	0.0255353	over	Cotton16_18324_01-At2g46210: 2E-43, Cotton16_19029_01-At2g44620: 1E-47, Cotton16_00419_03-At2g29980: 2E-60, Cotton16_55191_01-At2g29980: 3E-64, Cotton16_01217_01-At5g57800: 1E-105, Cotton16_16187_01-At5g43280: 1E-107, Cotton16_11509_01-At3g15850: 1E-116, Cotton16_33284_01-At5g57800: 1E-118, Cotton16_36515_01-At2g29980: 1E-120, Cotton16_07362_01-At4g00360: 1E-174, Cotton16_15252_01-At5g46290: 0, C…	13/328 = 0.0396	567/41472 = 0.0137
i4, j1	GO:0006636	biological_process	unsaturated fatty acid biosynthetic process	0.00124998	over	Cotton16_00419_03-At2g29980: 2E-60, Cotton16_55191_01-At2g29980: 3E-64, Cotton16_11509_01-At3g15850: 1E-116	3/338 = 0.0089	4/42035 = 0.0001
i4, j1	GO:0006725	biological_process	cellular aromatic compound metabolic process	0.00124998	over	Cotton16_20612_01-At3g51000: 4E-23, Cotton16_43784_01-At3g51240: 8E-31, Cotton16_21189_01-At3g53260: 1E-51, Cotton16_28026_01-At3g53260: 1E-51, Cotton16_23995_01-At3g53260: 1E-52, Cotton16_00001_076-At3g51240: 8E-56, Cotton16_04067_01-At3g53260: 5E-56, Cotton16_61065_01-At3g53260: 3E-59, Cotton16_07918_03-At2g22250: 1E-62, Cotton16_25073_01-At2g43760: 1E-70, Cotton16_27856_01-At1g58440: 7E-71, Co…	21/320 = 0.0656	878/41161 = 0.0213
i4, j1	GO:0006810	biological_process	transport	0.0177655	under	Cotton16_21114_01-At2g31660: 1E-20, Cotton16_14789_02-At1g48550: 4E-30, Cotton16_19029_01-At2g44620: 1E-47, Cotton16_31650_01-At4g03560: 6E-49, Cotton16_33556_01-At5g55630: 3E-54, Cotton16_30648_02-At1g75500: 1E-63, Cotton16_05869_01-AtMg00830: 2E-65, Cotton16_14295_01-At5g08080: 3E-77, Cotton16_28917_01-At1g01630: 5E-83, Cotton16_32355_01-At5g39510: 2E-91, Cotton16_61767_01-At5g19760: 2E-94, Cot…	19/322 = 0.059	4720/37319 = 0.1265
i4, j1	GO:0007167	biological_process	enzyme linked receptor protein signaling pathway	0.0425678	over	Cotton16_57164_01-At2g26730: 9E-29, Cotton16_58782_01-At5g16590: 2E-43, Cotton16_23383_01-At5g51560: 1E-120, Cotton16_26293_01-At3g08680: 1E-124, Cotton16_42016_01-At3g56370: 1E-130, Cotton16_01815_01-At5g49760: 1E-140, Cotton16_12369_01-At5g51560: 1E-142, Cotton16_00661_02-At2g26730: 0	8/333 = 0.024	276/41763 = 0.0066
i4, j1	GO:0007169	biological_process	transmembrane receptor protein tyrosine kinase signaling pathway	0.0425678	over	Cotton16_57164_01-At2g26730: 9E-29, Cotton16_58782_01-At5g16590: 2E-43, Cotton16_23383_01-At5g51560: 1E-120, Cotton16_26293_01-At3g08680: 1E-124, Cotton16_42016_01-At3g56370: 1E-130, Cotton16_01815_01-At5g49760: 1E-140, Cotton16_12369_01-At5g51560: 1E-142, Cotton16_00661_02-At2g26730: 0	8/333 = 0.024	276/41763 = 0.0066
i4, j1	GO:0008601	molecular_function	protein phosphatase type 2A regulator activity	0.0200009	over	Cotton16_00001_493-At2g42840: 6E-40, Cotton16_00001_632-At2g42840: 3E-45, Cotton16_00001_558-At2g42840: 2E-49, Cotton16_00001_485-At2g42840: 2E-51, Cotton16_23353_01-At2g42840: 1E-52	5/336 = 0.0149	79/41960 = 0.0019
i4, j1	GO:0009063	biological_process	cellular amino acid catabolic process	0.00400801	over	Cotton16_21189_01-At3g53260: 1E-51, Cotton16_28026_01-At3g53260: 1E-51, Cotton16_23995_01-At3g53260: 1E-52, Cotton16_04067_01-At3g53260: 5E-56, Cotton16_61065_01-At3g53260: 3E-59, Cotton16_06451_01-At3g53260: 1E-153, Cotton16_00375_03-At2g37040: 0, Cotton16_00422_01-At2g37040: 0, Cotton16_00422_03-At2g37040: 0	9/332 = 0.0271	210/41829 = 0.005
i4, j1	GO:0009072	biological_process	aromatic amino acid family metabolic process	0.00192382	over	Cotton16_21189_01-At3g53260: 1E-51, Cotton16_28026_01-At3g53260: 1E-51, Cotton16_23995_01-At3g53260: 1E-52, Cotton16_04067_01-At3g53260: 5E-56, Cotton16_61065_01-At3g53260: 3E-59, Cotton16_06451_01-At3g53260: 1E-153, Cotton16_00375_03-At2g37040: 0, Cotton16_00422_01-At2g37040: 0, Cotton16_00422_03-At2g37040: 0	9/332 = 0.0271	187/41852 = 0.0045
i4, j1	GO:0009074	biological_process	aromatic amino acid family catabolic process	3.55565e-08	over	Cotton16_21189_01-At3g53260: 1E-51, Cotton16_28026_01-At3g53260: 1E-51, Cotton16_23995_01-At3g53260: 1E-52, Cotton16_04067_01-At3g53260: 5E-56, Cotton16_61065_01-At3g53260: 3E-59, Cotton16_06451_01-At3g53260: 1E-153, Cotton16_00375_03-At2g37040: 0, Cotton16_00422_01-At2g37040: 0, Cotton16_00422_03-At2g37040: 0	9/332 = 0.0271	38/42001 = 0.0009
i4, j1	GO:0009310	biological_process	amine catabolic process	0.00400801	over	Cotton16_21189_01-At3g53260: 1E-51, Cotton16_28026_01-At3g53260: 1E-51, Cotton16_23995_01-At3g53260: 1E-52, Cotton16_04067_01-At3g53260: 5E-56, Cotton16_61065_01-At3g53260: 3E-59, Cotton16_06451_01-At3g53260: 1E-153, Cotton16_00375_03-At2g37040: 0, Cotton16_00422_01-At2g37040: 0, Cotton16_00422_03-At2g37040: 0	9/332 = 0.0271	210/41829 = 0.005
i4, j1	GO:0009507	cellular_component	chloroplast	0.00370568	under	Cotton16_00318_02-At3g08640: 6E-22, Cotton16_21966_01-At2g39290: 3E-26, Cotton16_10848_01-At4g29890: 2E-27, Cotton16_08305_01-At3g48730: 4E-48, Cotton16_00419_03-At2g29980: 2E-60, Cotton16_04409_01-At1g77490: 4E-63, Cotton16_04731_01-At2g44050: 2E-76, Cotton16_14700_01-At1g32900: 3E-95, Cotton16_00810_02-At4g11010: 1E-108, Cotton16_28222_01-At4g27440: 1E-109, Cotton16_29282_01-At1g08540: 1E-171, …	12/329 = 0.0365	3890/38149 = 0.102
i4, j1	GO:0009698	biological_process	phenylpropanoid metabolic process	6.03045e-05	over	Cotton16_43784_01-At3g51240: 8E-31, Cotton16_21189_01-At3g53260: 1E-51, Cotton16_28026_01-At3g53260: 1E-51, Cotton16_23995_01-At3g53260: 1E-52, Cotton16_00001_076-At3g51240: 8E-56, Cotton16_04067_01-At3g53260: 5E-56, Cotton16_61065_01-At3g53260: 3E-59, Cotton16_14028_01-At3g51240: 1E-122, Cotton16_00001_120-At3g51240: 1E-141, Cotton16_12482_01-At5g42800: 1E-145, Cotton16_04505_01-At5g42800: 1E-14…	16/325 = 0.0492	415/41624 = 0.01
i4, j1	GO:0009812	biological_process	flavonoid metabolic process	0.0254785	over	Cotton16_43784_01-At3g51240: 8E-31, Cotton16_00001_076-At3g51240: 8E-56, Cotton16_14028_01-At3g51240: 1E-122, Cotton16_00001_120-At3g51240: 1E-141, Cotton16_12482_01-At5g42800: 1E-145, Cotton16_04505_01-At5g42800: 1E-146, Cotton16_00001_017-At3g51240: 1E-169	7/334 = 0.021	183/41856 = 0.0044
i4, j1	GO:0009813	biological_process	flavonoid biosynthetic process	0.0206224	over	Cotton16_43784_01-At3g51240: 8E-31, Cotton16_00001_076-At3g51240: 8E-56, Cotton16_14028_01-At3g51240: 1E-122, Cotton16_00001_120-At3g51240: 1E-141, Cotton16_12482_01-At5g42800: 1E-145, Cotton16_04505_01-At5g42800: 1E-146, Cotton16_00001_017-At3g51240: 1E-169	7/334 = 0.021	173/41866 = 0.0041
i4, j1	GO:0016054	biological_process	organic acid catabolic process	0.00946639	over	Cotton16_21189_01-At3g53260: 1E-51, Cotton16_28026_01-At3g53260: 1E-51, Cotton16_23995_01-At3g53260: 1E-52, Cotton16_04067_01-At3g53260: 5E-56, Cotton16_61065_01-At3g53260: 3E-59, Cotton16_16187_01-At5g43280: 1E-107, Cotton16_06451_01-At3g53260: 1E-153, Cotton16_00375_03-At2g37040: 0, Cotton16_00422_01-At2g37040: 0, Cotton16_00422_03-At2g37040: 0	10/331 = 0.0302	300/41739 = 0.0072
i4, j1	GO:0016211	molecular_function	ammonia ligase activity	4.6631e-07	over	Cotton16_21189_01-At3g53260: 1E-51, Cotton16_28026_01-At3g53260: 1E-51, Cotton16_23995_01-At3g53260: 1E-52, Cotton16_04067_01-At3g53260: 5E-56, Cotton16_61065_01-At3g53260: 3E-59, Cotton16_06451_01-At3g53260: 1E-153, Cotton16_00375_03-At2g37040: 0, Cotton16_00422_01-At2g37040: 0, Cotton16_00422_03-At2g37040: 0	9/332 = 0.0271	58/41981 = 0.0014
i4, j1	GO:0016491	molecular_function	oxidoreductase activity	0.0393768	over	Cotton16_38185_01-At5g02540: 6E-19, Cotton16_10848_01-At4g29890: 2E-27, Cotton16_00426_01-At5g02540: 4E-30, Cotton16_43784_01-At3g51240: 8E-31, Cotton16_61483_01-At5g02540: 1E-34, Cotton16_46656_01-At5g02540: 4E-35, Cotton16_24905_01-At5g02540: 6E-39, Cotton16_55856_01-At5g02540: 1E-39, Cotton16_18324_01-At2g46210: 2E-43, Cotton16_00540_01-At4g23430: 6E-44, Cotton16_00267_01-At1g72970: 5E-46, Cot…	45/296 = 0.152	3461/38578 = 0.0897
i4, j1	GO:0016572	biological_process	histone phosphorylation	0.0377136	over	Cotton16_11919_01-At4g32830: 5E-74, Cotton16_30436_01-At4g32830: 1E-157	2/339 = 0.0059	6/42033 = 0.0001
i4, j1	GO:0016702	molecular_function	oxidoreductase activity, acting on single donors with incorporation of molecular oxygen, incorporation of two atoms of oxygen	0.038916	over	Cotton16_43784_01-At3g51240: 8E-31, Cotton16_00001_076-At3g51240: 8E-56, Cotton16_14028_01-At3g51240: 1E-122, Cotton16_00001_120-At3g51240: 1E-141, Cotton16_00001_017-At3g51240: 1E-169	5/336 = 0.0149	104/41935 = 0.0025
i4, j1	GO:0016705	molecular_function	oxidoreductase activity, acting on paired donors, with incorporation or reduction of molecular oxygen	0.00431913	over	Cotton16_43784_01-At3g51240: 8E-31, Cotton16_18324_01-At2g46210: 2E-43, Cotton16_00001_076-At3g51240: 8E-56, Cotton16_00419_03-At2g29980: 2E-60, Cotton16_55191_01-At2g29980: 3E-64, Cotton16_27856_01-At1g58440: 7E-71, Cotton16_04862_01-At1g20270: 6E-80, Cotton16_11509_01-At3g15850: 1E-116, Cotton16_36515_01-At2g29980: 1E-120, Cotton16_14028_01-At3g51240: 1E-122, Cotton16_00001_120-At3g51240: 1E-14…	12/329 = 0.0365	379/41660 = 0.0091
i4, j1	GO:0016706	molecular_function	oxidoreductase activity, acting on paired donors, with incorporation or reduction of molecular oxygen, 2-oxoglutarate as one donor, and incorporation of one atom each of oxygen into both donors	0.026784	over	Cotton16_43784_01-At3g51240: 8E-31, Cotton16_00001_076-At3g51240: 8E-56, Cotton16_04862_01-At1g20270: 6E-80, Cotton16_14028_01-At3g51240: 1E-122, Cotton16_00001_120-At3g51240: 1E-141, Cotton16_00001_017-At3g51240: 1E-169	6/335 = 0.0179	135/41904 = 0.0032
i4, j1	GO:0016717	molecular_function	oxidoreductase activity, acting on paired donors, with oxidation of a pair of donors resulting in the reduction of molecular oxygen to two molecules of water	0.00946639	over	Cotton16_18324_01-At2g46210: 2E-43, Cotton16_00419_03-At2g29980: 2E-60, Cotton16_55191_01-At2g29980: 3E-64, Cotton16_11509_01-At3g15850: 1E-116, Cotton16_36515_01-At2g29980: 1E-120	5/336 = 0.0149	64/41975 = 0.0015
i4, j1	GO:0016829	molecular_function	lyase activity	0.000146696	over	Cotton16_15319_01-At5g23960: 4E-34, Cotton16_13871_01-At4g24780: 3E-36, Cotton16_14683_01-At5g23960: 1E-43, Cotton16_00267_01-At1g72970: 5E-46, Cotton16_33155_01-At5g57040: 3E-46, Cotton16_21189_01-At3g53260: 1E-51, Cotton16_28026_01-At3g53260: 1E-51, Cotton16_23995_01-At3g53260: 1E-52, Cotton16_04067_01-At3g53260: 5E-56, Cotton16_16054_01-At2g32090: 1E-58, Cotton16_61065_01-At3g53260: 3E-59, Cot…	28/313 = 0.0895	1227/40812 = 0.0301
i4, j1	GO:0016840	molecular_function	carbon-nitrogen lyase activity	8.30827e-08	over	Cotton16_21189_01-At3g53260: 1E-51, Cotton16_28026_01-At3g53260: 1E-51, Cotton16_23995_01-At3g53260: 1E-52, Cotton16_04067_01-At3g53260: 5E-56, Cotton16_61065_01-At3g53260: 3E-59, Cotton16_06451_01-At3g53260: 1E-153, Cotton16_00001_111-At1g08470: 1E-170, Cotton16_00375_03-At2g37040: 0, Cotton16_00422_01-At2g37040: 0, Cotton16_00422_03-At2g37040: 0	10/331 = 0.0302	64/41975 = 0.0015
i4, j1	GO:0016841	molecular_function	ammonia-lyase activity	3.55565e-08	over	Cotton16_21189_01-At3g53260: 1E-51, Cotton16_28026_01-At3g53260: 1E-51, Cotton16_23995_01-At3g53260: 1E-52, Cotton16_04067_01-At3g53260: 5E-56, Cotton16_61065_01-At3g53260: 3E-59, Cotton16_06451_01-At3g53260: 1E-153, Cotton16_00375_03-At2g37040: 0, Cotton16_00422_01-At2g37040: 0, Cotton16_00422_03-At2g37040: 0	9/332 = 0.0271	39/42000 = 0.0009
i4, j1	GO:0016880	molecular_function	acid-ammonia (or amide) ligase activity	4.6631e-07	over	Cotton16_21189_01-At3g53260: 1E-51, Cotton16_28026_01-At3g53260: 1E-51, Cotton16_23995_01-At3g53260: 1E-52, Cotton16_04067_01-At3g53260: 5E-56, Cotton16_61065_01-At3g53260: 3E-59, Cotton16_06451_01-At3g53260: 1E-153, Cotton16_00375_03-At2g37040: 0, Cotton16_00422_01-At2g37040: 0, Cotton16_00422_03-At2g37040: 0	9/332 = 0.0271	58/41981 = 0.0014
i4, j1	GO:0018105	biological_process	peptidyl-serine phosphorylation	0.0377136	over	Cotton16_11919_01-At4g32830: 5E-74, Cotton16_30436_01-At4g32830: 1E-157	2/339 = 0.0059	6/42033 = 0.0001
i4, j1	GO:0018209	biological_process	peptidyl-serine modification	0.0377136	over	Cotton16_11919_01-At4g32830: 5E-74, Cotton16_30436_01-At4g32830: 1E-157	2/339 = 0.0059	6/42033 = 0.0001
i4, j1	GO:0019208	molecular_function	phosphatase regulator activity	0.0206224	over	Cotton16_00001_493-At2g42840: 6E-40, Cotton16_00001_632-At2g42840: 3E-45, Cotton16_00001_558-At2g42840: 2E-49, Cotton16_00001_485-At2g42840: 2E-51, Cotton16_23353_01-At2g42840: 1E-52	5/336 = 0.0149	81/41958 = 0.0019
i4, j1	GO:0019439	biological_process	aromatic compound catabolic process	3.55565e-08	over	Cotton16_21189_01-At3g53260: 1E-51, Cotton16_28026_01-At3g53260: 1E-51, Cotton16_23995_01-At3g53260: 1E-52, Cotton16_04067_01-At3g53260: 5E-56, Cotton16_61065_01-At3g53260: 3E-59, Cotton16_06451_01-At3g53260: 1E-153, Cotton16_00375_03-At2g37040: 0, Cotton16_00422_01-At2g37040: 0, Cotton16_00422_03-At2g37040: 0	9/332 = 0.0271	38/42001 = 0.0009
i4, j1	GO:0019748	biological_process	secondary metabolic process	0.00146862	over	Cotton16_36419_02-At2g02390: 2E-28, Cotton16_43784_01-At3g51240: 8E-31, Cotton16_54258_01-At1g10360: 4E-39, Cotton16_21189_01-At3g53260: 1E-51, Cotton16_28026_01-At3g53260: 1E-51, Cotton16_23995_01-At3g53260: 1E-52, Cotton16_00001_076-At3g51240: 8E-56, Cotton16_04067_01-At3g53260: 5E-56, Cotton16_61065_01-At3g53260: 3E-59, Cotton16_13821_01-At1g10360: 3E-73, Cotton16_03279_01-At1g78380: 8E-92, Co…	21/320 = 0.0656	904/41135 = 0.022
i4, j1	GO:0019888	molecular_function	protein phosphatase regulator activity	0.0206224	over	Cotton16_00001_493-At2g42840: 6E-40, Cotton16_00001_632-At2g42840: 3E-45, Cotton16_00001_558-At2g42840: 2E-49, Cotton16_00001_485-At2g42840: 2E-51, Cotton16_23353_01-At2g42840: 1E-52	5/336 = 0.0149	81/41958 = 0.0019
i4, j1	GO:0031176	molecular_function	endo-1,4-beta-xylanase activity	0.00124998	over	Cotton16_57325_01-At1g58370: 2E-74, Cotton16_05672_01-At1g58370: 1E-92, Cotton16_28945_01-At1g58370: 1E-171	3/338 = 0.0089	4/42035 = 0.0001
i4, j1	GO:0031418	molecular_function	L-ascorbic acid binding	0.00483985	over	Cotton16_43784_01-At3g51240: 8E-31, Cotton16_00001_076-At3g51240: 8E-56, Cotton16_14028_01-At3g51240: 1E-122, Cotton16_00001_120-At3g51240: 1E-141, Cotton16_00001_017-At3g51240: 1E-169	5/336 = 0.0149	53/41986 = 0.0013
i4, j1	GO:0033559	biological_process	unsaturated fatty acid metabolic process	0.00124998	over	Cotton16_00419_03-At2g29980: 2E-60, Cotton16_55191_01-At2g29980: 3E-64, Cotton16_11509_01-At3g15850: 1E-116	3/338 = 0.0089	4/42035 = 0.0001
i4, j1	GO:0035173	molecular_function	histone kinase activity	0.0377136	over	Cotton16_11919_01-At4g32830: 5E-74, Cotton16_30436_01-At4g32830: 1E-157	2/339 = 0.0059	6/42033 = 0.0001
i4, j1	GO:0035174	molecular_function	histone serine kinase activity	0.0377136	over	Cotton16_11919_01-At4g32830: 5E-74, Cotton16_30436_01-At4g32830: 1E-157	2/339 = 0.0059	6/42033 = 0.0001
i4, j1	GO:0035175	molecular_function	histone kinase activity (H3-S10 specific)	0.0377136	over	Cotton16_11919_01-At4g32830: 5E-74, Cotton16_30436_01-At4g32830: 1E-157	2/339 = 0.0059	6/42033 = 0.0001
i4, j1	GO:0035404	biological_process	histone-serine phosphorylation	0.0377136	over	Cotton16_11919_01-At4g32830: 5E-74, Cotton16_30436_01-At4g32830: 1E-157	2/339 = 0.0059	6/42033 = 0.0001
i4, j1	GO:0042389	molecular_function	omega-3 fatty acid desaturase activity	0.00124998	over	Cotton16_00419_03-At2g29980: 2E-60, Cotton16_55191_01-At2g29980: 3E-64, Cotton16_11509_01-At3g15850: 1E-116	3/338 = 0.0089	4/42035 = 0.0001
i4, j1	GO:0043987	biological_process	histone H3-S10 phosphorylation	0.0377136	over	Cotton16_11919_01-At4g32830: 5E-74, Cotton16_30436_01-At4g32830: 1E-157	2/339 = 0.0059	6/42033 = 0.0001
i4, j1	GO:0044422	cellular_component	organelle part	0.0377136	under	Cotton16_21114_01-At2g31660: 1E-20, Cotton16_08235_01-At3g19760: 7E-36, Cotton16_01508_01-At5g03740: 2E-51, Cotton16_33556_01-At5g55630: 3E-54, Cotton16_00419_03-At2g29980: 2E-60, Cotton16_39176_01-At4g35000: 1E-61, Cotton16_04409_01-At1g77490: 4E-63, Cotton16_09842_01-At2g37270: 9E-67, Cotton16_00235_02-At3g12110: 2E-71, Cotton16_11919_01-At4g32830: 5E-74, Cotton16_32355_01-At5g39510: 2E-91, Cot…	19/322 = 0.059	4443/37596 = 0.1182
i4, j1	GO:0044446	cellular_component	intracellular organelle part	0.0377136	under	Cotton16_21114_01-At2g31660: 1E-20, Cotton16_08235_01-At3g19760: 7E-36, Cotton16_01508_01-At5g03740: 2E-51, Cotton16_33556_01-At5g55630: 3E-54, Cotton16_00419_03-At2g29980: 2E-60, Cotton16_39176_01-At4g35000: 1E-61, Cotton16_04409_01-At1g77490: 4E-63, Cotton16_09842_01-At2g37270: 9E-67, Cotton16_00235_02-At3g12110: 2E-71, Cotton16_11919_01-At4g32830: 5E-74, Cotton16_32355_01-At5g39510: 2E-91, Cot…	19/322 = 0.059	4440/37599 = 0.1181
i4, j1	GO:0045486	molecular_function	naringenin 3-dioxygenase activity	0.000303659	over	Cotton16_43784_01-At3g51240: 8E-31, Cotton16_00001_076-At3g51240: 8E-56, Cotton16_14028_01-At3g51240: 1E-122, Cotton16_00001_120-At3g51240: 1E-141, Cotton16_00001_017-At3g51240: 1E-169	5/336 = 0.0149	24/42015 = 0.0006
i4, j1	GO:0045548	molecular_function	phenylalanine ammonia-lyase activity	1.85451e-08	over	Cotton16_21189_01-At3g53260: 1E-51, Cotton16_28026_01-At3g53260: 1E-51, Cotton16_23995_01-At3g53260: 1E-52, Cotton16_04067_01-At3g53260: 5E-56, Cotton16_61065_01-At3g53260: 3E-59, Cotton16_06451_01-At3g53260: 1E-153, Cotton16_00375_03-At2g37040: 0, Cotton16_00422_01-At2g37040: 0, Cotton16_00422_03-At2g37040: 0	9/332 = 0.0271	29/42010 = 0.0007
i4, j1	GO:0045552	molecular_function	dihydrokaempferol 4-reductase activity	0.0377136	over	Cotton16_12482_01-At5g42800: 1E-145, Cotton16_04505_01-At5g42800: 1E-146	2/339 = 0.0059	6/42033 = 0.0001
i4, j1	GO:0046395	biological_process	carboxylic acid catabolic process	0.00946639	over	Cotton16_21189_01-At3g53260: 1E-51, Cotton16_28026_01-At3g53260: 1E-51, Cotton16_23995_01-At3g53260: 1E-52, Cotton16_04067_01-At3g53260: 5E-56, Cotton16_61065_01-At3g53260: 3E-59, Cotton16_16187_01-At5g43280: 1E-107, Cotton16_06451_01-At3g53260: 1E-153, Cotton16_00375_03-At2g37040: 0, Cotton16_00422_01-At2g37040: 0, Cotton16_00422_03-At2g37040: 0	10/331 = 0.0302	300/41739 = 0.0072
i4, j1	GO:0047205	molecular_function	quinate O-hydroxycinnamoyltransferase activity	0.0234474	over	Cotton16_62568_01-At5g48930: 4E-83, Cotton16_23515_01-At5g48930: 1E-124, Cotton16_01572_01-At5g48930: 1E-145	3/338 = 0.0089	20/42019 = 0.0005
i4, j1	GO:0050734	molecular_function	hydroxycinnamoyltransferase activity	0.0234474	over	Cotton16_62568_01-At5g48930: 4E-83, Cotton16_23515_01-At5g48930: 1E-124, Cotton16_01572_01-At5g48930: 1E-145	3/338 = 0.0089	20/42019 = 0.0005
i4, j1	GO:0050737	molecular_function	O-hydroxycinnamoyltransferase activity	0.0234474	over	Cotton16_62568_01-At5g48930: 4E-83, Cotton16_23515_01-At5g48930: 1E-124, Cotton16_01572_01-At5g48930: 1E-145	3/338 = 0.0089	20/42019 = 0.0005
i4, j1	GO:0051179	biological_process	localization	0.014445	under	Cotton16_21114_01-At2g31660: 1E-20, Cotton16_14789_02-At1g48550: 4E-30, Cotton16_19029_01-At2g44620: 1E-47, Cotton16_31650_01-At4g03560: 6E-49, Cotton16_33556_01-At5g55630: 3E-54, Cotton16_30648_02-At1g75500: 1E-63, Cotton16_05869_01-AtMg00830: 2E-65, Cotton16_14295_01-At5g08080: 3E-77, Cotton16_28917_01-At1g01630: 5E-83, Cotton16_32355_01-At5g39510: 2E-91, Cotton16_61767_01-At5g19760: 2E-94, Cot…	19/322 = 0.059	4775/37264 = 0.1281
i4, j1	GO:0051213	molecular_function	dioxygenase activity	0.038916	over	Cotton16_43784_01-At3g51240: 8E-31, Cotton16_00001_076-At3g51240: 8E-56, Cotton16_14028_01-At3g51240: 1E-122, Cotton16_00001_120-At3g51240: 1E-141, Cotton16_00001_017-At3g51240: 1E-169	5/336 = 0.0149	104/41935 = 0.0025
i4, j1	GO:0051234	biological_process	establishment of localization	0.0177655	under	Cotton16_21114_01-At2g31660: 1E-20, Cotton16_14789_02-At1g48550: 4E-30, Cotton16_19029_01-At2g44620: 1E-47, Cotton16_31650_01-At4g03560: 6E-49, Cotton16_33556_01-At5g55630: 3E-54, Cotton16_30648_02-At1g75500: 1E-63, Cotton16_05869_01-AtMg00830: 2E-65, Cotton16_14295_01-At5g08080: 3E-77, Cotton16_28917_01-At1g01630: 5E-83, Cotton16_32355_01-At5g39510: 2E-91, Cotton16_61767_01-At5g19760: 2E-94, Cot…	19/322 = 0.059	4733/37306 = 0.1269
i4, j4	GO:0003887	molecular_function	DNA-directed DNA polymerase activity	0.017323	over	Cotton16_15632_01-At5g16450: 6E-81, Cotton16_23140_01-At1g08260: 1E-118	2/32 = 0.0625	13/42026 = 0.0003
i4, j4	GO:0008408	molecular_function	3'-5' exonuclease activity	0.0253656	over	Cotton16_15632_01-At5g16450: 6E-81, Cotton16_23140_01-At1g08260: 1E-118	2/32 = 0.0625	29/42010 = 0.0007
i4, j4	GO:0046910	molecular_function	pectinesterase inhibitor activity	0.0253656	over	Cotton16_21970_01-At3g17130: 4E-36, Cotton16_28581_01-At5g62360: 8E-50	2/32 = 0.0625	27/42012 = 0.0006
i4, j5	GO:0004675	molecular_function	transmembrane receptor protein serine/threonine kinase activity	0.0216711	over	Cotton16_17402_01-At1g66150: 1E-55, Cotton16_30673_01-At1g66150: 3E-59	2/37 = 0.0541	19/42020 = 0.0005
i4, j5	GO:0004702	molecular_function	receptor signaling protein serine/threonine kinase activity	0.0216711	over	Cotton16_41885_01-At3g45640: 2E-39, Cotton16_17402_01-At1g66150: 1E-55, Cotton16_30673_01-At1g66150: 3E-59	3/36 = 0.0833	105/41934 = 0.0025
i4, j5	GO:0005057	molecular_function	receptor signaling protein activity	0.0216711	over	Cotton16_41885_01-At3g45640: 2E-39, Cotton16_17402_01-At1g66150: 1E-55, Cotton16_30673_01-At1g66150: 3E-59	3/36 = 0.0833	105/41934 = 0.0025
i6, j4	GO:0005984	biological_process	disaccharide metabolic process	0.023658	over	Cotton16_30428_01-At5g20830: 8E-40, Cotton16_07309_01-At5g20830: 5E-40, Cotton16_29392_01-At5g37180: 3E-62, Cotton16_22086_01-At1g73370: 1E-128, Cotton16_44174_01-At4g02280: 1E-128, Cotton16_17401_01-At4g02280: 1E-179, Cotton16_28273_01-At4g02280: 0	7/359 = 0.0195	125/41914 = 0.003
i6, j4	GO:0005985	biological_process	sucrose metabolic process	0.00501991	over	Cotton16_30428_01-At5g20830: 8E-40, Cotton16_07309_01-At5g20830: 5E-40, Cotton16_29392_01-At5g37180: 3E-62, Cotton16_22086_01-At1g73370: 1E-128, Cotton16_44174_01-At4g02280: 1E-128, Cotton16_17401_01-At4g02280: 1E-179, Cotton16_28273_01-At4g02280: 0	7/359 = 0.0195	86/41953 = 0.002
i6, j4	GO:0005986	biological_process	sucrose biosynthetic process	0.023658	over	Cotton16_29392_01-At5g37180: 3E-62, Cotton16_22086_01-At1g73370: 1E-128, Cotton16_44174_01-At4g02280: 1E-128, Cotton16_17401_01-At4g02280: 1E-179, Cotton16_28273_01-At4g02280: 0	5/361 = 0.0139	54/41985 = 0.0013
i6, j4	GO:0006412	biological_process	translation	0.00944603	under	Cotton16_18417_01-At3g05560: 1E-58, Cotton16_09187_01-At3g47370: 8E-60, Cotton16_50002_01-At4g15000: 3E-60, Cotton16_47731_01-At3g09200: 1E-78	4/362 = 0.011	2233/39806 = 0.0561
i6, j4	GO:0009059	biological_process	macromolecule biosynthetic process	0.00211271	under	Cotton16_19217_01-At5g36930: 2E-41, Cotton16_18417_01-At3g05560: 1E-58, Cotton16_09187_01-At3g47370: 8E-60, Cotton16_50002_01-At4g15000: 3E-60, Cotton16_01433_03-At4g39210: 3E-68, Cotton16_47731_01-At3g09200: 1E-78, Cotton16_36388_01-At4g32850: 1E-110, Cotton16_01277_01-At1g09430: 0	8/358 = 0.0223	3329/38710 = 0.086
i6, j4	GO:0009311	biological_process	oligosaccharide metabolic process	0.0244974	over	Cotton16_30428_01-At5g20830: 8E-40, Cotton16_07309_01-At5g20830: 5E-40, Cotton16_29392_01-At5g37180: 3E-62, Cotton16_22086_01-At1g73370: 1E-128, Cotton16_44174_01-At4g02280: 1E-128, Cotton16_17401_01-At4g02280: 1E-179, Cotton16_28273_01-At4g02280: 0	7/359 = 0.0195	133/41906 = 0.0032
i6, j4	GO:0010098	biological_process	suspensor development	0.00839748	over	Cotton16_55554_01-At3g20420: 1E-24, Cotton16_44174_01-At4g02280: 1E-128, Cotton16_17401_01-At4g02280: 1E-179, Cotton16_28273_01-At4g02280: 0	4/362 = 0.011	18/42021 = 0.0004
i6, j4	GO:0016103	biological_process	diterpenoid catabolic process	0.0244974	over	Cotton16_16035_01-At5g24910: 3E-57, Cotton16_52192_01-At1g02400: 3E-76, Cotton16_00001_436-At5g24910: 1E-106	3/363 = 0.0083	11/42028 = 0.0003
i6, j4	GO:0016157	molecular_function	sucrose synthase activity	0.000500674	over	Cotton16_30428_01-At5g20830: 8E-40, Cotton16_07309_01-At5g20830: 5E-40, Cotton16_29392_01-At5g37180: 3E-62, Cotton16_22086_01-At1g73370: 1E-128, Cotton16_44174_01-At4g02280: 1E-128, Cotton16_17401_01-At4g02280: 1E-179, Cotton16_28273_01-At4g02280: 0	7/359 = 0.0195	47/41992 = 0.0011
i6, j4	GO:0019825	molecular_function	oxygen binding	0.0285248	over	Cotton16_18340_01-At4g37320: 2E-86, Cotton16_00350_01-At4g37370: 5E-89, Cotton16_16624_01-At1g64950: 5E-90, Cotton16_29214_01-At1g64950: 2E-90	4/362 = 0.011	33/42006 = 0.0008
i6, j4	GO:0034645	biological_process	cellular macromolecule biosynthetic process	0.00211271	under	Cotton16_19217_01-At5g36930: 2E-41, Cotton16_18417_01-At3g05560: 1E-58, Cotton16_09187_01-At3g47370: 8E-60, Cotton16_50002_01-At4g15000: 3E-60, Cotton16_01433_03-At4g39210: 3E-68, Cotton16_47731_01-At3g09200: 1E-78, Cotton16_36388_01-At4g32850: 1E-110, Cotton16_01277_01-At1g09430: 0	8/358 = 0.0223	3326/38713 = 0.0859
i6, j4	GO:0045487	biological_process	gibberellin catabolic process	0.0244974	over	Cotton16_16035_01-At5g24910: 3E-57, Cotton16_52192_01-At1g02400: 3E-76, Cotton16_00001_436-At5g24910: 1E-106	3/363 = 0.0083	11/42028 = 0.0003
i6, j5	GO:0000323	cellular_component	lytic vacuole	0.0282734	over	Cotton16_00009_11-At1g11910: 1E-62, Cotton16_00009_02-At1g11910: 0, Cotton16_00009_12-At1g11910: 0, Cotton16_00275_03-At4g32940: 0, Cotton16_11851_01-At1g11910: 0	5/288 = 0.0174	57/41982 = 0.0014
i6, j5	GO:0004194	molecular_function	pepsin A activity	0.0324313	over	Cotton16_43450_01-At5g22850: 2E-53, Cotton16_00009_11-At1g11910: 1E-62, Cotton16_00001_845-At5g10080: 7E-95, Cotton16_33281_01-At2g17760: 1E-172, Cotton16_00009_02-At1g11910: 0, Cotton16_00009_12-At1g11910: 0, Cotton16_11851_01-At1g11910: 0	7/286 = 0.0245	148/41891 = 0.0035
i6, j5	GO:0009931	molecular_function	calcium-dependent protein serine/threonine kinase activity	0.00784596	over	Cotton16_45482_01-At4g33950: 2E-77, Cotton16_27476_01-At4g33950: 5E-96, Cotton16_35302_01-At4g40010: 1E-132, Cotton16_24472_01-At5g66880: 1E-172	4/289 = 0.0138	16/42023 = 0.0004
i6, j5	GO:0010857	molecular_function	calcium-dependent protein kinase activity	0.00784596	over	Cotton16_45482_01-At4g33950: 2E-77, Cotton16_27476_01-At4g33950: 5E-96, Cotton16_35302_01-At4g40010: 1E-132, Cotton16_24472_01-At5g66880: 1E-172	4/289 = 0.0138	16/42023 = 0.0004
i6, j8	GO:0004497	molecular_function	monooxygenase activity	0.0448185	over	Cotton16_33818_02-At4g39490: 3E-46, Cotton16_61916_01-At5g38430: 1E-57, Cotton16_02189_02-At2g45550: 2E-69, Cotton16_21615_01-At2g30490: 0	4/27 = 0.1481	365/41674 = 0.0088
i7, j1	GO:0002218	biological_process	activation of innate immune response	0.0279373	over	Cotton16_05204_01-At3g56400: 3E-38, Cotton16_32193_01-At3g56400: 8E-40	2/54 = 0.037	39/42000 = 0.0009
i7, j1	GO:0002253	biological_process	activation of immune response	0.0279373	over	Cotton16_05204_01-At3g56400: 3E-38, Cotton16_32193_01-At3g56400: 8E-40	2/54 = 0.037	39/42000 = 0.0009
i7, j1	GO:0002376	biological_process	immune system process	0.0030413	over	Cotton16_05204_01-At3g56400: 3E-38, Cotton16_32193_01-At3g56400: 8E-40, Cotton16_11977_01-At2g27880: 3E-60, Cotton16_15064_01-At1g77920: 3E-86, Cotton16_56597_01-At3g20530: 3E-96	5/51 = 0.098	328/41711 = 0.0079
i7, j1	GO:0002682	biological_process	regulation of immune system process	0.0279373	over	Cotton16_05204_01-At3g56400: 3E-38, Cotton16_32193_01-At3g56400: 8E-40	2/54 = 0.037	41/41998 = 0.001
i7, j1	GO:0002684	biological_process	positive regulation of immune system process	0.0279373	over	Cotton16_05204_01-At3g56400: 3E-38, Cotton16_32193_01-At3g56400: 8E-40	2/54 = 0.037	39/42000 = 0.0009
i7, j1	GO:0006952	biological_process	defense response	0.000725438	over	Cotton16_06545_01-At1g80840: 4E-28, Cotton16_35643_01-At1g80840: 2E-30, Cotton16_05204_01-At3g56400: 3E-38, Cotton16_32193_01-At3g56400: 8E-40, Cotton16_03641_01-At4g31800: 1E-52, Cotton16_11977_01-At2g27880: 3E-60, Cotton16_15064_01-At1g77920: 3E-86, Cotton16_56597_01-At3g20530: 3E-96	8/48 = 0.1667	778/41261 = 0.0189
i7, j1	GO:0006955	biological_process	immune response	0.00258036	over	Cotton16_05204_01-At3g56400: 3E-38, Cotton16_32193_01-At3g56400: 8E-40, Cotton16_11977_01-At2g27880: 3E-60, Cotton16_15064_01-At1g77920: 3E-86, Cotton16_56597_01-At3g20530: 3E-96	5/51 = 0.098	311/41728 = 0.0075
i7, j1	GO:0009607	biological_process	response to biotic stimulus	0.00428207	over	Cotton16_06545_01-At1g80840: 4E-28, Cotton16_35643_01-At1g80840: 2E-30, Cotton16_05204_01-At3g56400: 3E-38, Cotton16_32193_01-At3g56400: 8E-40, Cotton16_03641_01-At4g31800: 1E-52, Cotton16_11977_01-At2g27880: 3E-60, Cotton16_15064_01-At1g77920: 3E-86, Cotton16_56597_01-At3g20530: 3E-96	8/48 = 0.1667	1166/40873 = 0.0285
i7, j1	GO:0009617	biological_process	response to bacterium	0.00061486	over	Cotton16_06545_01-At1g80840: 4E-28, Cotton16_35643_01-At1g80840: 2E-30, Cotton16_05204_01-At3g56400: 3E-38, Cotton16_32193_01-At3g56400: 8E-40, Cotton16_03641_01-At4g31800: 1E-52, Cotton16_56597_01-At3g20530: 3E-96	6/50 = 0.12	339/41700 = 0.0081
i7, j1	GO:0009620	biological_process	response to fungus	0.00108395	over	Cotton16_06545_01-At1g80840: 4E-28, Cotton16_35643_01-At1g80840: 2E-30, Cotton16_05204_01-At3g56400: 3E-38, Cotton16_32193_01-At3g56400: 8E-40, Cotton16_03641_01-At4g31800: 1E-52	5/51 = 0.098	241/41798 = 0.0058
i7, j1	GO:0009627	biological_process	systemic acquired resistance	0.00409471	over	Cotton16_05204_01-At3g56400: 3E-38, Cotton16_32193_01-At3g56400: 8E-40, Cotton16_15064_01-At1g77920: 3E-86	3/53 = 0.0566	72/41967 = 0.0017
i7, j1	GO:0009682	biological_process	induced systemic resistance	0.0118343	over	Cotton16_05204_01-At3g56400: 3E-38, Cotton16_32193_01-At3g56400: 8E-40	2/54 = 0.037	22/42017 = 0.0005
i7, j1	GO:0009751	biological_process	response to salicylic acid stimulus	0.000303759	over	Cotton16_06545_01-At1g80840: 4E-28, Cotton16_35643_01-At1g80840: 2E-30, Cotton16_05204_01-At3g56400: 3E-38, Cotton16_32193_01-At3g56400: 8E-40, Cotton16_03641_01-At4g31800: 1E-52, Cotton16_15064_01-At1g77920: 3E-86	6/50 = 0.12	282/41757 = 0.0068
i7, j1	GO:0009812	biological_process	flavonoid metabolic process	0.0322182	over	Cotton16_26044_01-At4g10490: 7E-62, Cotton16_23760_01-At3g21420: 1E-107, Cotton16_29283_01-At4g10490: 1E-136	3/53 = 0.0566	183/41856 = 0.0044
i7, j1	GO:0009813	biological_process	flavonoid biosynthetic process	0.0285944	over	Cotton16_26044_01-At4g10490: 7E-62, Cotton16_23760_01-At3g21420: 1E-107, Cotton16_29283_01-At4g10490: 1E-136	3/53 = 0.0566	173/41866 = 0.0041
i7, j1	GO:0009814	biological_process	defense response, incompatible interaction	0.00385362	over	Cotton16_05204_01-At3g56400: 3E-38, Cotton16_32193_01-At3g56400: 8E-40, Cotton16_15064_01-At1g77920: 3E-86, Cotton16_56597_01-At3g20530: 3E-96	4/52 = 0.0769	187/41852 = 0.0045
i7, j1	GO:0009862	biological_process	systemic acquired resistance, salicylic acid mediated signaling pathway	0.00258036	over	Cotton16_05204_01-At3g56400: 3E-38, Cotton16_32193_01-At3g56400: 8E-40, Cotton16_15064_01-At1g77920: 3E-86	3/53 = 0.0566	55/41984 = 0.0013
i7, j1	GO:0009863	biological_process	salicylic acid mediated signaling pathway	0.00385362	over	Cotton16_05204_01-At3g56400: 3E-38, Cotton16_32193_01-At3g56400: 8E-40, Cotton16_15064_01-At1g77920: 3E-86	3/53 = 0.0566	68/41971 = 0.0016
i7, j1	GO:0009864	biological_process	induced systemic resistance, jasmonic acid mediated signaling pathway	0.00690806	over	Cotton16_05204_01-At3g56400: 3E-38, Cotton16_32193_01-At3g56400: 8E-40	2/54 = 0.037	16/42023 = 0.0004
i7, j1	GO:0010605	biological_process	negative regulation of macromolecule metabolic process	0.0467181	over	Cotton16_05204_01-At3g56400: 3E-38, Cotton16_32193_01-At3g56400: 8E-40, Cotton16_11977_01-At2g27880: 3E-60, Cotton16_00002_049-At4g13940: 0	4/52 = 0.0769	449/41590 = 0.0108
i7, j1	GO:0010629	biological_process	negative regulation of gene expression	0.0443327	over	Cotton16_05204_01-At3g56400: 3E-38, Cotton16_32193_01-At3g56400: 8E-40, Cotton16_11977_01-At2g27880: 3E-60, Cotton16_00002_049-At4g13940: 0	4/52 = 0.0769	439/41600 = 0.0106
i7, j1	GO:0016705	molecular_function	oxidoreductase activity, acting on paired donors, with incorporation or reduction of molecular oxygen	0.0285944	over	Cotton16_19959_01-At5g05690: 4E-56, Cotton16_26044_01-At4g10490: 7E-62, Cotton16_23760_01-At3g21420: 1E-107, Cotton16_29283_01-At4g10490: 1E-136	4/52 = 0.0769	379/41660 = 0.0091
i7, j1	GO:0016706	molecular_function	oxidoreductase activity, acting on paired donors, with incorporation or reduction of molecular oxygen, 2-oxoglutarate as one donor, and incorporation of one atom each of oxygen into both donors	0.0202321	over	Cotton16_26044_01-At4g10490: 7E-62, Cotton16_23760_01-At3g21420: 1E-107, Cotton16_29283_01-At4g10490: 1E-136	3/53 = 0.0566	135/41904 = 0.0032
i7, j1	GO:0031347	biological_process	regulation of defense response	4.56077e-05	over	Cotton16_06545_01-At1g80840: 4E-28, Cotton16_35643_01-At1g80840: 2E-30, Cotton16_05204_01-At3g56400: 3E-38, Cotton16_32193_01-At3g56400: 8E-40, Cotton16_03641_01-At4g31800: 1E-52	5/51 = 0.098	86/41953 = 0.002
i7, j1	GO:0031349	biological_process	positive regulation of defense response	0.032292	over	Cotton16_05204_01-At3g56400: 3E-38, Cotton16_32193_01-At3g56400: 8E-40	2/54 = 0.037	48/41991 = 0.0011
i7, j1	GO:0042742	biological_process	defense response to bacterium	0.000134584	over	Cotton16_06545_01-At1g80840: 4E-28, Cotton16_35643_01-At1g80840: 2E-30, Cotton16_05204_01-At3g56400: 3E-38, Cotton16_32193_01-At3g56400: 8E-40, Cotton16_03641_01-At4g31800: 1E-52, Cotton16_56597_01-At3g20530: 3E-96	6/50 = 0.12	229/41810 = 0.0055
i7, j1	GO:0045087	biological_process	innate immune response	0.00164917	over	Cotton16_05204_01-At3g56400: 3E-38, Cotton16_32193_01-At3g56400: 8E-40, Cotton16_11977_01-At2g27880: 3E-60, Cotton16_15064_01-At1g77920: 3E-86, Cotton16_56597_01-At3g20530: 3E-96	5/51 = 0.098	269/41770 = 0.0064
i7, j1	GO:0045088	biological_process	regulation of innate immune response	0.0279373	over	Cotton16_05204_01-At3g56400: 3E-38, Cotton16_32193_01-At3g56400: 8E-40	2/54 = 0.037	41/41998 = 0.001
i7, j1	GO:0045089	biological_process	positive regulation of innate immune response	0.0279373	over	Cotton16_05204_01-At3g56400: 3E-38, Cotton16_32193_01-At3g56400: 8E-40	2/54 = 0.037	39/42000 = 0.0009
i7, j1	GO:0048583	biological_process	regulation of response to stimulus	0.000920862	over	Cotton16_06545_01-At1g80840: 4E-28, Cotton16_35643_01-At1g80840: 2E-30, Cotton16_05204_01-At3g56400: 3E-38, Cotton16_32193_01-At3g56400: 8E-40, Cotton16_03641_01-At4g31800: 1E-52	5/51 = 0.098	222/41817 = 0.0053
i7, j1	GO:0050776	biological_process	regulation of immune response	0.0279373	over	Cotton16_05204_01-At3g56400: 3E-38, Cotton16_32193_01-At3g56400: 8E-40	2/54 = 0.037	41/41998 = 0.001
i7, j1	GO:0050778	biological_process	positive regulation of immune response	0.0279373	over	Cotton16_05204_01-At3g56400: 3E-38, Cotton16_32193_01-At3g56400: 8E-40	2/54 = 0.037	39/42000 = 0.0009
i7, j1	GO:0050832	biological_process	defense response to fungus	0.000303759	over	Cotton16_06545_01-At1g80840: 4E-28, Cotton16_35643_01-At1g80840: 2E-30, Cotton16_05204_01-At3g56400: 3E-38, Cotton16_32193_01-At3g56400: 8E-40, Cotton16_03641_01-At4g31800: 1E-52	5/51 = 0.098	159/41880 = 0.0038
i7, j1	GO:0051704	biological_process	multi-organism process	0.00258036	over	Cotton16_06545_01-At1g80840: 4E-28, Cotton16_35643_01-At1g80840: 2E-30, Cotton16_05204_01-At3g56400: 3E-38, Cotton16_32193_01-At3g56400: 8E-40, Cotton16_03641_01-At4g31800: 1E-52, Cotton16_11977_01-At2g27880: 3E-60, Cotton16_15064_01-At1g77920: 3E-86, Cotton16_56597_01-At3g20530: 3E-96	8/48 = 0.1667	1011/41028 = 0.0246
i7, j1	GO:0051707	biological_process	response to other organism	0.00108395	over	Cotton16_06545_01-At1g80840: 4E-28, Cotton16_35643_01-At1g80840: 2E-30, Cotton16_05204_01-At3g56400: 3E-38, Cotton16_32193_01-At3g56400: 8E-40, Cotton16_03641_01-At4g31800: 1E-52, Cotton16_11977_01-At2g27880: 3E-60, Cotton16_15064_01-At1g77920: 3E-86, Cotton16_56597_01-At3g20530: 3E-96	8/48 = 0.1667	863/41176 = 0.021
i7, j1	GO:0071446	biological_process	cellular response to salicylic acid stimulus	0.00385362	over	Cotton16_05204_01-At3g56400: 3E-38, Cotton16_32193_01-At3g56400: 8E-40, Cotton16_15064_01-At1g77920: 3E-86	3/53 = 0.0566	68/41971 = 0.0016
i7, j1	GO:0080134	biological_process	regulation of response to stress	4.56077e-05	over	Cotton16_06545_01-At1g80840: 4E-28, Cotton16_35643_01-At1g80840: 2E-30, Cotton16_05204_01-At3g56400: 3E-38, Cotton16_32193_01-At3g56400: 8E-40, Cotton16_03641_01-At4g31800: 1E-52	5/51 = 0.098	88/41951 = 0.0021
i7, j2	GO:0004623	molecular_function	phospholipase A2 activity	0.0435404	over	Cotton16_59643_01-At1g47128: 1E-31, Cotton16_01654_02-At5g12010: 4E-61	2/44 = 0.0455	25/42014 = 0.0006
i7, j2	GO:0007338	biological_process	single fertilization	0.0435404	over	Cotton16_27794_01-At3g63380: 3E-82, Cotton16_19653_01-At3g63380: 0	2/44 = 0.0455	18/42021 = 0.0004
i7, j2	GO:0009566	biological_process	fertilization	0.0435404	over	Cotton16_27794_01-At3g63380: 3E-82, Cotton16_19653_01-At3g63380: 0	2/44 = 0.0455	18/42021 = 0.0004
i7, j4	GO:0005506	molecular_function	iron ion binding	0.022382	over	Cotton16_19530_01-At5g07990: 2E-47, Cotton16_35357_01-At2g45550: 1E-47, Cotton16_41398_01-At2g45550: 1E-48, Cotton16_37571_01-At4g10040: 6E-55, Cotton16_47218_01-At5g57260: 6E-55, Cotton16_02638_01-At2g15620: 3E-61, Cotton16_04039_01-At5g36220: 2E-73, Cotton16_15821_01-At2g45570: 2E-75, Cotton16_18085_01-At1g64950: 6E-78, Cotton16_12789_01-At1g37130: 4E-91, Cotton16_18926_01-At2g15620: 7E-93, Cot…	14/196 = 0.0714	881/41158 = 0.0214
i7, j4	GO:0010467	biological_process	gene expression	0.00654089	under	Cotton16_01272_01-At3g20420: 4E-36, Cotton16_09269_01-At1g64860: 1E-133	2/208 = 0.0096	3081/38958 = 0.0791
i7, j4	GO:0016661	molecular_function	oxidoreductase activity, acting on other nitrogenous compounds as donors	0.00303721	over	Cotton16_02638_01-At2g15620: 3E-61, Cotton16_12789_01-At1g37130: 4E-91, Cotton16_18926_01-At2g15620: 7E-93, Cotton16_01994_02-At1g37130: 0	4/206 = 0.0194	27/42012 = 0.0006
i7, j4	GO:0020037	molecular_function	heme binding	8.79433e-05	over	Cotton16_19530_01-At5g07990: 2E-47, Cotton16_35357_01-At2g45550: 1E-47, Cotton16_41398_01-At2g45550: 1E-48, Cotton16_37571_01-At4g10040: 6E-55, Cotton16_47218_01-At5g57260: 6E-55, Cotton16_02638_01-At2g15620: 3E-61, Cotton16_04039_01-At5g36220: 2E-73, Cotton16_15821_01-At2g45570: 2E-75, Cotton16_18085_01-At1g64950: 6E-78, Cotton16_12789_01-At1g37130: 4E-91, Cotton16_18926_01-At2g15620: 7E-93, Cot…	12/198 = 0.0606	312/41727 = 0.0075
i7, j4	GO:0042126	biological_process	nitrate metabolic process	0.000158322	over	Cotton16_02638_01-At2g15620: 3E-61, Cotton16_12789_01-At1g37130: 4E-91, Cotton16_18926_01-At2g15620: 7E-93, Cotton16_01223_02-At5g37600: 0, Cotton16_01994_02-At1g37130: 0	5/205 = 0.0244	28/42011 = 0.0007
i7, j4	GO:0042128	biological_process	nitrate assimilation	0.000158322	over	Cotton16_02638_01-At2g15620: 3E-61, Cotton16_12789_01-At1g37130: 4E-91, Cotton16_18926_01-At2g15620: 7E-93, Cotton16_01223_02-At5g37600: 0, Cotton16_01994_02-At1g37130: 0	5/205 = 0.0244	28/42011 = 0.0007
i7, j4	GO:0046906	molecular_function	tetrapyrrole binding	0.000124453	over	Cotton16_19530_01-At5g07990: 2E-47, Cotton16_35357_01-At2g45550: 1E-47, Cotton16_41398_01-At2g45550: 1E-48, Cotton16_37571_01-At4g10040: 6E-55, Cotton16_47218_01-At5g57260: 6E-55, Cotton16_02638_01-At2g15620: 3E-61, Cotton16_04039_01-At5g36220: 2E-73, Cotton16_15821_01-At2g45570: 2E-75, Cotton16_18085_01-At1g64950: 6E-78, Cotton16_12789_01-At1g37130: 4E-91, Cotton16_18926_01-At2g15620: 7E-93, Cot…	12/198 = 0.0606	345/41694 = 0.0083
i7, j8	GO:0004091	molecular_function	carboxylesterase activity	0.0397637	over	Cotton16_01334_01-At1g76160: 4E-59, Cotton16_04059_01-At1g76160: 8E-70, Cotton16_42254_01-At5g66920: 1E-119, Cotton16_31746_01-At1g76160: 0	4/79 = 0.0506	240/41799 = 0.0057
i7, j8	GO:0004721	molecular_function	phosphoprotein phosphatase activity	0.0201551	over	Cotton16_10353_01-At4g38520: 1E-70, Cotton16_11850_01-At2g30020: 3E-71, Cotton16_09262_01-At5g24270: 1E-84, Cotton16_08077_01-At2g30020: 1E-135, Cotton16_04207_01-At2g30020: 1E-146, Cotton16_05628_01-At2g30020: 1E-146	6/77 = 0.0779	506/41533 = 0.0122
i7, j8	GO:0005507	molecular_function	copper ion binding	0.0393906	over	Cotton16_01334_01-At1g76160: 4E-59, Cotton16_04059_01-At1g76160: 8E-70, Cotton16_42254_01-At5g66920: 1E-119, Cotton16_31746_01-At1g76160: 0	4/79 = 0.0506	226/41813 = 0.0054
i7, j8	GO:0005773	cellular_component	vacuole	1.99491e-06	over	Cotton16_09768_01-At3g22640: 3E-10, Cotton16_15054_01-At3g22640: 3E-10, Cotton16_51015_01-At3g22640: 2E-21, Cotton16_15798_01-At3g22640: 1E-22, Cotton16_07092_01-At3g22640: 6E-28, Cotton16_13004_01-At3g22640: 8E-48, Cotton16_33064_01-At3g22640: 1E-74, Cotton16_28517_01-At3g22640: 7E-76, Cotton16_04471_01-At3g22640: 3E-77, Cotton16_05718_01-At3g22640: 2E-78	10/73 = 0.137	400/41639 = 0.0096
i7, j8	GO:0006952	biological_process	defense response	0.00039757	over	Cotton16_07092_01-At3g22640: 6E-28, Cotton16_08128_01-At3g56400: 2E-36, Cotton16_28557_01-At3g56400: 4E-40, Cotton16_13004_01-At3g22640: 8E-48, Cotton16_33064_01-At3g22640: 1E-74, Cotton16_28517_01-At3g22640: 7E-76, Cotton16_04471_01-At3g22640: 3E-77, Cotton16_05718_01-At3g22640: 2E-78, Cotton16_37491_01-At2g26330: 1E-117, Cotton16_24005_01-At5g66140: 1E-126	10/73 = 0.137	778/41261 = 0.0189
i7, j8	GO:0009607	biological_process	response to biotic stimulus	0.00533109	over	Cotton16_07092_01-At3g22640: 6E-28, Cotton16_08128_01-At3g56400: 2E-36, Cotton16_28557_01-At3g56400: 4E-40, Cotton16_13004_01-At3g22640: 8E-48, Cotton16_33064_01-At3g22640: 1E-74, Cotton16_28517_01-At3g22640: 7E-76, Cotton16_04471_01-At3g22640: 3E-77, Cotton16_05718_01-At3g22640: 2E-78, Cotton16_37491_01-At2g26330: 1E-117, Cotton16_24005_01-At5g66140: 1E-126	10/73 = 0.137	1166/40873 = 0.0285
i7, j8	GO:0009620	biological_process	response to fungus	0.000744213	over	Cotton16_13004_01-At3g22640: 8E-48, Cotton16_33064_01-At3g22640: 1E-74, Cotton16_28517_01-At3g22640: 7E-76, Cotton16_04471_01-At3g22640: 3E-77, Cotton16_05718_01-At3g22640: 2E-78, Cotton16_37491_01-At2g26330: 1E-117	6/77 = 0.0779	241/41798 = 0.0058
i7, j8	GO:0009685	biological_process	gibberellin metabolic process	0.0397637	over	Cotton16_44839_01-At5g25900: 2E-73, Cotton16_19430_01-At1g05160: 1E-120	2/81 = 0.0247	25/42014 = 0.0006
i7, j8	GO:0015071	molecular_function	protein serine/threonine phosphatase activity	0.00533109	over	Cotton16_10353_01-At4g38520: 1E-70, Cotton16_11850_01-At2g30020: 3E-71, Cotton16_08077_01-At2g30020: 1E-135, Cotton16_04207_01-At2g30020: 1E-146, Cotton16_05628_01-At2g30020: 1E-146	5/78 = 0.0641	226/41813 = 0.0054
i7, j8	GO:0016101	biological_process	diterpenoid metabolic process	0.0397637	over	Cotton16_44839_01-At5g25900: 2E-73, Cotton16_19430_01-At1g05160: 1E-120	2/81 = 0.0247	25/42014 = 0.0006
i7, j8	GO:0016788	molecular_function	hydrolase activity, acting on ester bonds	0.00693588	over	Cotton16_01334_01-At1g76160: 4E-59, Cotton16_22948_01-At5g50920: 2E-60, Cotton16_05431_01-At1g29670: 7E-67, Cotton16_04059_01-At1g76160: 8E-70, Cotton16_10353_01-At4g38520: 1E-70, Cotton16_11850_01-At2g30020: 3E-71, Cotton16_09262_01-At5g24270: 1E-84, Cotton16_42254_01-At5g66920: 1E-119, Cotton16_08077_01-At2g30020: 1E-135, Cotton16_04207_01-At2g30020: 1E-146, Cotton16_05628_01-At2g30020: 1E-146,…	12/71 = 0.169	1748/40291 = 0.0434
i7, j8	GO:0030599	molecular_function	pectinesterase activity	0.00648941	over	Cotton16_01334_01-At1g76160: 4E-59, Cotton16_04059_01-At1g76160: 8E-70, Cotton16_42254_01-At5g66920: 1E-119, Cotton16_31746_01-At1g76160: 0	4/79 = 0.0506	129/41910 = 0.0031
i7, j8	GO:0045735	molecular_function	nutrient reservoir activity	9.47249e-13	over	Cotton16_09768_01-At3g22640: 3E-10, Cotton16_15054_01-At3g22640: 3E-10, Cotton16_51015_01-At3g22640: 2E-21, Cotton16_15798_01-At3g22640: 1E-22, Cotton16_07092_01-At3g22640: 6E-28, Cotton16_13004_01-At3g22640: 8E-48, Cotton16_33064_01-At3g22640: 1E-74, Cotton16_28517_01-At3g22640: 7E-76, Cotton16_04471_01-At3g22640: 3E-77, Cotton16_05718_01-At3g22640: 2E-78, Cotton16_05119_01-At5g44120: 1E-106	11/72 = 0.1528	119/41920 = 0.0028
i7, j8	GO:0050832	biological_process	defense response to fungus	0.000145814	over	Cotton16_13004_01-At3g22640: 8E-48, Cotton16_33064_01-At3g22640: 1E-74, Cotton16_28517_01-At3g22640: 7E-76, Cotton16_04471_01-At3g22640: 3E-77, Cotton16_05718_01-At3g22640: 2E-78, Cotton16_37491_01-At2g26330: 1E-117	6/77 = 0.0779	159/41880 = 0.0038
i7, j8	GO:0051704	biological_process	multi-organism process	0.00212084	over	Cotton16_07092_01-At3g22640: 6E-28, Cotton16_08128_01-At3g56400: 2E-36, Cotton16_28557_01-At3g56400: 4E-40, Cotton16_13004_01-At3g22640: 8E-48, Cotton16_33064_01-At3g22640: 1E-74, Cotton16_28517_01-At3g22640: 7E-76, Cotton16_04471_01-At3g22640: 3E-77, Cotton16_05718_01-At3g22640: 2E-78, Cotton16_37491_01-At2g26330: 1E-117, Cotton16_24005_01-At5g66140: 1E-126	10/73 = 0.137	1011/41028 = 0.0246
i7, j8	GO:0051707	biological_process	response to other organism	0.000744213	over	Cotton16_07092_01-At3g22640: 6E-28, Cotton16_08128_01-At3g56400: 2E-36, Cotton16_28557_01-At3g56400: 4E-40, Cotton16_13004_01-At3g22640: 8E-48, Cotton16_33064_01-At3g22640: 1E-74, Cotton16_28517_01-At3g22640: 7E-76, Cotton16_04471_01-At3g22640: 3E-77, Cotton16_05718_01-At3g22640: 2E-78, Cotton16_37491_01-At2g26330: 1E-117, Cotton16_24005_01-At5g66140: 1E-126	10/73 = 0.137	863/41176 = 0.021
i8, j2	GO:0005244	molecular_function	voltage-gated ion channel activity	0.0472969	over	Cotton16_05723_01-At4g22200: 1E-115, Cotton16_21769_01-At3g20000: 1E-133	2/22 = 0.0909	109/41930 = 0.0026
i8, j2	GO:0006886	biological_process	intracellular protein transport	0.0472969	over	Cotton16_22477_02-At1g26690: 6E-64, Cotton16_17511_01-At3g62290: 3E-99, Cotton16_21769_01-At3g20000: 1E-133, Cotton16_04768_01-At3g51670: 1E-175	4/20 = 0.2	899/41140 = 0.0219
i8, j2	GO:0008047	molecular_function	enzyme activator activity	0.0472969	over	Cotton16_23147_01-At1g60860: 4E-36, Cotton16_17511_01-At3g62290: 3E-99	2/22 = 0.0909	127/41912 = 0.003
i8, j2	GO:0008104	biological_process	protein localization	0.0489585	over	Cotton16_22477_02-At1g26690: 6E-64, Cotton16_17511_01-At3g62290: 3E-99, Cotton16_21769_01-At3g20000: 1E-133, Cotton16_04768_01-At3g51670: 1E-175	4/20 = 0.2	1120/40919 = 0.0274
i8, j2	GO:0008320	molecular_function	protein transmembrane transporter activity	0.0472969	over	Cotton16_22477_02-At1g26690: 6E-64, Cotton16_04768_01-At3g51670: 1E-175	2/22 = 0.0909	126/41913 = 0.003
i8, j2	GO:0015031	biological_process	protein transport	0.0489585	over	Cotton16_22477_02-At1g26690: 6E-64, Cotton16_17511_01-At3g62290: 3E-99, Cotton16_21769_01-At3g20000: 1E-133, Cotton16_04768_01-At3g51670: 1E-175	4/20 = 0.2	1116/40923 = 0.0273
i8, j2	GO:0022832	molecular_function	voltage-gated channel activity	0.0472969	over	Cotton16_05723_01-At4g22200: 1E-115, Cotton16_21769_01-At3g20000: 1E-133	2/22 = 0.0909	109/41930 = 0.0026
i8, j2	GO:0022836	molecular_function	gated channel activity	0.0489585	over	Cotton16_05723_01-At4g22200: 1E-115, Cotton16_21769_01-At3g20000: 1E-133	2/22 = 0.0909	139/41900 = 0.0033
i8, j2	GO:0022891	molecular_function	substrate-specific transmembrane transporter activity	0.0472969	over	Cotton16_22477_02-At1g26690: 6E-64, Cotton16_00008_11-At3g58730: 5E-71, Cotton16_05723_01-At4g22200: 1E-115, Cotton16_21769_01-At3g20000: 1E-133, Cotton16_04768_01-At3g51670: 1E-175	5/19 = 0.2632	1574/40465 = 0.0389
i8, j2	GO:0022892	molecular_function	substrate-specific transporter activity	0.0489585	over	Cotton16_22477_02-At1g26690: 6E-64, Cotton16_00008_11-At3g58730: 5E-71, Cotton16_05723_01-At4g22200: 1E-115, Cotton16_21769_01-At3g20000: 1E-133, Cotton16_04768_01-At3g51670: 1E-175	5/19 = 0.2632	1872/40167 = 0.0466
i8, j2	GO:0032441	molecular_function	pheophorbide a oxygenase activity	0.0489585	over	Cotton16_12185_01-At3g44880: 7E-80	1/23 = 0.0435	5/42034 = 0.0001
i8, j2	GO:0032879	biological_process	regulation of localization	0.0472969	over	Cotton16_05723_01-At4g22200: 1E-115, Cotton16_21769_01-At3g20000: 1E-133	2/22 = 0.0909	128/41911 = 0.0031
i8, j2	GO:0034613	biological_process	cellular protein localization	0.0472969	over	Cotton16_22477_02-At1g26690: 6E-64, Cotton16_17511_01-At3g62290: 3E-99, Cotton16_21769_01-At3g20000: 1E-133, Cotton16_04768_01-At3g51670: 1E-175	4/20 = 0.2	902/41137 = 0.0219
i8, j2	GO:0034762	biological_process	regulation of transmembrane transport	0.0472969	over	Cotton16_05723_01-At4g22200: 1E-115, Cotton16_21769_01-At3g20000: 1E-133	2/22 = 0.0909	109/41930 = 0.0026
i8, j2	GO:0034765	biological_process	regulation of ion transmembrane transport	0.0472969	over	Cotton16_05723_01-At4g22200: 1E-115, Cotton16_21769_01-At3g20000: 1E-133	2/22 = 0.0909	109/41930 = 0.0026
i8, j2	GO:0043269	biological_process	regulation of ion transport	0.0472969	over	Cotton16_05723_01-At4g22200: 1E-115, Cotton16_21769_01-At3g20000: 1E-133	2/22 = 0.0909	122/41917 = 0.0029
i8, j2	GO:0045184	biological_process	establishment of protein localization	0.0489585	over	Cotton16_22477_02-At1g26690: 6E-64, Cotton16_17511_01-At3g62290: 3E-99, Cotton16_21769_01-At3g20000: 1E-133, Cotton16_04768_01-At3g51670: 1E-175	4/20 = 0.2	1116/40923 = 0.0273
i8, j2	GO:0046907	biological_process	intracellular transport	0.0472969	over	Cotton16_23695_01-At5g58030: 5E-60, Cotton16_22477_02-At1g26690: 6E-64, Cotton16_17511_01-At3g62290: 3E-99, Cotton16_21769_01-At3g20000: 1E-133, Cotton16_04768_01-At3g51670: 1E-175	5/19 = 0.2632	1252/40787 = 0.0307
i8, j2	GO:0051049	biological_process	regulation of transport	0.0472969	over	Cotton16_05723_01-At4g22200: 1E-115, Cotton16_21769_01-At3g20000: 1E-133	2/22 = 0.0909	128/41911 = 0.0031
i8, j2	GO:0051641	biological_process	cellular localization	0.0472969	over	Cotton16_23695_01-At5g58030: 5E-60, Cotton16_22477_02-At1g26690: 6E-64, Cotton16_17511_01-At3g62290: 3E-99, Cotton16_21769_01-At3g20000: 1E-133, Cotton16_04768_01-At3g51670: 1E-175	5/19 = 0.2632	1350/40689 = 0.0332
i8, j2	GO:0051649	biological_process	establishment of localization in cell	0.0472969	over	Cotton16_23695_01-At5g58030: 5E-60, Cotton16_22477_02-At1g26690: 6E-64, Cotton16_17511_01-At3g62290: 3E-99, Cotton16_21769_01-At3g20000: 1E-133, Cotton16_04768_01-At3g51670: 1E-175	5/19 = 0.2632	1339/40700 = 0.0329
i8, j2	GO:0070727	biological_process	cellular macromolecule localization	0.0472969	over	Cotton16_22477_02-At1g26690: 6E-64, Cotton16_17511_01-At3g62290: 3E-99, Cotton16_21769_01-At3g20000: 1E-133, Cotton16_04768_01-At3g51670: 1E-175	4/20 = 0.2	902/41137 = 0.0219
i8, j4	GO:0009922	molecular_function	fatty acid elongase activity	0.0279461	over	Cotton16_01422_02-At1g01120: 3E-95, Cotton16_01422_01-At1g01120: 1E-139	2/52 = 0.0385	8/42031 = 0.0002
i8, j6	GO:0009266	biological_process	response to temperature stimulus	0.0323714	over	Cotton16_00668_01-At1g27730: 7E-45, Cotton16_21917_01-At4g26850: 3E-48, Cotton16_33579_01-At1g27730: 1E-52, Cotton16_37506_01-At1g27730: 1E-52, Cotton16_10760_01-At3g49910: 2E-70, Cotton16_35284_01-At3g49910: 6E-71, Cotton16_00341_03-At3g43190: 7E-76, Cotton16_02036_01-At5g20410: 8E-78, Cotton16_00106_04-At5g02810: 1E-116, Cotton16_00767_01-At5g57050: 1E-121	10/108 = 0.0926	813/41226 = 0.0197
i8, j6	GO:0009409	biological_process	response to cold	0.0323714	over	Cotton16_00668_01-At1g27730: 7E-45, Cotton16_33579_01-At1g27730: 1E-52, Cotton16_37506_01-At1g27730: 1E-52, Cotton16_10760_01-At3g49910: 2E-70, Cotton16_35284_01-At3g49910: 6E-71, Cotton16_00341_03-At3g43190: 7E-76, Cotton16_02036_01-At5g20410: 8E-78, Cotton16_00767_01-At5g57050: 1E-121	8/110 = 0.0727	518/41521 = 0.0125
i8, j6	GO:0009414	biological_process	response to water deprivation	0.0335613	over	Cotton16_46642_01-At1g32640: 9E-25, Cotton16_00668_01-At1g27730: 7E-45, Cotton16_33579_01-At1g27730: 1E-52, Cotton16_37506_01-At1g27730: 1E-52, Cotton16_02036_01-At5g20410: 8E-78, Cotton16_12524_01-At1g78380: 3E-92, Cotton16_00767_01-At5g57050: 1E-121	7/111 = 0.0631	421/41618 = 0.0101
i8, j6	GO:0009415	biological_process	response to water	0.0323714	over	Cotton16_46642_01-At1g32640: 9E-25, Cotton16_00668_01-At1g27730: 7E-45, Cotton16_33579_01-At1g27730: 1E-52, Cotton16_37506_01-At1g27730: 1E-52, Cotton16_00341_03-At3g43190: 7E-76, Cotton16_02036_01-At5g20410: 8E-78, Cotton16_12524_01-At1g78380: 3E-92, Cotton16_00767_01-At5g57050: 1E-121	8/110 = 0.0727	449/41590 = 0.0108
i8, j6	GO:0035264	biological_process	multicellular organism growth	0.0331994	over	Cotton16_00668_01-At1g27730: 7E-45, Cotton16_33579_01-At1g27730: 1E-52, Cotton16_37506_01-At1g27730: 1E-52	3/115 = 0.0261	35/42004 = 0.0008
